# Supplementary material for: Discovery of novel microRNA mimic repressors of ribosome biogenesis
Source: Nucleic Acids Res. 2024 Jan 9;52(4):1988–2011. doi: 10.1093/nar/gkad1235 (PMC10899765; doi:10.1093/nar/gkad1235)
Supplement: gkad1235_Supplemental_Files [file gkad1235_supplemental_files.zip]

Archive with 2 entries (2 files):
- microRNA_ms_supplementary_data_final.pdf
- microRNA_screen_SI.xlsx
