# Supplementary material for: Discovery of novel microRNA mimic repressors of ribosome biogenesis
Source: Nucleic Acids Res. 2024 Jan 9;52(4):1988–2011. doi: 10.1093/nar/gkad1235 (PMC10899765; doi:10.1093/nar/gkad1235)
Supplement: gkad1235_Supplemental_Files [file gkad1235_supplemental_files.zip › microRNA_screen_SI.xlsx]

## Sheet: 1
Supplementary Table 1. siRNA sequences (Horizon Discovery).
siRNA Description	Duplex Catalog Number	HGNC Symbol	Sequence	Use
Non-targeting siRNA pool (siNT)	D-001810-10		SMARTpool of 4	High-throughput screening and low-throughput validation
NOL11 siRNA pool	M-016695-01	NOL11	SMARTpool of 4	High-throughput screening
KIF11 siRNA pool	M-003317-01	KIF11	SMARTpool of 4	High-throughput screening
POLR1A siRNA pool	L-013983-01	POLR1A	SMARTpool of 4	High-throughput screening
RPS28 siRNA pool	L-013679-02	RPS28	SMARTpool of 4	High-throughput screening
NOL11 siRNA pool	L-016695-01	NOL11	SMARTpool of 4	Low-throughput validation
RPL4 siRNA pool	L-008956-01	RPL4	SMARTpool of 4	Low-throughput validation
RPS28 siRNA pool	M-013679-01	RPS28	SMARTpool of 4	Low-throughput validation
SBDS siRNA pool	L-019217-00	SBDS	SMARTpool of 4	Low-throughput validation

## Sheet: 2
Supplementary Table 2. MicroRNA mimic screen data.
Supplier ID	Name	Mature Accession	Mature Name	Mature Sequence	Hit type	n (primary screen)	Mean 1 nucleolus % effect (primary screen)	1 nucleolus SSMD	Mean 5+ nucleoli % effect (primary screen)	5+ nucleoli SSMD	Mean percent viability (primary screen)	MirGeneDB ID	MiRBase ID	Family	Seed	Node of origin (locus)	Node of origin (family)	Alles 2019 group
C-300473-05	hsa-let-7a-5p;hsa-let-7a;MI0000060;hsa-let-7a-1	MIMAT0000062	hsa-let-7a-5p	UGAGGUAGUAGGUUGUAUAGUU		3	-24.3943	-0.781054	61.081	1.39732	29.1336	Hsa-Let-7-P2a2	hsa-let-7a-3	LET-7	GAGGUAG	Vertebrata	Bilateria	miRBase HC
C-300476-05	hsa-let-7b-5p;hsa-let-7b;MI0000063;hsa-let-7b	MIMAT0000063	hsa-let-7b-5p	UGAGGUAGUAGGUUGUGUGGUU		3	-9.8188	-0.548419	33.9353	0.654761	22.8167	Hsa-Let-7-P2b2	hsa-let-7b	LET-7	GAGGUAG	Vertebrata	Bilateria	miRBase HC
C-300477-03	hsa-let-7c;;MI0000064;hsa-let-7c	MIMAT0000064	hsa-let-7c	UGAGGUAGUAGGUUGUAUGGUU		3	-17.3417	-0.953825	56.3453	2.09649	25.9157	Hsa-Let-7-P1c	hsa-let-7c	LET-7	GAGGUAG	Vertebrata	Bilateria	miRBase HC
C-300478-07	hsa-let-7d-5p;hsa-let-7d;MI0000065;hsa-let-7d	MIMAT0000065	hsa-let-7d-5p	AGAGGUAGUAGGUUGCAUAGUU		3	-18.477	-1.0036	30.8307	0.919617	28.663	Hsa-Let-7-P2c1	hsa-let-7d	LET-7	GAGGUAG	Vertebrata	Bilateria	miRBase HC
C-300479-05	hsa-let-7e-5p;hsa-let-7e;MI0000066;hsa-let-7e	MIMAT0000066	hsa-let-7e-5p	UGAGGUAGGAGGUUGUAUAGUU		3	-8.305	-0.230175	48.6608	1.10145	23.0348	Hsa-Let-7-P1b	hsa-let-7e	LET-7	GAGGUAG	Vertebrata	Bilateria	miRBase HC
C-300480-05	hsa-let-7f-5p;hsa-let-7f;MI0000067;hsa-let-7f-1	MIMAT0000067	hsa-let-7f-5p	UGAGGUAGUAGAUUGUAUAGUU		3	-20.577	-1.23193	25.3376	0.523505	122.982	Hsa-Let-7-P2b1	hsa-let-7f-1	LET-7	GAGGUAG	Vertebrata	Bilateria	miRBase HC
C-300482-03	hsa-miR-15a-5p;hsa-miR-15a;MI0000069;hsa-mir-15a	MIMAT0000068	hsa-miR-15a-5p	UAGCAGCACAUAAUGGUUUGUG		3	40.113	2.27004	-43.7158	-0.979116	17.2789	Hsa-Mir-15-P1a	hsa-mir-15a	MIR-15	AGCAGCA	Vertebrata	Olfactores	miRBase HC
C-300483-03	hsa-miR-16-5p;hsa-miR-16;MI0000070;hsa-mir-16-1	MIMAT0000069	hsa-miR-16-5p	UAGCAGCACGUAAAUAUUGGCG		3	27.2446	1.20138	-19.3048	-0.774875	15.7504	Hsa-Mir-15-P2b	hsa-mir-16-2	MIR-15	AGCAGCA	Vertebrata	Olfactores	miRBase HC
C-300485-05	hsa-miR-17-5p;hsa-miR-17;MI0000071;hsa-mir-17	MIMAT0000070	hsa-miR-17-5p	CAAAGUGCUUACAGUGCAGGUAG		3	-20.8496	-1.09947	27.2832	0.390647	71.4743	Hsa-Mir-17-P1a	hsa-mir-17	MIR-17	AAAGUGC	Vertebrata	Vertebrata	miRBase HC
C-300486-05	hsa-miR-17-3p;hsa-miR-17*;MI0000071;hsa-mir-17	MIMAT0000071	hsa-miR-17-3p	ACUGCAGUGAAGGCACUUGUAG		3	-6.7285	-0.431957	12.223	0.447128	70.9413	Hsa-Mir-17-P1a	hsa-mir-17	MIR-17	AAAGUGC	Vertebrata	Vertebrata	miRBase HC
C-300487-05	hsa-miR-18a-5p;hsa-miR-18a;MI0000072;hsa-mir-18a	MIMAT0000072	hsa-miR-18a-5p	UAAGGUGCAUCUAGUGCAGAUAG		4	37.6616	1.90575	-34.5185	-0.941015	49.1088	Hsa-Mir-17-P2a	hsa-mir-18a	MIR-17	AAGGUGC	Vertebrata	Vertebrata	miRBase HC
C-300488-03	hsa-miR-19a-3p;hsa-miR-19a;MI0000073;hsa-mir-19a	MIMAT0000073	hsa-miR-19a-3p	UGUGCAAAUCUAUGCAAAACUGA		4	-14.6223	-0.739588	34.3807	0.802151	140.746	Hsa-Mir-19-P1	hsa-mir-19a	MIR-19	GUGCAAA	Vertebrata	Vertebrata	miRBase HC
C-300489-03	hsa-miR-19b-3p;hsa-miR-19b;MI0000074;hsa-mir-19b-1	MIMAT0000074	hsa-miR-19b-3p	UGUGCAAAUCCAUGCAAAACUGA		4	4.1349	0.248499	-2.6413	-0.110727	82.3663	Hsa-Mir-19-P2b	hsa-mir-19b-2	MIR-19	GUGCAAA	Vertebrata	Vertebrata	miRBase HC
C-300491-03	hsa-miR-20a-5p;hsa-miR-20a hsa-miR-20;MI0000076;hsa-mir-20a	MIMAT0000075	hsa-miR-20a-5p	UAAAGUGCUUAUAGUGCAGGUAG		4	-13.2086	-0.914121	6.9357	0.267594	81.5546	Hsa-Mir-17-P3a	hsa-mir-20a	MIR-17	AAAGUGC	Vertebrata	Vertebrata	miRBase HC
C-300492-03	hsa-miR-21-5p;hsa-miR-21;MI0000077;hsa-mir-21	MIMAT0000076	hsa-miR-21-5p	UAGCUUAUCAGACUGAUGUUGA		4	-9.3906	-0.528733	11.6661	0.434913	121.493	Hsa-Mir-21	hsa-mir-21	MIR-21	AGCUUAU	Vertebrata	Vertebrata	miRBase HC
C-300493-03	hsa-miR-22-3p;hsa-miR-22;MI0000078;hsa-mir-22	MIMAT0000077	hsa-miR-22-3p	AAGCUGCCAGUUGAAGAACUGU		4	-3.6497	-0.245332	8.6093	0.297217	35.3263	Hsa-Mir-22-P1a	hsa-mir-22	MIR-22	AGCUGCC	Vertebrata	Bilateria	miRBase HC
C-300494-03	hsa-miR-23a-3p;hsa-miR-23a;MI0000079;hsa-mir-23a	MIMAT0000078	hsa-miR-23a-3p	AUCACAUUGCCAGGGAUUUCC		4	-9.2595	-0.332856	-6.7377	-0.281126	126.495	Hsa-Mir-23-P1	hsa-mir-23a	MIR-23	UCACAUU	Vertebrata	Vertebrata	miRBase HC
C-300495-07	hsa-miR-24-1-5p;hsa-miR-24-1*;MI0000080;hsa-mir-24-1	MIMAT0000079	hsa-miR-24-1-5p	UGCCUACUGAGCUGAUAUCAGU		4	3.4578	0.135965	-17.9734	-0.8104	49.1921	Hsa-Mir-24-P2	hsa-mir-24-1	MIR-24	GGCUCAG	Vertebrata	Vertebrata	miRBase HC
C-300496-05	hsa-miR-24-3p;hsa-miR-24;MI0000080;hsa-mir-24-1	MIMAT0000080	hsa-miR-24-3p	UGGCUCAGUUCAGCAGGAACAG		4	2.4174	0.167539	-17.0467	-0.582407	26.4988	Hsa-Mir-24-P2	hsa-mir-24-1	MIR-24	GGCUCAG	Vertebrata	Vertebrata	miRBase HC
C-300498-05	hsa-miR-25-3p;hsa-miR-25;MI0000082;hsa-mir-25	MIMAT0000081	hsa-miR-25-3p	CAUUGCACUUGUCUCGGUCUGA		4	3.9442	0.257188	-21.0749	-0.787879	96.406	Hsa-Mir-92-P2c	hsa-mir-25	MIR-92	AUUGCAC	Vertebrata	Bilateria	miRBase HC
C-300499-05	hsa-miR-26a-5p;hsa-miR-26a;MI0000083;hsa-mir-26a-1	MIMAT0000082	hsa-miR-26a-5p	UUCAAGUAAUCCAGGAUAGGCU		4	-6.0521	-0.529862	17.7814	0.780841	102.779	Hsa-Mir-26-P3	hsa-mir-26a-1	MIR-26	UCAAGUA	Vertebrata	Vertebrata	miRBase HC
C-300501-07	hsa-miR-26b-5p;hsa-miR-26b;MI0000084;hsa-mir-26b	MIMAT0000083	hsa-miR-26b-5p	UUCAAGUAAUUCAGGAUAGGU		4	-8.6658	-0.484244	45.6003	0.872167	148.746	Hsa-Mir-26-P1	hsa-mir-26b	MIR-26	UCAAGUA	Vertebrata	Vertebrata	miRBase HC
C-300502-03	hsa-miR-27a-3p;hsa-miR-27a;MI0000085;hsa-mir-27a	MIMAT0000084	hsa-miR-27a-3p	UUCACAGUGGCUAAGUUCCGC		4	-7.6439	-0.627471	-6.2156	-0.307142	117.71	Hsa-Mir-27-P1	hsa-mir-27a	MIR-27	UCACAGU	Vertebrata	Vertebrata	miRBase HC
C-300503-05	hsa-miR-28-5p;hsa-miR-28;MI0000086;hsa-mir-28	MIMAT0000085	hsa-miR-28-5p	AAGGAGCUCACAGUCUAUUGAG	1nuc	4	69.4171	1.93102	-30.6874	-1.05392	39.0352	Hsa-Mir-28-P1	hsa-mir-28	MIR-28	ACUAGAU	Eutheria	Eutheria	miRBase HC
C-300504-07	hsa-miR-29a-3p;hsa-miR-29a;MI0000087;hsa-mir-29a	MIMAT0000086	hsa-miR-29a-3p	UAGCACCAUCUGAAAUCGGUUA		4	-23.9758	-1.40453	46.8801	1.59254	65.0955	Hsa-Mir-29-P1a	hsa-mir-29a	MIR-29	AGCACCA	Vertebrata	Bilateria	miRBase HC
C-300505-03	hsa-miR-30a-5p;hsa-miR-30a; hsa-miR-30a-5p;MI0000088;hsa-mir-30a	MIMAT0000087	hsa-miR-30a-5p	UGUAAACAUCCUCGACUGGAAG		4	-3.7553	-0.278317	9.3529	0.301432	47.2051	Hsa-Mir-30-P1a	hsa-mir-30a	MIR-30	GUAAACA	Vertebrata	Vertebrata	miRBase HC
C-300506-03	hsa-miR-30a-3p;hsa-miR-30a*; hsa-miR-30a-3p;MI0000088;hsa-mir-30a	MIMAT0000088	hsa-miR-30a-3p	CUUUCAGUCGGAUGUUUGCAGC		4	1.2917	0.118606	-31.0078	-1.12229	86.0865	Hsa-Mir-30-P1a	hsa-mir-30a	MIR-30	GUAAACA	Vertebrata	Vertebrata	miRBase HC
C-300507-05	hsa-miR-31-5p;hsa-miR-31;MI0000089;hsa-mir-31	MIMAT0000089	hsa-miR-31-5p	AGGCAAGAUGCUGGCAUAGCU		4	25.985	0.923941	-4.738	-0.164634	16.808	Hsa-Mir-31	hsa-mir-31	MIR-31	GGCAAGA	Bilateria	Bilateria	miRBase HC
C-300508-07	hsa-miR-32-5p;hsa-miR-32;MI0000090;hsa-mir-32	MIMAT0000090	hsa-miR-32-5p	UAUUGCACAUUACUAAGUUGCA		4	-7.3671	-0.436593	9.8166	0.352784	123.348	Hsa-Mir-32	hsa-mir-32	MIR-32	AUUGCAC	Gnathostomata	Gnathostomata	miRBase HC
C-300509-07	hsa-miR-33a-5p;hsa-miR-33a;MI0000091;hsa-mir-33a	MIMAT0000091	hsa-miR-33a-5p	GUGCAUUGUAGUUGCAUUGCA		4	-0.9773	-0.0754297	-0.1563	-0.00550561	45.9955	Hsa-Mir-33-P1	hsa-mir-33a	MIR-33	UGCAUUG	Vertebrata	Bilateria	miRBase HC
C-300510-05	hsa-miR-92a-3p;hsa-miR-92a;MI0000093;hsa-mir-92a-1	MIMAT0000092	hsa-miR-92a-3p	UAUUGCACUUGUCCCGGCCUGU		4	-3.2165	-0.142346	4.4722	0.115175	88.8015	Hsa-Mir-92-P1b	hsa-mir-92a-2	MIR-92	AUUGCAC	Vertebrata	Bilateria	miRBase HC
C-300512-07	hsa-miR-93-5p;hsa-miR-93;MI0000095;hsa-mir-93	MIMAT0000093	hsa-miR-93-5p	CAAAGUGCUGUUCGUGCAGGUAG		4	-18.1234	-1.54153	59.5498	0.950037	64.1037	Hsa-Mir-17-P1c	hsa-mir-93	MIR-17	AAAGUGC	Vertebrata	Vertebrata	miRBase HC
C-300513-05	hsa-miR-95;;MI0000097;hsa-mir-95	MIMAT0000094	hsa-miR-95	UUCAACGGGUAUUUAUUGAGCA		4	-0.724	-0.0596085	9.5034	0.398556	69.7931	Hsa-Mir-95-P1	hsa-mir-95	MIR-95	UCAACGG	Eutheria	Eutheria	miRBase LC
C-300514-07	hsa-miR-96-5p;hsa-miR-96;MI0000098;hsa-mir-96	MIMAT0000095	hsa-miR-96-5p	UUUGGCACUAGCACAUUUUUGCU		4	19.4333	1.03966	16.5676	0.733807	28.4097	Hsa-Mir-96-P1	hsa-mir-96	MIR-96	UUGGCAC	Bilateria	Bilateria	miRBase HC
C-300515-05	hsa-miR-98-5p;hsa-miR-98;MI0000100;hsa-mir-98	MIMAT0000096	hsa-miR-98-5p	UGAGGUAGUAAGUUGUAUUGUU		4	-12.9562	-0.708127	44.8343	1.59239	30.0289	Hsa-Let-7-P2b3	hsa-mir-98	LET-7	GAGGUAG	Vertebrata	Bilateria	miRBase HC
C-300516-03	hsa-miR-99a-5p;hsa-miR-99a;MI0000101;hsa-mir-99a	MIMAT0000097	hsa-miR-99a-5p	AACCCGUAGAUCCGAUCUUGUG		4	7.7008	0.315793	1.6263	0.0446987	48.2107	Hsa-Mir-10-P2c	hsa-mir-99a	MIR-10	ACCCGUA	Vertebrata	Eumetazoa	miRBase HC
C-300517-03	hsa-miR-100-5p;hsa-miR-100;MI0000102;hsa-mir-100	MIMAT0000098	hsa-miR-100-5p	AACCCGUAGAUCCGAACUUGUG		4	9.9246	0.517189	-0.958	-0.0413048	45.114	Hsa-Mir-10-P2a	hsa-mir-100	MIR-10	ACCCGUA	Vertebrata	Eumetazoa	miRBase HC
C-300518-07	hsa-miR-101-3p;hsa-miR-101;MI0000103;hsa-mir-101-1	MIMAT0000099	hsa-miR-101-3p	UACAGUACUGUGAUAACUGAA		4	11.569	0.66568	-26.5495	-0.810327	85.9568	Hsa-Mir-101-P2-v2	hsa-mir-101-2	MIR-101	ACAGUAC	Gnathostomata	Gnathostomata	miRBase HC
C-300520-05	hsa-miR-29b-3p;hsa-miR-29b;MI0000105;hsa-mir-29b-1	MIMAT0000100	hsa-miR-29b-3p	UAGCACCAUUUGAAAUCAGUGUU		4	-20.5973	-1.53549	20.1746	0.937326	63.6945	Hsa-Mir-29-P2b-v2	hsa-mir-29b-2	MIR-29	UAGCACC	Vertebrata	Bilateria	miRBase HC
C-300522-03	hsa-miR-103a-3p;hsa-miR-103a; hsa-miR-103;MI0000108;hsa-mir-103a-2	MIMAT0000101	hsa-miR-103a-3p	AGCAGCAUUGUACAGGGCUAUGA		4	15.6007	0.975397	-29.0022	-1.21149	36.3036	Hsa-Mir-103-P2	hsa-mir-103a-2	MIR-103	GCAGCAU	Vertebrata	Deuterostomia	miRBase HC
C-300524-07	hsa-miR-105-5p;hsa-miR-105;MI0000111;hsa-mir-105-1	MIMAT0000102	hsa-miR-105-5p	UCAAAUGCUCAGACUCCUGUGGU		4	-6.4976	-0.506807	-17.984	-0.662796	37.7311	Hsa-Mir-105-P2	hsa-mir-105-2	MIR-105	CAAAUGC	Eutheria	Eutheria	miRBase HC
C-300526-07	hsa-miR-106a-5p;hsa-miR-106a;MI0000113;hsa-mir-106a	MIMAT0000103	hsa-miR-106a-5p	AAAAGUGCUUACAGUGCAGGUAG		4	-17.5784	-1.24156	22.1094	0.652711	48.7817	Hsa-Mir-17-P1b	hsa-mir-106a	MIR-17	AAAGUGC	Vertebrata	Vertebrata	miRBase HC
C-300527-03	hsa-miR-107;;MI0000114;hsa-mir-107	MIMAT0000104	hsa-miR-107	AGCAGCAUUGUACAGGGCUAUCA		4	29.8552	1.37645	-26.1127	-1.23727	22.672	Hsa-Mir-103-P3	hsa-mir-107	MIR-103	GCAGCAU	Vertebrata	Deuterostomia	miRBase HC
C-300528-03	hsa-miR-192-5p;hsa-miR-192;MI0000234;hsa-mir-192	MIMAT0000222	hsa-miR-192-5p	CUGACCUAUGAAUUGACAGCC		4	57.1699	1.40946	-29.9901	-0.926258	28.1641	Hsa-Mir-192-P1	hsa-mir-192	MIR-192	UGACCUA	Gnathostomata	Vertebrata	miRBase HC
C-300529-05	hsa-miR-196a-5p;hsa-miR-196a;MI0000238;hsa-mir-196a-1	MIMAT0000226	hsa-miR-196a-5p	UAGGUAGUUUCAUGUUGUUGGG		4	-16.9357	-0.97404	23.7804	0.798183	33.4964	Hsa-Mir-196-P2	hsa-mir-196a-2	MIR-196	AGGUAGU	Vertebrata	Olfactores	miRBase HC
C-300531-05	hsa-miR-197-3p;hsa-miR-197;MI0000239;hsa-mir-197	MIMAT0000227	hsa-miR-197-3p	UUCACCACCUUCUCCACCCAGC		4	10.7762	0.944074	-10.0178	-0.444887	28.7769	Hsa-Mir-197	hsa-mir-197	MIR-197	UCACCAC	Eutheria	Eutheria	miRBase HC
C-300532-05	hsa-miR-198;;MI0000240;hsa-mir-198	MIMAT0000228	hsa-miR-198	GGUCCAGAGGGGAGAUAGGUUC		4	-9.2559	-0.7584	5.1866	0.235939	51.6083							miRBase LC
C-300533-03	hsa-miR-199a-5p;hsa-miR-199a;MI0000242;hsa-mir-199a-1	MIMAT0000231	hsa-miR-199a-5p	CCCAGUGUUCAGACUACCUGUUC		4	4.5084	0.275951	-30.3356	-0.878438	68.7502	Hsa-Mir-199-P3-v3	hsa-mir-199a-2	MIR-199	AGUAGUC	Vertebrata	Vertebrata	miRBase HC
C-300535-05	hsa-miR-199a-3p;;MI0000242;hsa-mir-199a-1	MIMAT0000232	hsa-miR-199a-3p	ACAGUAGUCUGCACAUUGGUUA		4	-13.8555	-1.06248	18.7492	0.628579	67.1933	Hsa-Mir-199-P3-v3	hsa-mir-199a-2	MIR-199	AGUAGUC	Vertebrata	Vertebrata	miRBase HC
C-300537-03	hsa-miR-208a;hsa-miR-208;MI0000251;hsa-mir-208a	MIMAT0000241	hsa-miR-208a	AUAAGACGAGCAAAAAGCUUGU		4	-6.6078	-0.240859	14.8888	0.264401	100.36	Hsa-Mir-208-P1	hsa-mir-208a	MIR-208	UAAGACG	Gnathostomata	Vertebrata	miRBase HC
C-300538-05	hsa-miR-129-5p;hsa-miR-129;MI0000252;hsa-mir-129-1	MIMAT0000242	hsa-miR-129-5p	CUUUUUGCGGUCUGGGCUUGC		4	8.9082	0.352243	-6.6149	-0.134525	39.8322	Hsa-Mir-129-P2	hsa-mir-129-2	MIR-129	UUUUUGC	Vertebrata	Chordata	miRBase HC
C-300540-05	hsa-miR-148a-3p;hsa-miR-148a;MI0000253;hsa-mir-148a	MIMAT0000243	hsa-miR-148a-3p	UCAGUGCACUACAGAACUUUGU		4	-16.7129	-1.31131	68.247	0.9298	88.9332	Hsa-Mir-148-P1	hsa-mir-148a	MIR-148	CAGUGCA	Vertebrata	Vertebrata	miRBase HC
C-300541-03	hsa-miR-30c-5p;hsa-miR-30c;MI0000254;hsa-mir-30c-2	MIMAT0000244	hsa-miR-30c-5p	UGUAAACAUCCUACACUCUCAGC		4	3.3677	0.248705	21.9044	0.705304	69.3781	Hsa-Mir-30-P2b	hsa-mir-30c-1	MIR-30	GUAAACA	Vertebrata	Vertebrata	miRBase HC
C-300543-03	hsa-miR-30d-5p;hsa-miR-30d;MI0000255;hsa-mir-30d	MIMAT0000245	hsa-miR-30d-5p	UGUAAACAUCCCCGACUGGAAG		4	0.5544	0.0382708	30.303	0.969097	62.6724	Hsa-Mir-30-P1c	hsa-mir-30d	MIR-30	GUAAACA	Vertebrata	Vertebrata	miRBase HC
C-300544-07	hsa-miR-139-5p;;MI0000261;hsa-mir-139	MIMAT0000250	hsa-miR-139-5p	UCUACAGUGCACGUGUCUCCAGU		4	-8.784	-0.662383	-2.0978	-0.105622	67.5225	Hsa-Mir-139	hsa-mir-139	MIR-139	CUACAGU	Gnathostomata	Gnathostomata	miRBase HC
C-300545-05	hsa-miR-147a;hsa-miR-147;MI0000262;hsa-mir-147a	MIMAT0000251	hsa-miR-147a	GUGUGUGGAAAUGCUUCUGC	1nuc	4	95.8985	3.69781	-15.2537	-0.655582	18.3357							miRBase LC
C-300546-07	hsa-miR-7-5p;hsa-miR-7;MI0000263;hsa-mir-7-1	MIMAT0000252	hsa-miR-7-5p	UGGAAGACUAGUGAUUUUGUUGU		4	25.5429	0.85852	-32.4309	-1.03278	51.8453	Hsa-Mir-7-P3	hsa-mir-7-3	MIR-7	GGAAGAC	Vertebrata	Bilateria	miRBase HC
C-300549-03	hsa-miR-10a-5p;hsa-miR-10a;MI0000266;hsa-mir-10a	MIMAT0000253	hsa-miR-10a-5p	UACCCUGUAGAUCCGAAUUUGUG		4	19.4326	1.02531	-19.7446	-0.798981	39.9176	Hsa-Mir-10-P1a-v2	hsa-mir-10a	MIR-10	CCCUGUA	Vertebrata	Eumetazoa	miRBase HC
C-300550-07	hsa-miR-10b-5p;hsa-miR-10b;MI0000267;hsa-mir-10b	MIMAT0000254	hsa-miR-10b-5p	UACCCUGUAGAACCGAAUUUGUG		4	25.7788	1.78244	-26.0894	-1.08961	30.5967	Hsa-Mir-10-P1b-v2	hsa-mir-10b	MIR-10	CCCUGUA	Vertebrata	Eumetazoa	miRBase LC
C-300551-07	hsa-miR-34a-5p;hsa-miR-34a;MI0000268;hsa-mir-34a	MIMAT0000255	hsa-miR-34a-5p	UGGCAGUGUCUUAGCUGGUUGU	miR-34a-5p	4	11.2126	0.403315	-14.4373	-0.539444	11.8626	Hsa-Mir-34-P1	hsa-mir-34a	MIR-34	GGCAGUG	Vertebrata	Bilateria	miRBase HC
C-300552-05	hsa-miR-181a-5p;hsa-miR-181a;MI0000269;hsa-mir-181a-2	MIMAT0000256	hsa-miR-181a-5p	AACAUUCAACGCUGUCGGUGAGU		4	2.3087	0.179126	0.6385	0.0298096	76.4292	Hsa-Mir-181-P1b	hsa-mir-181a-2	MIR-181	ACAUUCA	Vertebrata	Vertebrata	miRBase HC
C-300554-07	hsa-miR-181b-5p;hsa-miR-181b;MI0000270;hsa-mir-181b-1	MIMAT0000257	hsa-miR-181b-5p	AACAUUCAUUGCUGUCGGUGGGU		4	1.8277	0.153503	10.8916	0.461284	93.4874	Hsa-Mir-181-P2b	hsa-mir-181b-2	MIR-181	ACAUUCA	Vertebrata	Vertebrata	miRBase HC
C-300556-03	hsa-miR-181c-5p;hsa-miR-181c;MI0000271;hsa-mir-181c	MIMAT0000258	hsa-miR-181c-5p	AACAUUCAACCUGUCGGUGAGU		4	6.5646	0.440837	3.6042	0.179655	78.9537	Hsa-Mir-181-P1c	hsa-mir-181c	MIR-181	ACAUUCA	Vertebrata	Vertebrata	miRBase HC
C-300557-07	hsa-miR-182-5p;hsa-miR-182;MI0000272;hsa-mir-182	MIMAT0000259	hsa-miR-182-5p	UUUGGCAAUGGUAGAACUCACACU		4	24.9645	0.974996	13.0627	0.530624	22.8197	Hsa-Mir-96-P2	hsa-mir-182	MIR-96	UUGGCAA	Bilateria	Bilateria	miRBase HC
C-300558-05	hsa-miR-182-3p;hsa-miR-182*;MI0000272;hsa-mir-182	MIMAT0000260	hsa-miR-182-3p	UGGUUCUAGACUUGCCAACUA	1nuc	4	97.1881	3.53689	-35.7837	-1.23194	17.5034	Hsa-Mir-96-P2	hsa-mir-182	MIR-96	UUGGCAA	Bilateria	Bilateria	miRBase HC
C-300559-07	hsa-miR-183-5p;hsa-miR-183;MI0000273;hsa-mir-183	MIMAT0000261	hsa-miR-183-5p	UAUGGCACUGGUAGAAUUCACU	1nuc	4	81.0295	5.05434	-23.9935	-0.65432	16.1631	Hsa-Mir-96-P3-v2	hsa-mir-183	MIR-96	UGGCACU	Bilateria	Bilateria	miRBase HC
C-300560-05	hsa-miR-187-3p;hsa-miR-187;MI0000274;hsa-mir-187	MIMAT0000262	hsa-miR-187-3p	UCGUGUCUUGUGUUGCAGCCGG		4	-7.2094	-0.614303	-1.4873	-0.0704386	87.7136	Hsa-Mir-187	hsa-mir-187	MIR-187	CGUGUCU	Osteichthyes	Osteichthyes	miRBase HC
C-300561-05	hsa-miR-199b-5p;hsa-miR-199b;MI0000282;hsa-mir-199b	MIMAT0000263	hsa-miR-199b-5p	CCCAGUGUUUAGACUAUCUGUUC		4	-14.4119	-0.866803	26.5005	0.902087	170.466	Hsa-Mir-199-P1-v3	hsa-mir-199b	MIR-199	AGUAGUC	Vertebrata	Vertebrata	miRBase HC
C-300562-03	hsa-miR-203a;hsa-miR-203;MI0000283;hsa-mir-203a	MIMAT0000264	hsa-miR-203a	GUGAAAUGUUUAGGACCACUAG		4	10.1613	0.648061	3.0327	0.144537	40.8916	Hsa-Mir-203-v2	hsa-mir-203a	MIR-203	GAAAUGU	Vertebrata	Vertebrata	miRBase HC
C-300563-05	hsa-miR-204-5p;hsa-miR-204;MI0000284;hsa-mir-204	MIMAT0000265	hsa-miR-204-5p	UUCCCUUUGUCAUCCUAUGCCU		4	-10.4343	-0.905624	46.0024	1.32557	100.089	Hsa-Mir-204-P1	hsa-mir-204	MIR-204	UCCCUUU	Vertebrata	Vertebrata	miRBase HC
C-300564-05	hsa-miR-205-5p;hsa-miR-205;MI0000285;hsa-mir-205	MIMAT0000266	hsa-miR-205-5p	UCCUUCAUUCCACCGGAGUCUG		4	20.9599	1.7137	-17.6103	-0.740035	67.3944	Hsa-Mir-205-P1	hsa-mir-205	MIR-205	CCUUCAU	Vertebrata	Vertebrata	miRBase HC
C-300565-03	hsa-miR-210;;MI0000286;hsa-mir-210	MIMAT0000267	hsa-miR-210	CUGUGCGUGUGACAGCGGCUGA		4	-1.9887	-0.158422	-13.8751	-0.497236	56.5961	Hsa-Mir-210	hsa-mir-210	MIR-210	UGUGCGU	Bilateria	Bilateria	miRBase HC
C-300566-03	hsa-miR-211-5p;hsa-miR-211;MI0000287;hsa-mir-211	MIMAT0000268	hsa-miR-211-5p	UUCCCUUUGUCAUCCUUCGCCU		4	-7.2328	-0.569337	49.714	1.18575	75.7734	Hsa-Mir-204-P2	hsa-mir-211	MIR-204	UCCCUUU	Vertebrata	Vertebrata	miRBase HC
C-300567-03	hsa-miR-212-3p;hsa-miR-212;MI0000288;hsa-mir-212	MIMAT0000269	hsa-miR-212-3p	UAACAGUCUCCAGUCACGGCC		4	-19.5037	-0.716782	29.692	0.949234	218.592	Hsa-Mir-132-P2	hsa-mir-212	MIR-132	CCUUGGC	Vertebrata	Vertebrata	miRBase HC
C-300568-05	hsa-miR-181a-3p;hsa-miR-181a*; hsa-miR-213;MI0000289;hsa-mir-181a-1	MIMAT0000270	hsa-miR-181a-3p	ACCAUCGACCGUUGAUUGUACC		4	-7.5838	-0.686634	21.1038	0.899382	87.3012	Hsa-Mir-181-P1a	hsa-mir-181a-1	MIR-181	ACAUUCA	Vertebrata	Vertebrata	miRBase HC
C-300569-07	hsa-miR-214-3p;hsa-miR-214;MI0000290;hsa-mir-214	MIMAT0000271	hsa-miR-214-3p	ACAGCAGGCACAGACAGGCAGU		4	13.2608	0.634845	-1.876	-0.0587681	19.3341	Hsa-Mir-214-v2	hsa-mir-214	MIR-214	ACAGCAG	Gnathostomata	Gnathostomata	miRBase HC
C-300570-05	hsa-miR-215;;MI0000291;hsa-mir-215	MIMAT0000272	hsa-miR-215	AUGACCUAUGAAUUGACAGAC		4	45.7428	1.28356	-16.3956	-0.56206	29.1683	Hsa-Mir-192-P2	hsa-mir-215	MIR-192	UGACCUA	Gnathostomata	Vertebrata	miRBase LC
C-300571-07	hsa-miR-216a-5p;hsa-miR-216a;MI0000292;hsa-mir-216a	MIMAT0000273	hsa-miR-216a-5p	UAAUCUCAGCUGGCAACUGUGA		4	6.2275	0.511486	-8.0125	-0.349743	67.741	Hsa-Mir-216-P1a	hsa-mir-216a	MIR-216	AAUCUCA	Vertebrata	Bilateria	miRBase HC
C-300572-07	hsa-miR-217;;MI0000293;hsa-mir-217	MIMAT0000274	hsa-miR-217	UACUGCAUCAGGAACUGAUUGGA		4	0.8069	0.0563235	1.5626	0.0789383	62.9343	Hsa-Mir-217-v2	hsa-mir-217	MIR-217	UACUGCA	Chordata	Chordata	miRBase LC
C-300573-05	hsa-miR-218-5p;hsa-miR-218;MI0000294;hsa-mir-218-1	MIMAT0000275	hsa-miR-218-5p	UUGUGCUUGAUCUAACCAUGU		4	-8.6322	-0.593708	35.8107	0.85762	151.381	Hsa-Mir-218-P2	hsa-mir-218-2	MIR-218	UGUGCUU	Vertebrata	Vertebrata	miRBase HC
C-300575-05	hsa-miR-219-5p;hsa-miR-219;MI0000296;hsa-mir-219-1	MIMAT0000276	hsa-miR-219-5p	UGAUUGUCCAAACGCAAUUCU		3	-9.0639	-0.3227	14.4776	0.443708	82.0636	Hsa-Mir-219-P2	hsa-mir-219a-2	MIR-219	GAAUUGU	Vertebrata	Bilateria	miRBase HC
C-300578-05	hsa-miR-221-3p;hsa-miR-221;MI0000298;hsa-mir-221	MIMAT0000278	hsa-miR-221-3p	AGCUACAUUGUCUGCUGGGUUUC		3	3.9969	0.150951	-17.7863	-0.416627	59.8557	Hsa-Mir-221-P1	hsa-mir-221	MIR-221	GCUACAU	Vertebrata	Vertebrata	miRBase HC
C-300579-07	hsa-miR-222-3p;hsa-miR-222;MI0000299;hsa-mir-222	MIMAT0000279	hsa-miR-222-3p	AGCUACAUCUGGCUACUGGGU		3	-5.3026	-0.264583	-9.8908	-0.36382	71.5765	Hsa-Mir-221-P2	hsa-mir-222	MIR-221	GCUACAU	Vertebrata	Vertebrata	miRBase HC
C-300580-07	hsa-miR-223-3p;hsa-miR-223;MI0000300;hsa-mir-223	MIMAT0000280	hsa-miR-223-3p	UGUCAGUUUGUCAAAUACCCCA		3	-4.6835	-0.289548	7.191	0.276783	86.9484	Hsa-Mir-223	hsa-mir-223	MIR-223	GUCAGUU	Gnathostomata	Gnathostomata	miRBase HC
C-300581-07	hsa-miR-224-5p;hsa-miR-224;MI0000301;hsa-mir-224	MIMAT0000281	hsa-miR-224-5p	CAAGUCACUAGUGGUUCCGUU		3	15.3512	1.14246	-40.9572	-0.827821	38.6705	Hsa-Mir-224	hsa-mir-224	MIR-224	AAGUCAC	Eutheria	Eutheria	miRBase HC
C-300582-07	hsa-miR-200b-3p;hsa-miR-200b;MI0000342;hsa-mir-200b	MIMAT0000318	hsa-miR-200b-3p	UAAUACUGCCUGGUAAUGAUGA		3	-28.6008	-1.13134	93.3572	1.14841	104.069	Hsa-Mir-8-P2a	hsa-mir-200b	MIR-8	AAUACUG	Vertebrata	Bilateria	miRBase HC
C-300583-05	hsa-let-7g-5p;hsa-let-7g;MI0000433;hsa-let-7g	MIMAT0000414	hsa-let-7g-5p	UGAGGUAGUAGUUUGUACAGUU		3	-16.7117	-0.484713	29.0438	0.718419	21.5662	Hsa-Let-7-P2c3	hsa-let-7g	LET-7	GAGGUAG	Vertebrata	Bilateria	miRBase HC
C-300584-05	hsa-let-7i-5p;hsa-let-7i;MI0000434;hsa-let-7i	MIMAT0000415	hsa-let-7i-5p	UGAGGUAGUAGUUUGUGCUGUU		3	-11.8038	-0.373876	23.8833	0.287559	16.5375	Hsa-Let-7-P2c2	hsa-let-7i	LET-7	GAGGUAG	Vertebrata	Bilateria	miRBase HC
C-300585-05	hsa-miR-1;;MI0000437;hsa-mir-1-2	MIMAT0000416	hsa-miR-1	UGGAAUGUAAAGAAGUAUGUAU		3	8.4471	0.338989	-15.7871	-0.381216	38.497	Hsa-Mir-1-P2	hsa-mir-1-2	MIR-1	GGAAUGU	Vertebrata	Bilateria	miRBase HC
C-300587-05	hsa-miR-15b-5p;hsa-miR-15b;MI0000438;hsa-mir-15b	MIMAT0000417	hsa-miR-15b-5p	UAGCAGCACAUCAUGGUUUACA		3	26.9198	1.14556	-4.8592	-0.173594	26.4837	Hsa-Mir-15-P1b	hsa-mir-15b	MIR-15	AGCAGCA	Vertebrata	Olfactores	miRBase HC
C-300588-05	hsa-miR-23b-3p;hsa-miR-23b;MI0000439;hsa-mir-23b	MIMAT0000418	hsa-miR-23b-3p	AUCACAUUGCCAGGGAUUACC		4	0.3397	0.0233347	-9.0448	-0.412942	102.958	Hsa-Mir-23-P2	hsa-mir-23b	MIR-23	UCACAUU	Vertebrata	Vertebrata	miRBase LC
C-300589-05	hsa-miR-27b-3p;hsa-miR-27b;MI0000440;hsa-mir-27b	MIMAT0000419	hsa-miR-27b-3p	UUCACAGUGGCUAAGUUCUGC		4	-13.2565	-0.626382	-0.0856	-0.00362316	127.587	Hsa-Mir-27-P2	hsa-mir-27b	MIR-27	UCACAGU	Vertebrata	Vertebrata	miRBase HC
C-300590-03	hsa-miR-30b-5p;hsa-miR-30b;MI0000441;hsa-mir-30b	MIMAT0000420	hsa-miR-30b-5p	UGUAAACAUCCUACACUCAGCU		4	-9.5676	-0.675255	34.3371	1.16046	93.0374	Hsa-Mir-30-P2c	hsa-mir-30b	MIR-30	GUAAACA	Vertebrata	Vertebrata	miRBase HC
C-300591-05	hsa-miR-122-5p;hsa-miR-122;MI0000442;hsa-mir-122	MIMAT0000421	hsa-miR-122-5p	UGGAGUGUGACAAUGGUGUUUG		4	-11.3887	-0.748204	14.3643	0.335119	52.6971	Hsa-Mir-122	hsa-mir-122	MIR-122	GGAGUGU	Vertebrata	Vertebrata	miRBase HC
C-300592-05	hsa-miR-124-3p;hsa-miR-124;MI0000443;hsa-mir-124-1	MIMAT0000422	hsa-miR-124-3p	UAAGGCACGCGGUGAAUGCC	1nuc	4	70.4051	2.23474	-14.4059	-0.297324	39.1479	Hsa-Mir-124-P3-v2	hsa-mir-124-3	MIR-124	UAAGGCA	Vertebrata	Bilateria	miRBase HC
C-300595-03	hsa-miR-125b-5p;hsa-miR-125b;MI0000446;hsa-mir-125b-1	MIMAT0000423	hsa-miR-125b-5p	UCCCUGAGACCCUAACUUGUGA		4	-11.8265	-0.664738	17.2506	0.536602	93.7578	Hsa-Mir-10-P3c	hsa-mir-125b-2	MIR-10	CCCUGAG	Vertebrata	Eumetazoa	miRBase HC
C-300597-07	hsa-miR-128;hsa-miR-128a;MI0000447;hsa-mir-128-1	MIMAT0000424	hsa-miR-128	UCACAGUGAACCGGUCUCUUU		4	12.1553	0.747698	-27.8758	-1.00289	81.6602	Hsa-Mir-128-P2	hsa-mir-128-2	MIR-128	CACAGUG	Vertebrata	Vertebrata	miRBase HC
C-300598-03	hsa-miR-130a-3p;hsa-miR-130a;MI0000448;hsa-mir-130a	MIMAT0000425	hsa-miR-130a-3p	CAGUGCAAUGUUAAAAGGGCAU		4	-19.9046	-0.80244	49.2072	0.999934	119.935	Hsa-Mir-130-P1a	hsa-mir-130a	MIR-130	AGUGCAA	Vertebrata	Vertebrata	miRBase HC
C-300599-06	hsa-miR-132-3p;hsa-miR-132;MI0000449;hsa-mir-132	MIMAT0000426	hsa-miR-132-3p	UAACAGUCUACAGCCAUGGUCG		4	-5.132	-0.305469	-13.5782	-0.473013	111.77	Hsa-Mir-132-P1	hsa-mir-132	MIR-132	AACAGUC	Vertebrata	Vertebrata	miRBase HC
C-300600-05	hsa-miR-133a;;MI0000450;hsa-mir-133a-1	MIMAT0000427	hsa-miR-133a	UUUGGUCCCCUUCAACCAGCUG		4	20.4879	1.63234	-24.8209	-0.97341	34.5359	Hsa-Mir-133-P2-v2	hsa-mir-133a-1	MIR-133	UGGUCCC	Vertebrata	Bilateria	miRBase HC
C-300602-03	hsa-miR-135a-5p;hsa-miR-135a;MI0000452;hsa-mir-135a-1	MIMAT0000428	hsa-miR-135a-5p	UAUGGCUUUUUAUUCCUAUGUGA		4	-3.6455	-0.252949	-18.6696	-0.751643	69.0061	Hsa-Mir-135-P2	hsa-mir-135a-2	MIR-135	AUGGCUU	Vertebrata	Chordata	miRBase HC
C-300604-07	hsa-miR-137;;MI0000454;hsa-mir-137	MIMAT0000429	hsa-miR-137	UUAUUGCUUAAGAAUACGCGUAG		4	47.7287	1.26611	-22.6499	-0.696327	113.963	Hsa-Mir-137-P1-v2	hsa-mir-137	MIR-137	AUUGCUU	Vertebrata	Bilateria	miRBase HC
C-300605-05	hsa-miR-138-5p;hsa-miR-138;MI0000455;hsa-mir-138-2	MIMAT0000430	hsa-miR-138-5p	AGCUGGUGUUGUGAAUCAGGCCG		4	13.4755	1.26524	-24.5515	-0.591677	21.6377	Hsa-Mir-138-P2	hsa-mir-138-2	MIR-138	GCUGGUG	Vertebrata	Vertebrata	miRBase HC
C-300607-05	hsa-miR-140-5p;;MI0000456;hsa-mir-140	MIMAT0000431	hsa-miR-140-5p	CAGUGGUUUUACCCUAUGGUAG		4	20.0812	1.30166	-31.4295	-1.04528	61.3605	Hsa-Mir-140-v2	hsa-mir-140	MIR-140	ACCACAG	Vertebrata	Vertebrata	miRBase HC
C-300608-03	hsa-miR-141-3p;hsa-miR-141;MI0000457;hsa-mir-141	MIMAT0000432	hsa-miR-141-3p	UAACACUGUCUGGUAAAGAUGG		4	-19.9138	-1.60345	44.5798	1.09807	82.9705	Hsa-Mir-8-P1b	hsa-mir-141	MIR-8	AACACUG	Vertebrata	Bilateria	miRBase HC
C-300609-05	hsa-miR-142-5p;;MI0000458;hsa-mir-142	MIMAT0000433	hsa-miR-142-5p	CAUAAAGUAGAAAGCACUACU		4	-15.5069	-1.11795	14.9839	0.686319	82.407	Hsa-Mir-142-v4	hsa-mir-142	MIR-142	CCAUAAA	Vertebrata	Vertebrata	miRBase HC
C-300610-03	hsa-miR-142-3p;;MI0000458;hsa-mir-142	MIMAT0000434	hsa-miR-142-3p	UGUAGUGUUUCCUACUUUAUGGA		4	23.4382	1.30247	-20.0417	-0.99828	82.761	Hsa-Mir-142-v4	hsa-mir-142	MIR-142	CCAUAAA	Vertebrata	Vertebrata	miRBase HC
C-300611-05	hsa-miR-143-3p;hsa-miR-143;MI0000459;hsa-mir-143	MIMAT0000435	hsa-miR-143-3p	UGAGAUGAAGCACUGUAGCUC		4	-0.9913	-0.0923608	-1.7745	-0.0607114	47.8647	Hsa-Mir-143	hsa-mir-143	MIR-143	GAGAUGA	Vertebrata	Vertebrata	miRBase HC
C-300612-05	hsa-miR-144-3p;hsa-miR-144;MI0000460;hsa-mir-144	MIMAT0000436	hsa-miR-144-3p	UACAGUAUAGAUGAUGUACU		4	-2.3032	-0.117661	-8.4502	-0.407985	119.115	Hsa-Mir-144	hsa-mir-144	MIR-144	GAUAUCA	Vertebrata	Vertebrata	miRBase HC
C-300613-05	hsa-miR-145-5p;hsa-miR-145;MI0000461;hsa-mir-145	MIMAT0000437	hsa-miR-145-5p	GUCCAGUUUUCCCAGGAAUCCCU		4	-4.8438	-0.407323	-1.5458	-0.0553292	70.375	Hsa-Mir-145	hsa-mir-145	MIR-145	UCCAGUU	Vertebrata	Vertebrata	miRBase HC
C-300614-05	hsa-miR-152;;MI0000462;hsa-mir-152	MIMAT0000438	hsa-miR-152	UCAGUGCAUGACAGAACUUGG		4	-26.3966	-2.23553	69.8596	1.09063	145.06	Hsa-Mir-148-P2	hsa-mir-152	MIR-148	CAGUGCA	Vertebrata	Vertebrata	miRBase HC
C-300615-07	hsa-miR-153;;MI0000463;hsa-mir-153-1	MIMAT0000439	hsa-miR-153	UUGCAUAGUCACAAAAGUGAUC		4	-31.0685	-1.24747	82.951	1.19446	115.685	Hsa-Mir-153-P2	hsa-mir-153-2	MIR-153	UGCAUAG	Vertebrata	Bilateria	miRBase HC
C-300617-05	hsa-miR-191-5p;hsa-miR-191;MI0000465;hsa-mir-191	MIMAT0000440	hsa-miR-191-5p	CAACGGAAUCCCAAAAGCAGCUG		4	11.8176	0.572329	2.2463	0.099543	29.2377	Hsa-Mir-191	hsa-mir-191	MIR-191	AACGGAA	Gnathostomata	Gnathostomata	miRBase HC
C-300618-05	hsa-miR-9-5p;hsa-miR-9;MI0000466;hsa-mir-9-1	MIMAT0000441	hsa-miR-9-5p	UCUUUGGUUAUCUAGCUGUAUGA		4	20.5129	1.29983	-15.1024	-0.66052	54.8695	Hsa-Mir-9-P3	hsa-mir-9-3	MIR-9	CUUUGGU	Vertebrata	Bilateria	miRBase HC
C-300621-07	hsa-miR-9-3p;hsa-miR-9*;MI0000466;hsa-mir-9-1	MIMAT0000442	hsa-miR-9-3p	AUAAAGCUAGAUAACCGAAAGU		4	48.3515	1.01386	-46.0521	-1.13494	44.1262	Hsa-Mir-9-P3	hsa-mir-9-3	MIR-9	CUUUGGU	Vertebrata	Bilateria	miRBase HC
C-300624-05	hsa-miR-125a-5p;;MI0000469;hsa-mir-125a	MIMAT0000443	hsa-miR-125a-5p	UCCCUGAGACCCUUUAACCUGUGA		4	-18.7507	-1.21792	28.7592	0.997681	117.431	Hsa-Mir-10-P3b	hsa-mir-125a	MIR-10	CCCUGAG	Vertebrata	Eumetazoa	miRBase HC
C-300625-05	hsa-miR-126-5p;hsa-miR-126*;MI0000471;hsa-mir-126	MIMAT0000444	hsa-miR-126-5p	CAUUAUUACUUUUGGUACGCG		4	-14.9141	-1.22234	12.5107	0.602953	88.9454	Hsa-Mir-126-v3	hsa-mir-126	MIR-126	UCGUACC	Olfactores	Olfactores	miRBase HC
C-300626-07	hsa-miR-126-3p;hsa-miR-126;MI0000471;hsa-mir-126	MIMAT0000445	hsa-miR-126-3p	UCGUACCGUGAGUAAUAAUGCG		4	5.1604	0.394547	-0.677	-0.0303873	30.2172	Hsa-Mir-126-v3	hsa-mir-126	MIR-126	UCGUACC	Olfactores	Olfactores	miRBase HC
C-300627-03	hsa-miR-127-3p;hsa-miR-127;MI0000472;hsa-mir-127	MIMAT0000446	hsa-miR-127-3p	UCGGAUCCGUCUGAGCUUGGCU		4	14.3672	0.971573	-26.7943	-1.15689	41.5448	Hsa-Mir-127	hsa-mir-127	MIR-127	CGGAUCC	Eutheria	Eutheria	miRBase HC
C-300628-05	hsa-miR-134;;MI0000474;hsa-mir-134	MIMAT0000447	hsa-miR-134	UGUGACUGGUUGACCAGAGGGG		4	31.9153	1.46508	-26.4948	-1.02821	27.9757	Hsa-Mir-134	hsa-mir-134	MIR-134	GUGACUG	Eutheria	Eutheria	miRBase HC
C-300629-03	hsa-miR-136-5p;hsa-miR-136;MI0000475;hsa-mir-136	MIMAT0000448	hsa-miR-136-5p	ACUCCAUUUGUUUUGAUGAUGGA		4	-12.9716	-1.22049	34.2366	0.900709	107.129	Hsa-Mir-136-v2	hsa-mir-136	MIR-136	UCAUCGU	Eutheria	Eutheria	miRBase HC
C-300630-03	hsa-miR-146a-5p;hsa-miR-146a; hsa-miR-146;MI0000477;hsa-mir-146a	MIMAT0000449	hsa-miR-146a-5p	UGAGAACUGAAUUCCAUGGGUU		4	9.2304	0.760061	-31.5679	-0.994869	51.1288	Hsa-Mir-146-P1	hsa-mir-146a	MIR-146	GAGAACU	Vertebrata	Vertebrata	miRBase HC
C-300631-07	hsa-miR-149-5p;hsa-miR-149;MI0000478;hsa-mir-149	MIMAT0000450	hsa-miR-149-5p	UCUGGCUCCGUGUCUUCACUCCC		4	30.6854	1.20784	-2.6925	-0.108041	32.7351	Hsa-Mir-149	hsa-mir-149	MIR-149	CUGGCUC	Eutheria	Eutheria	miRBase HC
C-300632-03	hsa-miR-150-5p;hsa-miR-150;MI0000479;hsa-mir-150	MIMAT0000451	hsa-miR-150-5p	UCUCCCAACCCUUGUACCAGUG		4	-2.5707	-0.0857162	26.6852	0.623269	224.204	Hsa-Mir-150	hsa-mir-150	MIR-150	CUCCCAA	Gnathostomata	Gnathostomata	miRBase HC
C-300633-03	hsa-miR-154-5p;hsa-miR-154;MI0000480;hsa-mir-154	MIMAT0000452	hsa-miR-154-5p	UAGGUUAUCCGUGUUGCCUUCG		4	34.8754	1.45976	-28.7091	-0.946169	32.9459	Hsa-Mir-154-P1	hsa-mir-154	MIR-154	AGGUUAU	Eutheria	Eutheria	miRBase HC
C-300634-03	hsa-miR-154-3p;hsa-miR-154*;MI0000480;hsa-mir-154	MIMAT0000453	hsa-miR-154-3p	AAUCAUACACGGUUGACCUAUU		4	-0.9919	-0.0474844	-5.2625	-0.207947	67.1894	Hsa-Mir-154-P1	hsa-mir-154	MIR-154	AGGUUAU	Eutheria	Eutheria	miRBase HC
C-300635-03	hsa-miR-184;;MI0000481;hsa-mir-184	MIMAT0000454	hsa-miR-184	UGGACGGAGAACUGAUAAGGGU		4	-17.7051	-1.52124	80.2842	1.42509	43.0195	Hsa-Mir-184	hsa-mir-184	MIR-184	GGACGGA	Bilateria	Bilateria	miRBase LC
C-300636-07	hsa-miR-185-5p;hsa-miR-185;MI0000482;hsa-mir-185	MIMAT0000455	hsa-miR-185-5p	UGGAGAGAAAGGCAGUUCCUGA		4	5.3307	0.322058	-10.1436	-0.436025	21.7237	Hsa-Mir-185	hsa-mir-185	MIR-185	GGAGAGA	Eutheria	Eutheria	miRBase HC
C-300637-07	hsa-miR-186-5p;hsa-miR-186;MI0000483;hsa-mir-186	MIMAT0000456	hsa-miR-186-5p	CAAAGAAUUCUCCUUUUGGGCU		4	-14.5805	-1.07977	42.8704	1.17078	59.3228	Hsa-Mir-186	hsa-mir-186	MIR-186	AAAGAAU	Mammalia	Mammalia	miRBase HC
C-300638-07	hsa-miR-188-5p;;MI0000484;hsa-mir-188	MIMAT0000457	hsa-miR-188-5p	CAUCCCUUGCAUGGUGGAGGG		4	-13.1138	-1.09204	45.6365	0.845914	98.378	Hsa-Mir-188-P1	hsa-mir-188	MIR-188	AUCCCUU	Eutheria	Eutheria	miRBase HC
C-300639-03	hsa-miR-190a;hsa-miR-190;MI0000486;hsa-mir-190a	MIMAT0000458	hsa-miR-190a	UGAUAUGUUUGAUAUAUUAGGU		4	-13.1496	-1.22681	47.556	1.04094	116.375	Hsa-Mir-190-P1	hsa-mir-190a	MIR-190	GAUAUGU	Vertebrata	Bilateria	miRBase HC
C-300640-05	hsa-miR-193a-3p;;MI0000487;hsa-mir-193a	MIMAT0000459	hsa-miR-193a-3p	AACUGGCCUACAAAGUCCCAGU		4	29.4989	2.2861	-15.1772	-0.488441	21.9307	Hsa-Mir-193-P1a	hsa-mir-193a	MIR-193	GGGUCUU	Gnathostomata	Bilateria	miRBase HC
C-300641-05	hsa-miR-194-5p;hsa-miR-194;MI0000488;hsa-mir-194-1	MIMAT0000460	hsa-miR-194-5p	UGUAACAGCAACUCCAUGUGGA		4	8.6352	0.64422	-7.216	-0.248926	84.2842	Hsa-Mir-194-P2	hsa-mir-194-1	MIR-194	GUAACAG	Gnathostomata	Vertebrata	miRBase HC
C-300643-03	hsa-miR-195-5p;hsa-miR-195;MI0000489;hsa-mir-195	MIMAT0000461	hsa-miR-195-5p	UAGCAGCACAGAAAUAUUGGC		4	13.3713	0.617584	-10.1239	-0.379193	26.4479	Hsa-Mir-15-P2c	hsa-mir-195	MIR-15	AGCAGCA	Vertebrata	Olfactores	miRBase HC
C-300644-03	hsa-miR-206;;MI0000490;hsa-mir-206	MIMAT0000462	hsa-miR-206	UGGAAUGUAAGGAAGUGUGUGG		4	48.434	3.59678	-23.7398	-0.748166	48.8297	Hsa-Mir-1-P3	hsa-mir-206	MIR-1	GGAAUGU	Vertebrata	Bilateria	miRBase LC
C-300645-05	hsa-miR-320a;hsa-miR-320;MI0000542;hsa-mir-320a	MIMAT0000510	hsa-miR-320a	AAAAGCUGGGUUGAGAGGGCGA		4	18.6529	1.14773	-11.7594	-0.378971	38.1052							miRBase HC
C-300646-05	hsa-miR-200c-3p;hsa-miR-200c;MI0000650;hsa-mir-200c	MIMAT0000617	hsa-miR-200c-3p	UAAUACUGCCGGGUAAUGAUGGA		4	-16.9704	-1.10913	62.2756	1.39753	103.981	Hsa-Mir-8-P2b	hsa-mir-200c	MIR-8	AAUACUG	Vertebrata	Bilateria	miRBase HC
C-300647-05	hsa-miR-155-5p;hsa-miR-155;MI0000681;hsa-mir-155	MIMAT0000646	hsa-miR-155-5p	UUAAUGCUAAUCGUGAUAGGGGU		4	8.7432	0.54061	-38.5174	-0.929975	38.1612	Hsa-Mir-155	hsa-mir-155	MIR-155	UAAUGCU	Vertebrata	Vertebrata	miRBase HC
C-300649-05	hsa-miR-106b-5p;hsa-miR-106b;MI0000734;hsa-mir-106b	MIMAT0000680	hsa-miR-106b-5p	UAAAGUGCUGACAGUGCAGAU		4	-11.1967	-0.923676	5.0332	0.160221	91.249	Hsa-Mir-17-P3c	hsa-mir-106b	MIR-17	AAAGUGC	Vertebrata	Vertebrata	miRBase HC
C-300650-07	hsa-miR-29c-3p;hsa-miR-29c;MI0000735;hsa-mir-29c	MIMAT0000681	hsa-miR-29c-3p	UAGCACCAUUUGAAAUCGGUUA		4	-21.035	-1.43769	37.9876	1.43484	137.817	Hsa-Mir-29-P1b	hsa-mir-29c	MIR-29	AGCACCA	Vertebrata	Bilateria	miRBase HC
C-300651-05	hsa-miR-200a-3p;hsa-miR-200a;MI0000737;hsa-mir-200a	MIMAT0000682	hsa-miR-200a-3p	UAACACUGUCUGGUAACGAUGU		4	-6.9943	-0.59941	36.9304	0.980805	75.6369	Hsa-Mir-8-P1a	hsa-mir-200a	MIR-8	AACACUG	Vertebrata	Bilateria	miRBase HC
C-300652-07	hsa-miR-302a-5p;hsa-miR-302a*;MI0000738;hsa-mir-302a	MIMAT0000683	hsa-miR-302a-5p	ACUUAAACGUGGAUGUACUUGCU		4	-19.0486	-1.12329	65.7583	1.28066	128.032	Hsa-Mir-430-P1	hsa-mir-302a	MIR-430	AAGUGCU	Tetrapoda	Vertebrata	miRBase HC
C-300653-05	hsa-miR-302a-3p;hsa-miR-302a;MI0000738;hsa-mir-302a	MIMAT0000684	hsa-miR-302a-3p	UAAGUGCUUCCAUGUUUUGGUGA		4	-15.9093	-1.31065	72.2817	0.991401	78.9187	Hsa-Mir-430-P1	hsa-mir-302a	MIR-430	AAGUGCU	Tetrapoda	Vertebrata	miRBase HC
C-300654-03	hsa-miR-34b-5p;hsa-miR-34b*; hsa-miR-34b;MI0000742;hsa-mir-34b	MIMAT0000685	hsa-miR-34b-5p	UAGGCAGUGUCAUUAGCUGAUUG		4	35.5584	1.16905	-23.7697	-0.983926	17.5921	Hsa-Mir-34-P2a	hsa-mir-34b	MIR-34	GGCAGUG	Vertebrata	Bilateria	miRBase HC
C-300655-03	hsa-miR-34c-5p;hsa-miR-34c;MI0000743;hsa-mir-34c	MIMAT0000686	hsa-miR-34c-5p	AGGCAGUGUAGUUAGCUGAUUGC		4	38.7657	2.55699	-6.7946	-0.266326	13.184	Hsa-Mir-34-P2b	hsa-mir-34c	MIR-34	GGCAGUG	Vertebrata	Bilateria	miRBase HC
C-300656-03	hsa-miR-299-3p;;MI0000744;hsa-mir-299	MIMAT0000687	hsa-miR-299-3p	UAUGUGGGAUGGUAAACCGCUU		4	13.8817	0.922361	-20.852	-0.831511	45.6298	Hsa-Mir-154-P2-v2	hsa-mir-299	MIR-154	GGUUUAC	Eutheria	Eutheria	miRBase HC
C-300657-03	hsa-miR-301a-3p;hsa-miR-301a; hsa-miR-301;MI0000745;hsa-mir-301a	MIMAT0000688	hsa-miR-301a-3p	CAGUGCAAUAGUAUUGUCAAAGC		4	-17.2059	-0.937243	43.8315	0.858597	125.966	Hsa-Mir-130-P2a	hsa-mir-301a	MIR-130	AGUGCAA	Vertebrata	Vertebrata	miRBase HC
C-300658-03	hsa-miR-99b-5p;hsa-miR-99b;MI0000746;hsa-mir-99b	MIMAT0000689	hsa-miR-99b-5p	CACCCGUAGAACCGACCUUGCG		4	21.7981	0.801111	-9.0485	-0.423827	62.9231	Hsa-Mir-10-P2b	hsa-mir-99b	MIR-10	ACCCGUA	Vertebrata	Eumetazoa	miRBase HC
C-300659-03	hsa-miR-296-5p;hsa-miR-296;MI0000747;hsa-mir-296	MIMAT0000690	hsa-miR-296-5p	AGGGCCCCCCCUCAAUCCUGU		4	2.6173	0.176371	11.6094	0.483814	49.4794	Hsa-Mir-296	hsa-mir-296	MIR-296	GGGCCCC	Eutheria	Eutheria	miRBase HC
C-300660-05	hsa-miR-130b-3p;hsa-miR-130b;MI0000748;hsa-mir-130b	MIMAT0000691	hsa-miR-130b-3p	CAGUGCAAUGAUGAAAGGGCAU		4	-14.8084	-1.36794	59.8836	1.02913	76.9532	Hsa-Mir-130-P1b	hsa-mir-130b	MIR-130	AGUGCAA	Vertebrata	Vertebrata	miRBase HC
C-300661-07	hsa-miR-30e-5p;hsa-miR-30e;MI0000749;hsa-mir-30e	MIMAT0000692	hsa-miR-30e-5p	UGUAAACAUCCUUGACUGGAAG		4	0.8783	0.0826525	36.316	1.14253	61.7675	Hsa-Mir-30-P1b	hsa-mir-30e	MIR-30	GUAAACA	Vertebrata	Vertebrata	miRBase HC
C-300662-05	hsa-miR-30e-3p;hsa-miR-30e*; hsa-miR-30e-3p;MI0000749;hsa-mir-30e	MIMAT0000693	hsa-miR-30e-3p	CUUUCAGUCGGAUGUUUACAGC		4	-11.768	-0.960866	14.4992	0.596729	125.541	Hsa-Mir-30-P1b	hsa-mir-30e	MIR-30	GUAAACA	Vertebrata	Vertebrata	miRBase HC
C-300663-05	hsa-miR-361-5p;hsa-miR-361;MI0000760;hsa-mir-361	MIMAT0000703	hsa-miR-361-5p	UUAUCAGAAUCUCCAGGGGUAC		4	-9.1371	-0.447935	-4.1594	-0.185227	62.3556	Hsa-Mir-361-v2	hsa-mir-361	MIR-361	CCCCCAG	Eutheria	Eutheria	miRBase HC
C-300664-05	hsa-miR-362-5p;hsa-miR-362;MI0000762;hsa-mir-362	MIMAT0000705	hsa-miR-362-5p	AAUCCUUGGAACCUAGGUGUGAGU		4	-1.2264	-0.0728133	-6.2792	-0.161683	36.5634	Hsa-Mir-362-P1	hsa-mir-362	MIR-362	AUCCUUG	Eutheria	Eutheria	miRBase HC
C-300665-05	hsa-miR-363-3p;hsa-miR-363;MI0000764;hsa-mir-363	MIMAT0000707	hsa-miR-363-3p	AAUUGCACGGUAUCCAUCUGUA		4	5.7646	0.32984	-15.8418	-0.687176	63.8615	Hsa-Mir-92-P2b	hsa-mir-363	MIR-92	AUUGCAC	Vertebrata	Bilateria	miRBase HC
C-300666-03	hsa-miR-365a-3p;hsa-miR-365;MI0000767;hsa-mir-365a	MIMAT0000710	hsa-miR-365a-3p	UAAUGCCCCUAAAAAUCCUUAU		4	2.7418	0.242096	6.0128	0.306514	89.4739	Hsa-Mir-193-P2b	hsa-mir-365a	MIR-193	AAUGCCC	Gnathostomata	Bilateria	miRBase HC
C-300668-07	hsa-miR-302b-5p;hsa-miR-302b*;MI0000772;hsa-mir-302b	MIMAT0000714	hsa-miR-302b-5p	ACUUUAACAUGGAAGUGCUUUC		4	-20.2982	-1.16811	35.6753	0.982427	101.385	Hsa-Mir-430-P2	hsa-mir-302b	MIR-430	AAGUGCU	Tetrapoda	Vertebrata	miRBase LC
C-300669-05	hsa-miR-302b-3p;hsa-miR-302b;MI0000772;hsa-mir-302b	MIMAT0000715	hsa-miR-302b-3p	UAAGUGCUUCCAUGUUUUAGUAG		4	-12.1718	-1.08113	33.6921	0.716852	74.9014	Hsa-Mir-430-P2	hsa-mir-302b	MIR-430	AAGUGCU	Tetrapoda	Vertebrata	miRBase LC
C-300670-05	hsa-miR-302c-5p;hsa-miR-302c*;MI0000773;hsa-mir-302c	MIMAT0000716	hsa-miR-302c-5p	UUUAACAUGGGGGUACCUGCUG		4	-8.096	-0.501771	22.2577	0.71136	120.577	Hsa-Mir-430-P3	hsa-mir-302c	MIR-430	AAGUGCU	Tetrapoda	Vertebrata	miRBase LC
C-300671-05	hsa-miR-302c-3p;hsa-miR-302c;MI0000773;hsa-mir-302c	MIMAT0000717	hsa-miR-302c-3p	UAAGUGCUUCCAUGUUUCAGUGG		4	-16.223	-1.41551	52.0839	1.1581	78.0489	Hsa-Mir-430-P3	hsa-mir-302c	MIR-430	AAGUGCU	Tetrapoda	Vertebrata	miRBase LC
C-300672-05	hsa-miR-302d-3p;hsa-miR-302d;MI0000774;hsa-mir-302d	MIMAT0000718	hsa-miR-302d-3p	UAAGUGCUUCCAUGUUUGAGUGU		4	-16.553	-0.96802	63.5278	1.14389	68.0006	Hsa-Mir-430-P4	hsa-mir-302d	MIR-430	AAGUGCU	Tetrapoda	Vertebrata	miRBase LC
C-300673-05	hsa-miR-367-3p;hsa-miR-367;MI0000775;hsa-mir-367	MIMAT0000719	hsa-miR-367-3p	AAUUGCACUUUAGCAAUGGUGA		4	-12.7925	-0.998206	18.046	0.596157	111.329	Hsa-Mir-92-P2a	hsa-mir-367	MIR-92	AUUGCAC	Vertebrata	Bilateria	miRBase LC
C-300674-05	hsa-miR-376c-3p;hsa-miR-376c;MI0000776;hsa-mir-376c	MIMAT0000720	hsa-miR-376c-3p	AACAUAGAGGAAAUUCCACGU		4	-18.9503	-1.36276	55.3511	1.29064	99.7619	Hsa-Mir-376-P4	hsa-mir-376c	MIR-376	ACAUAGA	Eutheria	Eutheria	miRBase HC
C-300675-03	hsa-miR-369-3p;hsa-miR-369;MI0000777;hsa-mir-369	MIMAT0000721	hsa-miR-369-3p	AAUAAUACAUGGUUGAUCUUU		4	-9.3553	-0.399044	11.6588	0.451424	161.595	Hsa-Mir-154-P5	hsa-mir-369	MIR-154	GAUCGAC	Eutheria	Eutheria	miRBase HC
C-300676-05	hsa-miR-370;;MI0000778;hsa-mir-370	MIMAT0000722	hsa-miR-370	GCCUGCUGGGGUGGAACCUGGU		4	12.5093	0.538804	-25.4788	-0.76898	45.2894	Hsa-Mir-370	hsa-mir-370	MIR-370	CCUGCUG	Boreoeutheria	Boreoeutheria	miRBase HC
C-300677-05	hsa-miR-371a-3p;hsa-miR-371-3p;MI0000779;hsa-mir-371a	MIMAT0000723	hsa-miR-371a-3p	AAGUGCCGCCAUCUUUUGAGUGU		4	-8.1232	-0.506753	-0.0057	-0.000285013	45.7988	Hsa-Mir-430-P5	hsa-mir-371a	MIR-430	CUCAAAC	Eutheria	Vertebrata	miRBase LC
C-300678-03	hsa-miR-372;;MI0000780;hsa-mir-372	MIMAT0000724	hsa-miR-372	AAAGUGCUGCGACAUUUGAGCGU		4	-16.8443	-1.33201	52.4449	1.0984	64.1635	Hsa-Mir-430-P6	hsa-mir-372	MIR-430	AAGUGCU	Eutheria	Vertebrata	miRBase LC
C-300679-03	hsa-miR-373-5p;hsa-miR-373*;MI0000781;hsa-mir-373	MIMAT0000725	hsa-miR-373-5p	ACUCAAAAUGGGGGCGCUUUCC		4	-11.8224	-0.875537	34.3294	0.889755	83.6883	Hsa-Mir-430-P7	hsa-mir-373	MIR-430	AAGUGCU	Eutheria	Vertebrata	miRBase LC
C-300680-03	hsa-miR-373-3p;hsa-miR-373;MI0000781;hsa-mir-373	MIMAT0000726	hsa-miR-373-3p	GAAGUGCUUCGAUUUUGGGGUGU		4	-22.1589	-1.69889	47.4758	1.21546	65.4362	Hsa-Mir-430-P7	hsa-mir-373	MIR-430	AAGUGCU	Eutheria	Vertebrata	miRBase LC
C-300681-05	hsa-miR-374a-5p;hsa-miR-374a; hsa-miR-374;MI0000782;hsa-mir-374a	MIMAT0000727	hsa-miR-374a-5p	UUAUAAUACAACCUGAUAAGUG		4	-14.4182	-0.891874	26.0687	0.743344	100.27	Hsa-Mir-374-P1	hsa-mir-374a	MIR-374	UAUAAUA	Eutheria	Eutheria	miRBase HC
C-300682-05	hsa-miR-375;;MI0000783;hsa-mir-375	MIMAT0000728	hsa-miR-375	UUUGUUCGUUCGGCUCGCGUGA		4	0.6014	0.0551389	5.8245	0.255378	59.6562	Hsa-Mir-375	hsa-mir-375	MIR-375	UUGUUCG	Bilateria	Bilateria	miRBase HC
C-300683-03	hsa-miR-376a-3p;hsa-miR-376a;MI0000784;hsa-mir-376a-1	MIMAT0000729	hsa-miR-376a-3p	AUCAUAGAGGAAAAUCCACGU		4	-19.2542	-1.25262	51.3089	1.52809	52.2002	Hsa-Mir-376-P2	hsa-mir-376a-2	MIR-376	UCAUAGA	Eutheria	Eutheria	miRBase HC
C-300684-03	hsa-miR-377-3p;hsa-miR-377;MI0000785;hsa-mir-377	MIMAT0000730	hsa-miR-377-3p	AUCACACAAAGGCAACUUUUGU		4	-9.9569	-0.476384	-2.8664	-0.13624	129.357	Hsa-Mir-154-P6	hsa-mir-377	MIR-154	GAGGUUG	Eutheria	Eutheria	miRBase HC
C-300685-03	hsa-miR-378a-5p;hsa-miR-378*; hsa-miR-378;MI0000786;hsa-mir-378a	MIMAT0000731	hsa-miR-378a-5p	CUCCUGACUCCAGGUCCUGUGU		4	10.6245	0.690643	-8.6621	-0.306675	25.2048	Hsa-Mir-378	hsa-mir-378a	MIR-378	CUGGACU	Eutheria	Eutheria	miRBase HC
C-300686-05	hsa-miR-378a-3p;hsa-miR-378;MI0000786;hsa-mir-378a	MIMAT0000732	hsa-miR-378a-3p	ACUGGACUUGGAGUCAGAAGG		4	2.2615	0.142338	22.606	0.849067	45.2418	Hsa-Mir-378	hsa-mir-378a	MIR-378	CUGGACU	Eutheria	Eutheria	miRBase HC
C-300686-07	hsa-miR-378a-3p;MI0000786;hsa-mir-378a	MIMAT0000732	hsa-miR-378a-3p	ACUGGACUUGGAGUCAGAAGGC		3	-2.1911	-0.117939	13.5531	0.457792	66.7068	Hsa-Mir-378	hsa-mir-378a	MIR-378	CUGGACU	Eutheria	Eutheria	miRBase HC
C-300687-05	hsa-miR-379-5p;hsa-miR-379;MI0000787;hsa-mir-379	MIMAT0000733	hsa-miR-379-5p	UGGUAGACUAUGGAACGUAGG		4	12.4165	0.54863	-21.7646	-0.474646	30.9852	Hsa-Mir-154-P7	hsa-mir-379	MIR-154	GGUAGAC	Eutheria	Eutheria	miRBase HC
C-300688-03	hsa-miR-380-5p;hsa-miR-380*; hsa-miR-380-5p;MI0000788;hsa-mir-380	MIMAT0000734	hsa-miR-380-5p	UGGUUGACCAUAGAACAUGCGC		4	13.4108	0.509422	-0.3525	-0.00977497	17.5606	Hsa-Mir-154-P8	hsa-mir-380	MIR-154	UGGUUGA	Eutheria	Eutheria	miRBase HC
C-300689-03	hsa-miR-380-3p;hsa-miR-380; hsa-miR-380-3p;MI0000788;hsa-mir-380	MIMAT0000735	hsa-miR-380-3p	UAUGUAAUAUGGUCCACAUCUU		4	0.4578	0.0323079	-13.1063	-0.540922	90.0484	Hsa-Mir-154-P8	hsa-mir-380	MIR-154	UGGUUGA	Eutheria	Eutheria	miRBase HC
C-300690-03	hsa-miR-381-3p;hsa-miR-381;MI0000789;hsa-mir-381	MIMAT0000736	hsa-miR-381-3p	UAUACAAGGGCAAGCUCUCUGU		4	-13.6981	-0.95464	3.973	0.174436	90.6667	Hsa-Mir-154-P9	hsa-mir-381	MIR-154	AUACAAG	Eutheria	Eutheria	miRBase HC
C-300691-03	hsa-miR-382-5p;hsa-miR-382;MI0000790;hsa-mir-382	MIMAT0000737	hsa-miR-382-5p	GAAGUUGUUCGUGGUGGAUUCG		4	27.9267	1.39477	-18.4973	-0.721874	37.7461	Hsa-Mir-154-P10	hsa-mir-382	MIR-154	AAGUUGU	Eutheria	Eutheria	miRBase HC
C-300692-03	hsa-miR-383;;MI0000791;hsa-mir-383	MIMAT0000738	hsa-miR-383-5p	AGAUCAGAAGGUGAUUGUGGCU	1nuc	4	68.7036	4.37687	-26.7467	-0.715266	14.2377	Hsa-Mir-383-v2	hsa-mir-383	MIR-383	AGAUCAG	Tetrapoda	Tetrapoda	miRBase LC
C-300693-05	hsa-miR-340-3p;hsa-miR-340*;MI0000802;hsa-mir-340	MIMAT0000750	hsa-miR-340-3p	UCCGUCUCAGUUACUUUAUAGC		4	1.4849	0.0902838	26.2835	0.668062	74.043	Hsa-Mir-340	hsa-mir-340	MIR-340	UAUAAAG	Theria	Theria	miRBase HC
C-300694-03	hsa-miR-330-3p;hsa-miR-330;MI0000803;hsa-mir-330	MIMAT0000751	hsa-miR-330-3p	GCAAAGCACACGGCCUGCAGAGA		4	-7.992	-0.64632	16.4968	0.569584	83.1663	Hsa-Mir-330-v2	hsa-mir-330	MIR-330	CAAAGCA	Eutheria	Eutheria	miRBase HC
C-300695-03	hsa-miR-328;;MI0000804;hsa-mir-328	MIMAT0000752	hsa-miR-328	CUGGCCCUCUCUGCCCUUCCGU		4	-8.6307	-0.544122	47.3574	0.962479	63.9713	Hsa-Mir-328	hsa-mir-328	MIR-328	UGGCCCU	Eutheria	Eutheria	miRBase LC
C-300696-05	hsa-miR-342-3p;;MI0000805;hsa-mir-342	MIMAT0000753	hsa-miR-342-3p	UCUCACACAGAAAUCGCACCCGU		4	-2.7759	-0.202838	-4.218	-0.211174	78.3859	Hsa-Mir-342	hsa-mir-342	MIR-342	CUCACAC	Eutheria	Eutheria	miRBase HC
C-300697-05	hsa-miR-337-3p;;MI0000806;hsa-mir-337	MIMAT0000754	hsa-miR-337-3p	CUCCUAUAUGAUGCCUUUCUUC		4	-10.9651	-0.853913	2.5091	0.0840573	51.9685	Hsa-Mir-337-v2	hsa-mir-337	MIR-337	UCCUAUA	Eutheria	Eutheria	miRBase HC
C-300698-05	hsa-miR-323a-3p;hsa-miR-323-3p;MI0000807;hsa-mir-323a	MIMAT0000755	hsa-miR-323a-3p	CACAUUACACGGUCGACCUCU		4	12.4074	0.590274	-33.7034	-1.24262	49.8707	Hsa-Mir-154-P3a-v2	hsa-mir-323a	MIR-154	CACAUUA	Eutheria	Eutheria	miRBase HC
C-300699-03	hsa-miR-326;;MI0000808;hsa-mir-326	MIMAT0000756	hsa-miR-326	CCUCUGGGCCCUUCCUCCAG		4	56.8842	2.17792	-35.5876	-1.103	20.2471	Hsa-Mir-326	hsa-mir-326	MIR-326	CUCUGGG	Eutheria	Eutheria	miRBase LC
C-300700-05	hsa-miR-151a-3p;hsa-miR-151-3p;MI0000809;hsa-mir-151a	MIMAT0000757	hsa-miR-151a-3p	CUAGACUGAAGCUCCUUGAGG		4	-1.5182	-0.10512	-6.0678	-0.290409	66.4865	Hsa-Mir-28-P2	hsa-mir-151a	MIR-28	CGAGGAG	Eutheria	Eutheria	miRBase LC
C-300701-07	hsa-miR-135b-5p;hsa-miR-135b;MI0000810;hsa-mir-135b	MIMAT0000758	hsa-miR-135b-5p	UAUGGCUUUUCAUUCCUAUGUGA		4	21.7936	1.0122	-32.7312	-1.03239	47.9437	Hsa-Mir-135-P3	hsa-mir-135b	MIR-135	AUGGCUU	Vertebrata	Chordata	miRBase HC
C-300702-03	hsa-miR-148b-3p;hsa-miR-148b;MI0000811;hsa-mir-148b	MIMAT0000759	hsa-miR-148b-3p	UCAGUGCAUCACAGAACUUUGU		4	-21.0914	-1.57647	68.8841	1.04215	126.194	Hsa-Mir-148-P3	hsa-mir-148b	MIR-148	CAGUGCA	Vertebrata	Vertebrata	miRBase HC
C-300703-05	hsa-miR-331-3p;hsa-miR-331;MI0000812;hsa-mir-331	MIMAT0000760	hsa-miR-331-3p	GCCCCUGGGCCUAUCCUAGAA		4	6.3031	0.494698	8.1928	0.180656	61.174	Hsa-Mir-331	hsa-mir-331	MIR-331	CCCCUGG	Eutheria	Eutheria	miRBase LC
C-300704-03	hsa-miR-324-5p;;MI0000813;hsa-mir-324	MIMAT0000761	hsa-miR-324-5p	CGCAUCCCCUAGGGCAUUGGUGU		4	-15.5876	-1.36999	21.4196	0.695919	76.6324	Hsa-Mir-324	hsa-mir-324	MIR-324	GCAUCCC	Eutheria	Eutheria	miRBase HC
C-300705-05	hsa-miR-324-3p;;MI0000813;hsa-mir-324	MIMAT0000762	hsa-miR-324-3p	ACUGCCCCAGGUGCUGCUGG		4	-7.8674	-0.692045	37.7083	0.931476	67.9979	Hsa-Mir-324	hsa-mir-324	MIR-324	GCAUCCC	Eutheria	Eutheria	miRBase HC
C-300706-05	hsa-miR-338-3p;;MI0000814;hsa-mir-338	MIMAT0000763	hsa-miR-338-3p	UCCAGCAUCAGUGAUUUUGUUG		4	-13.2229	-1.1606	26.3033	0.699369	98.1605	Hsa-Mir-338-P1	hsa-mir-338	MIR-338	CCAGCAU	Vertebrata	Vertebrata	miRBase HC
C-300707-07	hsa-miR-339-5p;;MI0000815;hsa-mir-339	MIMAT0000764	hsa-miR-339-5p	UCCCUGUCCUCCAGGAGCUCACG		4	0.4665	0.0268887	-0.8711	-0.0371978	51.5912	Hsa-Mir-339	hsa-mir-339	MIR-339	CCCUGUC	Eutheria	Eutheria	miRBase HC
C-300708-05	hsa-miR-335-5p;hsa-miR-335;MI0000816;hsa-mir-335	MIMAT0000765	hsa-miR-335-5p	UCAAGAGCAAUAACGAAAAAUGU		4	-9.9561	-0.871301	37.7458	1.00657	79.4045	Hsa-Mir-335	hsa-mir-335	MIR-335	CAAGAGC	Eutheria	Eutheria	miRBase HC
C-300709-07	hsa-miR-133b;;MI0000822;hsa-mir-133b	MIMAT0000770	hsa-miR-133b	UUUGGUCCCCUUCAACCAGCUA		4	16.0751	0.836766	-11.4432	-0.521643	52.535	Hsa-Mir-133-P3-v2	hsa-mir-133b	MIR-133	UGGUCCC	Vertebrata	Bilateria	miRBase LC
C-300710-05	hsa-miR-325;;MI0000824;hsa-mir-325	MIMAT0000771	hsa-miR-325	CCUAGUAGGUGUCCAGUAAGUGU		4	-12.1242	-0.710971	25.0091	0.6767	58.0309	Hsa-Mir-325	hsa-mir-325	MIR-325	UUAUUGA	Theria	Theria	miRBase LC
C-300711-05	hsa-miR-345-5p;hsa-miR-345;MI0000825;hsa-mir-345	MIMAT0000772	hsa-miR-345-5p	GCUGACUCCUAGUCCAGGGCUC		4	-8.9727	-0.787878	31.9011	0.836907	100.065	Hsa-Mir-345	hsa-mir-345	MIR-345	CUGACUC	Eutheria	Eutheria	miRBase HC
C-300712-03	hsa-miR-346;;MI0000826;hsa-mir-346	MIMAT0000773	hsa-miR-346	UGUCUGCCCGCAUGCCUGCCUCU		4	31.0114	2.13474	-26.4103	-1.15737	32.4756	Hsa-Mir-346	hsa-mir-346	MIR-346	GUCUGCC	Eutheria	Eutheria	miRBase LC
C-300713-05	hsa-miR-384;;MI0001145;hsa-mir-384	MIMAT0001075	hsa-miR-384	AUUCCUAGAAAUUGUUCAUA		4	-8.7281	-0.818374	23.8332	0.971486	106.908							miRBase LC
C-300714-07	hsa-miR-196b-5p;hsa-miR-196b;MI0001150;hsa-mir-196b	MIMAT0001080	hsa-miR-196b-5p	UAGGUAGUUUCCUGUUGUUGGG		4	-8.6762	-0.689531	54.3638	1.36933	41.3597	Hsa-Mir-196-P3	hsa-mir-196b	MIR-196	AGGUAGU	Vertebrata	Olfactores	miRBase HC
C-300715-05	hsa-miR-422a;;MI0001444;hsa-mir-422a	MIMAT0001339	hsa-miR-422a	ACUGGACUUAGGGUCAGAAGGC		4	12.5324	0.545906	-13.7467	-0.626314	37.8456							miRBase LC
C-300716-05	hsa-miR-423-3p;;MI0001445;hsa-mir-423	MIMAT0001340	hsa-miR-423-3p	AGCUCGGUCUGAGGCCCCUCAGU		4	19.49	1.48927	-11.8212	-0.416428	56.6172	Hsa-Mir-423	hsa-mir-423	MIR-423	GAGGGGC	Eutheria	Eutheria	miRBase HC
C-300717-05	hsa-miR-424-5p;hsa-miR-424;MI0001446;hsa-mir-424	MIMAT0001341	hsa-miR-424-5p	CAGCAGCAAUUCAUGUUUUGAA		4	24.0118	0.876812	-8.5772	-0.213428	77.3023	Hsa-Mir-15-P1d	hsa-mir-424	MIR-15	AGCAGCA	Vertebrata	Olfactores	miRBase HC
C-300718-07	hsa-miR-425-3p;hsa-miR-425*;MI0001448;hsa-mir-425	MIMAT0001343	hsa-miR-425-3p	AUCGGGAAUGUCGUGUCCGCCC		4	-1.7857	-0.152726	-1.0873	-0.0538805	108.822	Hsa-Mir-425	hsa-mir-425	MIR-425	AUGACAC	Gnathostomata	Gnathostomata	miRBase HC
C-300719-07	hsa-miR-18b-5p;hsa-miR-18b;MI0001518;hsa-mir-18b	MIMAT0001412	hsa-miR-18b-5p	UAAGGUGCAUCUAGUGCAGUUAG		4	40.5965	1.75215	-32.419	-0.994129	41.9004	Hsa-Mir-17-P2b	hsa-mir-18b	MIR-17	AAGGUGC	Vertebrata	Vertebrata	miRBase HC
C-300720-05	hsa-miR-20b-5p;hsa-miR-20b;MI0001519;hsa-mir-20b	MIMAT0001413	hsa-miR-20b-5p	CAAAGUGCUCAUAGUGCAGGUAG		4	-12.0093	-0.513909	9.2614	0.289304	58.3963	Hsa-Mir-17-P3b	hsa-mir-20b	MIR-17	AAAGUGC	Vertebrata	Vertebrata	miRBase HC
C-300721-05	hsa-miR-448;;MI0001637;hsa-mir-448	MIMAT0001532	hsa-miR-448	UUGCAUAUGUAGGAUGUCCCAU		4	-2.7398	-0.199668	34.0153	0.939543	75.6041	Hsa-Mir-448	hsa-mir-448	MIR-448	UGCAUAU	Eutheria	Eutheria	miRBase LC
C-300722-05	hsa-miR-429;;MI0001641;hsa-mir-429	MIMAT0001536	hsa-miR-429	UAAUACUGUCUGGUAAAACCGU		4	-18.964	-1.08474	61.8764	1.55728	112.246	Hsa-Mir-8-P3a	hsa-mir-429	MIR-8	AAUACUG	Vertebrata	Bilateria	miRBase HC
C-300723-03	hsa-miR-449a;hsa-miR-449;MI0001648;hsa-mir-449a	MIMAT0001541	hsa-miR-449a	UGGCAGUGUAUUGUUAGCUGGU		4	36.9293	3.11147	-16.2687	-0.717803	14.0321	Hsa-Mir-34-P3a	hsa-mir-449a	MIR-34	GGCAGUG	Vertebrata	Bilateria	miRBase LC
C-300724-07	hsa-miR-450a-5p;hsa-miR-450a;MI0001652;hsa-mir-450a-1	MIMAT0001545	hsa-miR-450a-5p	UUUUGCGAUGUGUUCCUAAUAU		4	3.9376	0.279743	13.6686	0.558001	65.3313	Hsa-Mir-450-P2	hsa-mir-450a-2	MIR-450	UUUGCGA	Eutheria	Eutheria	miRBase HC
C-300726-03	hsa-miR-191-3p;hsa-miR-191*;MI0000465;hsa-mir-191	MIMAT0001618	hsa-miR-191-3p	GCUGCGCUUGGAUUUCGUCCCC		4	5.27	0.425882	5.4846	0.217334	70.9507	Hsa-Mir-191	hsa-mir-191	MIR-191	AACGGAA	Gnathostomata	Gnathostomata	miRBase HC
C-300727-05	hsa-miR-200a-5p;hsa-miR-200a*;MI0000737;hsa-mir-200a	MIMAT0001620	hsa-miR-200a-5p	CAUCUUACCGGACAGUGCUGGA		4	5.9809	0.446173	-25.9643	-0.758881	56.0479	Hsa-Mir-8-P1a	hsa-mir-200a	MIR-8	AACACUG	Vertebrata	Bilateria	miRBase HC
C-300728-03	hsa-miR-369-5p;;MI0000777;hsa-mir-369	MIMAT0001621	hsa-miR-369-5p	AGAUCGACCGUGUUAUAUUCGC		4	-0.7079	-0.0526514	3.9299	0.150185	52.9838	Hsa-Mir-154-P5	hsa-mir-369	MIR-154	GAUCGAC	Eutheria	Eutheria	miRBase HC
C-300729-03	hsa-miR-431-5p;hsa-miR-431;MI0001721;hsa-mir-431	MIMAT0001625	hsa-miR-431-5p	UGUCUUGCAGGCCGUCAUGCA		4	53.9339	2.36926	-40.8295	-1.10058	28.5264	Hsa-Mir-431	hsa-mir-431	MIR-431	GUCUUGC	Eutheria	Eutheria	miRBase LC
C-300730-03	hsa-miR-433;;MI0001723;hsa-mir-433	MIMAT0001627	hsa-miR-433	AUCAUGAUGGGCUCCUCGGUGU		4	-2.7889	-0.117928	-11.3182	-0.446533	63.2088	Hsa-Mir-433	hsa-mir-433	MIR-433	UCAUGAU	Eutheria	Eutheria	miRBase HC
C-300731-03	hsa-miR-329;;MI0001725;hsa-mir-329-1	MIMAT0001629	hsa-miR-329	AACACACCUGGUUAACCUCUUU		4	-0.5317	-0.032684	4.4494	0.165796	46.8833	Hsa-Mir-154-P4b	hsa-mir-329-2	MIR-154	ACACACC	Eutheria	Eutheria	miRBase HC
C-301724-00	hsa-miR-323b-5p;;MI0014206;hsa-mir-323b	MIMAT0001630	hsa-miR-323b-5p	AGGUUGUCCGUGGUGAGUUCGCA		3	-5.6119	-0.3856	57.7481	0.920988	9.8968	Hsa-Mir-154-P3b	hsa-mir-323b	MIR-154	CCAAUAC	Eutheria	Eutheria	miRBase HC
C-300734-05	hsa-miR-451a;hsa-miR-451;MI0001729;hsa-mir-451a	MIMAT0001631	hsa-miR-451a	AAACCGUUACCAUUACUGAGUU		4	-5.645	-0.360951	12.8921	0.509802	69.7735	Hsa-Mir-451	hsa-mir-451a	MIR-451	AACCGUU	Vertebrata	Vertebrata	miRBase LC
C-300735-07	hsa-miR-452-5p;hsa-miR-452;MI0001733;hsa-mir-452	MIMAT0001635	hsa-miR-452-5p	AACUGUUUGCAGAGGAAACUGA		4	-22.3374	-0.984824	28.353	1.01434	102.847	Hsa-Mir-452-v2	hsa-mir-452	MIR-452	GUUUGCA	Eutheria	Eutheria	miRBase HC
C-300736-07	hsa-miR-452-3p;hsa-miR-452*;MI0001733;hsa-mir-452	MIMAT0001636	hsa-miR-452-3p	CUCAUCUGCAAAGAAGUAAGUG		4	48.1022	3.36679	-40.5191	-0.880975	21.5714	Hsa-Mir-452-v2	hsa-mir-452	MIR-452	GUUUGCA	Eutheria	Eutheria	miRBase HC
C-300737-05	hsa-miR-409-5p;;MI0001735;hsa-mir-409	MIMAT0001638	hsa-miR-409-5p	AGGUUACCCGAGCAACUUUGCAU		4	42.3238	2.74334	-20.6017	-0.665878	21.837	Hsa-Mir-154-P36	hsa-mir-409	MIR-154	AAUGUUG	Eutheria	Eutheria	miRBase HC
C-300738-05	hsa-miR-409-3p;;MI0001735;hsa-mir-409	MIMAT0001639	hsa-miR-409-3p	GAAUGUUGCUCGGUGAACCCCU		4	9.9758	0.724114	-31.072	-0.81042	35.8901	Hsa-Mir-154-P36	hsa-mir-409	MIR-154	AAUGUUG	Eutheria	Eutheria	miRBase HC
C-300739-03	hsa-miR-412;;MI0002464;hsa-mir-412	MIMAT0002170	hsa-miR-412	ACUUCACCUGGUCCACUAGCCGU		4	-11.4582	-0.832889	25.9858	0.744423	117.496	Hsa-Mir-154-P14	hsa-mir-412	MIR-154	GGUCGAC	Eutheria	Eutheria	miRBase LC
C-300740-03	hsa-miR-410;;MI0002465;hsa-mir-410	MIMAT0002171	hsa-miR-410	AAUAUAACACAGAUGGCCUGU		4	-9.7389	-0.723497	27.3039	0.893435	163.576	Hsa-Mir-154-P12	hsa-mir-410	MIR-154	AUAUAAC	Eutheria	Eutheria	miRBase HC
C-300741-03	hsa-miR-376b-3p;hsa-miR-376b;MI0002466;hsa-mir-376b	MIMAT0002172	hsa-miR-376b-3p	AUCAUAGAGGAAAAUCCAUGUU		4	-20.3789	-0.734735	52.2254	1.05847	143.987	Hsa-Mir-376-P3	hsa-mir-376b	MIR-376	UCAUAGA	Eutheria	Eutheria	miRBase HC
C-300742-05	hsa-miR-483-3p;;MI0002467;hsa-mir-483	MIMAT0002173	hsa-miR-483-3p	UCACUCCUCUCCUCCCGUCUU		4	16.2725	1.15334	-26.9341	-0.843321	45.3289	Hsa-Mir-483	hsa-mir-483	MIR-483	AGACGGG	Theria	Theria	miRBase HC
C-300743-03	hsa-miR-484;;MI0002468;hsa-mir-484	MIMAT0002174	hsa-miR-484	UCAGGCUCAGUCCCCUCCCGAU		4	-7.0747	-0.602247	40.7183	0.857867	97.0356							miRBase LC
C-300744-03	hsa-miR-485-5p;;MI0002469;hsa-mir-485	MIMAT0002175	hsa-miR-485-5p	AGAGGCUGGCCGUGAUGAAUUC		4	-17.2881	-0.602861	22.1113	0.541826	216.243	Hsa-Mir-154-P15	hsa-mir-485	MIR-154	GAGGCUG	Eutheria	Eutheria	miRBase HC
C-300745-03	hsa-miR-485-3p;;MI0002469;hsa-mir-485	MIMAT0002176	hsa-miR-485-3p	GUCAUACACGGCUCUCCUCUCU		3	-9.3657	-0.510602	-1.938	-0.0646015	54.4155	Hsa-Mir-154-P15	hsa-mir-485	MIR-154	GAGGCUG	Eutheria	Eutheria	miRBase HC
C-300746-03	hsa-miR-486-5p;hsa-miR-486;MI0002470;hsa-mir-486	MIMAT0002177	hsa-miR-486-5p	UCCUGUACUGAGCUGCCCCGAG		3	4.527	0.293119	1.7878	0.0646439	41.3208	Hsa-Mir-486	hsa-mir-486-1	MIR-486	CCUGUAC	Eutheria	Eutheria	miRBase HC
C-300747-03	hsa-miR-487a;hsa-miR-487;MI0002471;hsa-mir-487a	MIMAT0002178	hsa-miR-487a	AAUCAUACAGGGACAUCCAGUU		3	-6.5254	-0.449607	-7.132	-0.230166	55.9947	Hsa-Mir-154-P16	hsa-mir-487a	MIR-154	UGGUUAU	Eutheria	Eutheria	miRBase HC
C-300748-05	hsa-miR-488-5p;hsa-miR-488*;MI0003123;hsa-mir-488	MIMAT0002804	hsa-miR-488-5p	CCCAGAUAAUGGCACUCUCAA		3	-5.8002	-0.297005	32.7588	0.687945	50.8874	Hsa-Mir-488	hsa-mir-488	MIR-488	CCAGAUA	Eutheria	Eutheria	miRBase HC
C-300749-07	hsa-miR-489;;MI0003124;hsa-mir-489	MIMAT0002805	hsa-miR-489	GUGACAUCACAUAUACGGCAGC		3	53.73	1.80688	-33.0675	-1.16844	22.3899	Hsa-Mir-489-v2	hsa-mir-489	MIR-489	GACAUCA	Osteichthyes	Osteichthyes	miRBase LC
C-300750-05	hsa-miR-490-3p;hsa-miR-490;MI0003125;hsa-mir-490	MIMAT0002806	hsa-miR-490-3p	CAACCUGGAGGACUCCAUGCUG		3	-12.5865	-0.866151	55.8333	0.75913	41.3165	Hsa-Mir-490	hsa-mir-490	MIR-490	AACCUGG	Amniota	Amniota	miRBase HC
C-300751-05	hsa-miR-491-5p;;MI0003126;hsa-mir-491	MIMAT0002807	hsa-miR-491-5p	AGUGGGGAACCCUUCCAUGAGG		3	47.0573	2.55649	-46.5825	-0.847394	10.0948	Hsa-Mir-491	hsa-mir-491	MIR-491	GUGGGGA	Eutheria	Eutheria	miRBase HC
C-300752-03	hsa-miR-511;;MI0003127;hsa-mir-511-1	MIMAT0002808	hsa-miR-511	GUGUCUUUUGCUCUGCAGUCA		3	-6.6089	-0.296447	-3.7117	-0.125568	55.3468	Hsa-Mir-511	hsa-mir-511	MIR-511	GUGUCUU	Euarchontoglires	Euarchontoglires	miRBase HC
C-300754-03	hsa-miR-146b-5p;hsa-miR-146b;MI0003129;hsa-mir-146b	MIMAT0002809	hsa-miR-146b-5p	UGAGAACUGAAUUCCAUAGGCU		3	0.774	0.0492741	-25.8083	-0.612122	52.1443	Hsa-Mir-146-P2	hsa-mir-146b	MIR-146	GAGAACU	Vertebrata	Vertebrata	miRBase HC
C-300755-07	hsa-miR-202-5p;hsa-miR-202*;MI0003130;hsa-mir-202	MIMAT0002810	hsa-miR-202-5p	UUCCUAUGCAUAUACUUCUUUG		3	-12.3964	-0.821977	12.7995	0.361471	72.6641	Hsa-Mir-202	hsa-mir-202	MIR-202	UCCUAUG	Vertebrata	Vertebrata	miRBase HC
C-300756-07	hsa-miR-202-3p;hsa-miR-202;MI0003130;hsa-mir-202	MIMAT0002811	hsa-miR-202-3p	AGAGGUAUAGGGCAUGGGAA		4	10.1343	0.71592	3.8626	0.12964	42.2953	Hsa-Mir-202	hsa-mir-202	MIR-202	UCCUAUG	Vertebrata	Vertebrata	miRBase HC
C-300757-05	hsa-miR-492;;MI0003131;hsa-mir-492	MIMAT0002812	hsa-miR-492	AGGACCUGCGGGACAAGAUUCUU		4	9.3247	0.715874	-18.7602	-0.806196	48.9852							miRBase LC
C-300758-03	hsa-miR-493-5p;hsa-miR-493*; hsa-miR-493-5p; hsa-miR-493;MI0003132;hsa-mir-493	MIMAT0002813	hsa-miR-493-5p	UUGUACAUGGUAGGCUUUCAUU		4	3.6757	0.30091	-9.786	-0.404619	81.69	Hsa-Mir-493	hsa-mir-493	MIR-493	UGUACAU	Eutheria	Eutheria	miRBase HC
C-300759-03	hsa-miR-432-5p;hsa-miR-432;MI0003133;hsa-mir-432	MIMAT0002814	hsa-miR-432-5p	UCUUGGAGUAGGUCAUUGGGUGG		4	28.1918	1.45131	-33.5227	-0.852301	34.0997	Hsa-Mir-432	hsa-mir-432	MIR-432	CUUGGAG	Eutheria	Eutheria	miRBase LC
C-300760-03	hsa-miR-432-3p;hsa-miR-432*;MI0003133;hsa-mir-432	MIMAT0002815	hsa-miR-432-3p	CUGGAUGGCUCCUCCAUGUCU		4	61.9802	2.54344	-33.5966	-0.980941	16.2165	Hsa-Mir-432	hsa-mir-432	MIR-432	CUUGGAG	Eutheria	Eutheria	miRBase LC
C-300761-05	hsa-miR-494;;MI0003134;hsa-mir-494	MIMAT0002816	hsa-miR-494	UGAAACAUACACGGGAAACCUC		4	34.8895	2.06946	-37.2579	-1.0558	24.4913	Hsa-Mir-154-P18	hsa-mir-494	MIR-154	GAAACAU	Eutheria	Eutheria	miRBase HC
C-300762-05	hsa-miR-495-3p;hsa-miR-495;MI0003135;hsa-mir-495	MIMAT0002817	hsa-miR-495-3p	AAACAAACAUGGUGCACUUCUU		4	5.4715	0.378311	-10.5542	-0.527026	93.5709	Hsa-Mir-154-P19	hsa-mir-495	MIR-154	AACAAAC	Eutheria	Eutheria	miRBase HC
C-300763-05	hsa-miR-496;;MI0003136;hsa-mir-496	MIMAT0002818	hsa-miR-496	UGAGUAUUACAUGGCCAAUCUC		4	11.1014	0.677264	-15.5529	-0.591262	42.0079	Hsa-Mir-154-P20-v2	hsa-mir-496	MIR-154	GUAUUAC	Eutheria	Eutheria	miRBase LC
C-300764-05	hsa-miR-193b-3p;hsa-miR-193b;MI0003137;hsa-mir-193b	MIMAT0002819	hsa-miR-193b-3p	AACUGGCCCUCAAAGUCCCGCU		4	24.375	1.45538	-6.5452	-0.177494	16.8804	Hsa-Mir-193-P1b	hsa-mir-193b	MIR-193	ACUGGCC	Gnathostomata	Bilateria	miRBase HC
C-300765-03	hsa-miR-497-5p;hsa-miR-497;MI0003138;hsa-mir-497	MIMAT0002820	hsa-miR-497-5p	CAGCAGCACACUGUGGUUUGU		4	50.1505	2.287	-38.3863	-1.20724	15.1539	Hsa-Mir-15-P1c	hsa-mir-497	MIR-15	AGCAGCA	Vertebrata	Olfactores	miRBase LC
C-300766-05	hsa-miR-181d;;MI0003139;hsa-mir-181d	MIMAT0002821	hsa-miR-181d	AACAUUCAUUGUUGUCGGUGGGU		4	-6.0699	-0.476571	12.4778	0.58631	91.0772	Hsa-Mir-181-P2c	hsa-mir-181d	MIR-181	ACAUUCA	Vertebrata	Vertebrata	miRBase HC
C-300767-03	hsa-miR-512-5p;;MI0003140;hsa-mir-512-1	MIMAT0002822	hsa-miR-512-5p	CACUCAGCCUUGAGGGCACUUUC		4	16.2276	0.897889	-15.1829	-0.519964	43.4296	Hsa-Mir-430-P8b	hsa-mir-512-2	MIR-430	AGUGCUG	H. sapiens	Vertebrata	miRBase HC
C-300769-03	hsa-miR-512-3p;;MI0003140;hsa-mir-512-1	MIMAT0002823	hsa-miR-512-3p	AAGUGCUGUCAUAGCUGAGGUC		4	-17.8364	-1.54042	45.0907	0.632838	69.7079	Hsa-Mir-430-P8b	hsa-mir-512-2	MIR-430	AGUGCUG	H. sapiens	Vertebrata	miRBase HC
C-300771-03	hsa-miR-498;;MI0003142;hsa-mir-498	MIMAT0002824	hsa-miR-498	UUUCAAGCCAGGGGGCGUUUUUC		4	-7.6272	-0.640101	23.7374	0.770684	61.0252	Hsa-Mir-498	hsa-mir-498	MIR-498	UUCAAGC	Catarrhini	Catarrhini	miRBase LC
C-300772-03	hsa-miR-520e;;MI0003143;hsa-mir-520e	MIMAT0002825	hsa-miR-520e	AAAGUGCUUCCUUUUUGAGGG		4	-14.9325	-1.27638	57.668	0.87804	84.4445	Hsa-Mir-430-P35	hsa-mir-520e	MIR-430	AAGUGCU	H. sapiens	Vertebrata	miRBase LC
C-300773-03	hsa-miR-515-5p;;MI0003144;hsa-mir-515-1	MIMAT0002826	hsa-miR-515-5p	UUCUCCAAAAGAAAGCACUUUCUG		4	-9.7948	-0.727727	3.0238	0.12698	91.4054	Hsa-Mir-430-P9b	hsa-mir-515-2	MIR-430	UCUCCAA	H. sapiens	Vertebrata	miRBase LC
C-300775-05	hsa-miR-515-3p;;MI0003144;hsa-mir-515-1	MIMAT0002827	hsa-miR-515-3p	GAGUGCCUUCUUUUGGAGCGUU		4	-6.3053	-0.478303	9.8162	0.453689	50.322	Hsa-Mir-430-P9b	hsa-mir-515-2	MIR-430	UCUCCAA	H. sapiens	Vertebrata	miRBase LC
C-300777-03	hsa-miR-519e-5p;hsa-miR-519e*;MI0003145;hsa-mir-519e	MIMAT0002828	hsa-miR-519e-5p	UUCUCCAAAAGGGAGCACUUUC		4	-3.6401	-0.293238	4.4165	0.160589	39.5176	Hsa-Mir-430-P30	hsa-mir-519e	MIR-430	UCUCCAA	H. sapiens	Vertebrata	miRBase LC
C-300778-05	hsa-miR-519e-3p;hsa-miR-519e;MI0003145;hsa-mir-519e	MIMAT0002829	hsa-miR-519e-3p	AAGUGCCUCCUUUUAGAGUGUU		4	-10.9219	-0.418863	-1.334	-0.0681525	40.9247	Hsa-Mir-430-P30	hsa-mir-519e	MIR-430	UCUCCAA	H. sapiens	Vertebrata	miRBase LC
C-300779-03	hsa-miR-520f;;MI0003146;hsa-mir-520f	MIMAT0002830	hsa-miR-520f	AAGUGCUUCCUUUUAGAGGGUU		4	4.7855	0.238797	26.9415	0.58577	46.9385	Hsa-Mir-430-P36	hsa-mir-520f	MIR-430	AAGUGCU	Catarrhini	Vertebrata	miRBase LC
C-300780-05	hsa-miR-519c-5p;;MI0003148;hsa-mir-519c	MIMAT0002831	hsa-miR-519c-5p	CUCUAGAGGGAAGCGCUUUCUG		4	1.3905	0.103652	-10.6041	-0.264609	31.5715	Hsa-Mir-430-P28	hsa-mir-519c	MIR-430	AAGUGCA	Catarrhini	Vertebrata	miRBase HC
C-300786-03	hsa-miR-519c-3p;hsa-miR-519c;MI0003148;hsa-mir-519c	MIMAT0002832	hsa-miR-519c-3p	AAAGUGCAUCUUUUUAGAGGAU		4	-25.5192	-2.07905	110.078	1.198	119.247	Hsa-Mir-430-P28	hsa-mir-519c	MIR-430	AAGUGCA	Catarrhini	Vertebrata	miRBase HC
C-300787-03	hsa-miR-520a-5p;hsa-miR-520a*;MI0003149;hsa-mir-520a	MIMAT0002833	hsa-miR-520a-5p	CUCCAGAGGGAAGUACUUUCU		4	23.8484	1.09279	-28.333	-0.850604	34.5712	Hsa-Mir-430-P31	hsa-mir-520a	MIR-430	AAGUGCU	Catarrhini	Vertebrata	miRBase HC
C-300788-03	hsa-miR-520a-3p;hsa-miR-520a;MI0003149;hsa-mir-520a	MIMAT0002834	hsa-miR-520a-3p	AAAGUGCUUCCCUUUGGACUGU		4	-9.1761	-0.829336	40.5712	0.858666	60.7693	Hsa-Mir-430-P31	hsa-mir-520a	MIR-430	AAGUGCU	Catarrhini	Vertebrata	miRBase HC
C-300789-05	hsa-miR-526b-5p;hsa-miR-526b;MI0003150;hsa-mir-526b	MIMAT0002835	hsa-miR-526b-5p	CUCUUGAGGGAAGCACUUUCUGU	1nuc	4	71.2961	6.2058	-54.4678	-1.46589	28.7207	Hsa-Mir-430-P47	hsa-mir-526b	MIR-430	UCUUGAG	Catarrhini	Vertebrata	miRBase HC
C-300790-05	hsa-miR-526b-3p;hsa-miR-526b*;MI0003150;hsa-mir-526b	MIMAT0002836	hsa-miR-526b-3p	GAAAGUGCUUCCUUUUAGAGGC		4	-23.378	-1.1094	57.2199	1.07217	104.673	Hsa-Mir-430-P47	hsa-mir-526b	MIR-430	UCUUGAG	Catarrhini	Vertebrata	miRBase HC
C-300791-05	hsa-miR-519b-3p;;MI0003151;hsa-mir-519b	MIMAT0002837	hsa-miR-519b-3p	AAAGUGCAUCCUUUUAGAGGUU		4	-24.0308	-2.0743	75.9191	0.827306	104.249	Hsa-Mir-430-P27	hsa-mir-519b	MIR-430	UCUAGAG	H. sapiens	Vertebrata	miRBase HC
C-300792-03	hsa-miR-525-5p;hsa-miR-525;MI0003152;hsa-mir-525	MIMAT0002838	hsa-miR-525-5p	CUCCAGAGGGAUGCACUUUCU		4	20.6134	1.59849	-22.0883	-0.746095	36.5129	Hsa-Mir-430-P44	hsa-mir-525	MIR-430	UCCAGAG	Catarrhini	Vertebrata	miRBase LC
C-300793-05	hsa-miR-525-3p;;MI0003152;hsa-mir-525	MIMAT0002839	hsa-miR-525-3p	GAAGGCGCUUCCCUUUAGAGCG		4	37.1945	1.48989	-16.4636	-0.723976	42.5045	Hsa-Mir-430-P44	hsa-mir-525	MIR-430	UCCAGAG	Catarrhini	Vertebrata	miRBase LC
C-300794-05	hsa-miR-523-3p;hsa-miR-523;MI0003153;hsa-mir-523	MIMAT0002840	hsa-miR-523-3p	GAACGCGCUUCCCUAUAGAGGGU		4	-18.2102	-1.09079	23.3245	0.686342	118.928	Hsa-Mir-430-P42	hsa-mir-523	MIR-430	AACGCGC	Catarrhini	Vertebrata	miRBase HC
C-300795-05	hsa-miR-518f-5p;hsa-miR-518f*;MI0003154;hsa-mir-518f	MIMAT0002841	hsa-miR-518f-5p	CUCUAGAGGGAAGCACUUUCUC		4	8.6684	0.342795	3.3508	0.11832	33.452	Hsa-Mir-430-P24	hsa-mir-518f	MIR-430	AAAGCGC	Catarrhini	Vertebrata	miRBase HC
C-300796-05	hsa-miR-518f-3p;hsa-miR-518f;MI0003154;hsa-mir-518f	MIMAT0002842	hsa-miR-518f-3p	GAAAGCGCUUCUCUUUAGAGG		4	17.0967	1.36075	-8.1325	-0.312171	63.5763	Hsa-Mir-430-P24	hsa-mir-518f	MIR-430	AAAGCGC	Catarrhini	Vertebrata	miRBase HC
C-300797-03	hsa-miR-520b;;MI0003155;hsa-mir-520b	MIMAT0002843	hsa-miR-520b	AAAGUGCUUCCUUUUAGAGGG		4	-19.2398	-1.71072	70.4504	0.94212	70.9458	Hsa-Mir-430-P32	hsa-mir-520b	MIR-430	AAGUGCU	H. sapiens	Vertebrata	miRBase HC
C-300798-03	hsa-miR-518b;;MI0003156;hsa-mir-518b	MIMAT0002844	hsa-miR-518b	CAAAGCGCUCCCCUUUAGAGGU		4	61.9029	3.30812	-39.645	-1.15431	27.7942	Hsa-Mir-430-P20	hsa-mir-518b	MIR-430	AAAGCGC	Catarrhini	Vertebrata	miRBase LC
C-300799-05	hsa-miR-526a;;MI0003157;hsa-mir-526a-1	MIMAT0002845	hsa-miR-526a	CUCUAGAGGGAAGCACUUUCUG		4	0.5616	0.0307004	-7.4216	-0.363326	39.9477	Hsa-Mir-430-P46	hsa-mir-526a-2	MIR-430	UCUAGAG	H. sapiens	Vertebrata	miRBase LC
C-300803-05	hsa-miR-520c-3p;;MI0003158;hsa-mir-520c	MIMAT0002846	hsa-miR-520c-3p	AAAGUGCUUCCUUUUAGAGGGU		4	-14.7309	-1.15888	44.6375	0.799126	74.6458	Hsa-Mir-430-P33	hsa-mir-520c	MIR-430	AAGUGCU	H. sapiens	Vertebrata	miRBase HC
C-300804-03	hsa-miR-518c-5p;hsa-miR-518c*;MI0003159;hsa-mir-518c	MIMAT0002847	hsa-miR-518c-5p	UCUCUGGAGGGAAGCACUUUCUG		4	33.2562	2.55083	-17.1252	-0.744933	45.4186	Hsa-Mir-430-P21	hsa-mir-518c	MIR-430	AAAGCGC	Catarrhini	Vertebrata	miRBase HC
C-300805-05	hsa-miR-518c-3p;hsa-miR-518c;MI0003159;hsa-mir-518c	MIMAT0002848	hsa-miR-518c-3p	CAAAGCGCUUCUCUUUAGAGUGU		4	37.7374	1.64922	-26.0953	-0.816124	44.9013	Hsa-Mir-430-P21	hsa-mir-518c	MIR-430	AAAGCGC	Catarrhini	Vertebrata	miRBase HC
C-300806-03	hsa-miR-524-5p;hsa-miR-524*;MI0003160;hsa-mir-524	MIMAT0002849	hsa-miR-524-5p	CUACAAAGGGAAGCACUUUCUC		4	17.4338	1.18493	-38.7457	-1.2327	41.415	Hsa-Mir-430-P43	hsa-mir-524	MIR-430	UACAAAG	Catarrhini	Vertebrata	miRBase LC
C-300807-03	hsa-miR-524-3p;hsa-miR-524;MI0003160;hsa-mir-524	MIMAT0002850	hsa-miR-524-3p	GAAGGCGCUUCCCUUUGGAGU		4	35.1058	0.988497	-9.3248	-0.305504	70.3815	Hsa-Mir-430-P43	hsa-mir-524	MIR-430	UACAAAG	Catarrhini	Vertebrata	miRBase LC
C-300808-03	hsa-miR-517-5p;hsa-miR-517*;MI0003161;hsa-mir-517a	MIMAT0002851	hsa-miR-517-5p	CCUCUAGAUGGAAGCACUGUCU		4	2.2636	0.13664	23.8684	0.80682	56.0269	Hsa-Mir-430-P15c	hsa-mir-517c	MIR-430	UCGUGCA	H. sapiens	Vertebrata	miRBase LC
C-300811-05	hsa-miR-517a-3p;hsa-miR-517a;MI0003161;hsa-mir-517a	MIMAT0002852	hsa-miR-517a-3p	AUCGUGCAUCCCUUUAGAGUGU		4	3.7441	0.221889	-11.8428	-0.51171	46.8101	Hsa-Mir-430-P15a	hsa-mir-517a	MIR-430	UCGUGCA	H. sapiens	Vertebrata	miRBase LC
C-300812-05	hsa-miR-519d;;MI0003162;hsa-mir-519d	MIMAT0002853	hsa-miR-519d	CAAAGUGCCUCCCUUUAGAGUG		4	-20.225	-0.9604	62.9045	1.54649	72.344	Hsa-Mir-430-P29	hsa-mir-519d	MIR-430	AAAGUGC	H. sapiens	Vertebrata	miRBase LC
C-300813-03	hsa-miR-521;;MI0003163;hsa-mir-521-2	MIMAT0002854	hsa-miR-521	AACGCACUUCCCUUUAGAGUGU		4	-9.2074	-0.831761	28.5846	0.943244	57.8926	Hsa-Mir-430-P39b	hsa-mir-521-2	MIR-430	ACGCACU	H. sapiens	Vertebrata	miRBase LC
C-300815-05	hsa-miR-520d-5p;;MI0003164;hsa-mir-520d	MIMAT0002855	hsa-miR-520d-5p	CUACAAAGGGAAGCCCUUUC		4	28.4323	1.06709	-47.9404	-1.30621	39.6517	Hsa-Mir-430-P34	hsa-mir-520d	MIR-430	AAGUGCU	Catarrhini	Vertebrata	miRBase LC
C-300816-05	hsa-miR-520d-3p;;MI0003164;hsa-mir-520d	MIMAT0002856	hsa-miR-520d-3p	AAAGUGCUUCUCUUUGGUGGGU		4	-16.0578	-1.22475	58.4064	0.801914	74.298	Hsa-Mir-430-P34	hsa-mir-520d	MIR-430	AAGUGCU	Catarrhini	Vertebrata	miRBase LC
C-300817-06	hsa-miR-517b-3p;;MI0003165;hsa-mir-517b	MIMAT0002857	hsa-miR-517b-3p	AUCGUGCAUCCCUUUAGAGUGU		4	14.5974	0.891875	-20.2796	-0.584712	35.2319	Hsa-Mir-430-P15b	hsa-mir-517b	MIR-430	UCGUGCA	H. sapiens	Vertebrata	miRBase LC
C-300818-03	hsa-miR-520g;;MI0003166;hsa-mir-520g	MIMAT0002858	hsa-miR-520g	ACAAAGUGCUUCCCUUUAGAGUGU		4	-7.9878	-0.525317	24.3848	0.8374	77.3881	Hsa-Mir-430-P37a	hsa-mir-520g	MIR-430	AAAGUGC	H. sapiens	Vertebrata	miRBase LC
C-300819-05	hsa-miR-516b-5p;hsa-miR-516b;MI0003167;hsa-mir-516b-2	MIMAT0002859	hsa-miR-516b-5p	AUCUGGAGGUAAGAAGCACUUU		4	-1.8289	-0.160589	48.733	0.856199	61.5913	Hsa-Mir-430-P14	hsa-mir-516b-2	MIR-430	UCUGGAG	H. sapiens	Vertebrata	miRBase LC
C-300821-03	hsa-miR-516b-3p;hsa-miR-516b*; hsa-miR-516-3p;MI0003167;hsa-mir-516b-2	MIMAT0002860	hsa-miR-516b-3p	UGCUUCCUUUCAGAGGGU		4	8.2865	0.482343	-29.8792	-1.18346	78.4282	Hsa-Mir-430-P14	hsa-mir-516b-2	MIR-430	UCUGGAG	H. sapiens	Vertebrata	miRBase LC
C-300825-05	hsa-miR-518e-3p;hsa-miR-518e;MI0003169;hsa-mir-518e	MIMAT0002861	hsa-miR-518e-3p	AAAGCGCUUCCCUUCAGAGUG		4	9.9066	0.710417	-27.4258	-0.970893	48.9479	Hsa-Mir-430-P23	hsa-mir-518e	MIR-430	UCUAGAG	Catarrhini	Vertebrata	miRBase HC
C-300827-05	hsa-miR-527;;MI0003179;hsa-mir-527	MIMAT0002862	hsa-miR-527	CUGCAAAGGGAAGCCCUUUC		4	46.644	2.07277	-41.4079	-1.3121	32.8141	Hsa-Mir-430-P48	hsa-mir-527	MIR-430	UGCAAAG	H. sapiens	Vertebrata	miRBase LC
C-300828-05	hsa-miR-518a-3p;;MI0003170;hsa-mir-518a-1	MIMAT0002863	hsa-miR-518a-3p	GAAAGCGCUUCCCUUUGCUGGA		4	17.4439	1.32977	-15.4731	-0.689813	59.1048	Hsa-Mir-430-P19	hsa-mir-518a-2	MIR-430	AAAGCGC	H. sapiens	Vertebrata	miRBase HC
C-300830-03	hsa-miR-518d-3p;hsa-miR-518d;MI0003171;hsa-mir-518d	MIMAT0002864	hsa-miR-518d-3p	CAAAGCGCUUCCCUUUGGAGC		4	42.6384	2.44742	-31.6303	-0.901995	29.8434	Hsa-Mir-430-P22	hsa-mir-518d	MIR-430	UCUAGAG	Catarrhini	Vertebrata	miRBase LC
C-300832-03	hsa-miR-517c-3p;hsa-miR-517c;MI0003174;hsa-mir-517c	MIMAT0002866	hsa-miR-517c-3p	AUCGUGCAUCCUUUUAGAGUGU		4	11.7711	1.06933	-11.273	-0.491952	41.6211	Hsa-Mir-430-P15c	hsa-mir-517c	MIR-430	UCGUGCA	H. sapiens	Vertebrata	miRBase LC
C-300833-03	hsa-miR-520h;;MI0003175;hsa-mir-520h	MIMAT0002867	hsa-miR-520h	ACAAAGUGCUUCCCUUUAGAGU		4	-15.0133	-0.792047	11.8721	0.419099	173.463	Hsa-Mir-430-P37b	hsa-mir-520h	MIR-430	AAAGUGC	H. sapiens	Vertebrata	miRBase LC
C-300834-05	hsa-miR-522-3p;hsa-miR-522;MI0003177;hsa-mir-522	MIMAT0002868	hsa-miR-522-3p	AAAAUGGUUCCCUUUAGAGUGU		4	-12.3858	-0.820202	28.643	0.66343	66.3271	Hsa-Mir-430-P41	hsa-mir-522	MIR-430	AAAUGGU	Catarrhini	Vertebrata	miRBase HC
C-300835-05	hsa-miR-519a-3p;hsa-miR-519a;MI0003178;hsa-mir-519a-1	MIMAT0002869	hsa-miR-519a-3p	AAAGUGCAUCCUUUUAGAGUGU		4	-15.2001	-0.964693	44.1132	1.12544	160.503	Hsa-Mir-430-P26	hsa-mir-519a-2	MIR-430	AAGUGCA	H. sapiens	Vertebrata	miRBase HC
C-300837-05	hsa-miR-499a-5p;hsa-miR-499-5p;MI0003183;hsa-mir-499a	MIMAT0002870	hsa-miR-499a-5p	UUAAGACUUGCAGUGAUGUUU		4	5.0534	0.152346	-1.5618	-0.0394825	102.103	Hsa-Mir-499	hsa-mir-499a	MIR-499	UAAGACU	Vertebrata	Vertebrata	miRBase HC
C-300838-05	hsa-miR-500a-3p;hsa-miR-500a*; hsa-miR-500*;MI0003184;hsa-mir-500a	MIMAT0002871	hsa-miR-500a-3p	AUGCACCUGGGCAAGGAUUCUG		4	-2.5443	-0.155013	-12.9255	-0.235065	34.1822	Hsa-Mir-362-P2-v2	hsa-mir-500a	MIR-362	AUGCACC	Eutheria	Eutheria	miRBase HC
C-300839-05	hsa-miR-501-5p;hsa-miR-501;MI0003185;hsa-mir-501	MIMAT0002872	hsa-miR-501-5p	AAUCCUUUGUCCCUGGGUGAGA		4	22.0525	1.68158	-22.9479	-0.86395	33.214	Hsa-Mir-362-P3	hsa-mir-501	MIR-362	AUGCACC	Eutheria	Eutheria	miRBase HC
C-300840-05	hsa-miR-502-5p;hsa-miR-502;MI0003186;hsa-mir-502	MIMAT0002873	hsa-miR-502-5p	AUCCUUGCUAUCUGGGUGCUA		4	8.9812	0.542854	-11.5804	-0.460975	40.3797	Hsa-Mir-362-P4	hsa-mir-502	MIR-362	AUGCACC	Eutheria	Eutheria	miRBase HC
C-300841-05	hsa-miR-503-5p;hsa-miR-503;MI0003188;hsa-mir-503	MIMAT0002874	hsa-miR-503-5p	UAGCAGCGGGAACAGUUCUGCAG		4	14.4444	0.962485	-16.0539	-0.73583	29.0895	Hsa-Mir-15-P2d	hsa-mir-503	MIR-15	AGCAGCG	Vertebrata	Olfactores	miRBase HC
C-300842-07	hsa-miR-504;;MI0003189;hsa-mir-504	MIMAT0002875	hsa-miR-504	AGACCCUGGUCUGCACUCUAUC		4	-10.8795	-0.589693	3.4009	0.158164	64.5587	Hsa-Mir-504-v2	hsa-mir-504	MIR-504	ACCCUGG	Eutheria	Eutheria	miRBase HC
C-300843-07	hsa-miR-505-3p;hsa-miR-505;MI0003190;hsa-mir-505	MIMAT0002876	hsa-miR-505-3p	CGUCAACACUUGCUGGUUUCCU		4	22.3949	1.13017	-7.8448	-0.215825	33.8076	Hsa-Mir-505-v2	hsa-mir-505	MIR-505	GGAGCCA	Eutheria	Eutheria	miRBase LC
C-300844-07	hsa-miR-513a-5p;hsa-miR-513-5p;MI0003191;hsa-mir-513a-1	MIMAT0002877	hsa-miR-513a-5p	UUCACAGGGAGGUGUCAU		4	24.7957	1.33261	-25.452	-0.96624	67.9852	Hsa-Mir-506-P6a2	hsa-mir-513a-2	MIR-506	UCACAGG	H. sapiens	Eutheria	miRBase HC
C-300846-05	hsa-miR-506-3p;hsa-miR-506;MI0003193;hsa-mir-506	MIMAT0002878	hsa-miR-506-3p	UAAGGCACCCUUCUGAGUAGA		4	57.1631	2.69915	-31.769	-0.745233	15.702	Hsa-Mir-506-P1	hsa-mir-506	MIR-506	AUUCAGG	Eutheria	Eutheria	miRBase HC
C-300847-05	hsa-miR-507;;MI0003194;hsa-mir-507	MIMAT0002879	hsa-miR-507	UUUUGCACCUUUUGGAGUGAA		4	25.1161	2.35791	-28.0195	-0.833914	42.1705	Hsa-Mir-506-P2	hsa-mir-507	MIR-506	UUUGCAC	Eutheria	Eutheria	miRBase LC
C-300848-05	hsa-miR-508-3p;hsa-miR-508;MI0003195;hsa-mir-508	MIMAT0002880	hsa-miR-508-3p	UGAUUGUAGCCUUUUGGAGUAGA		4	23.3958	1.04054	-32.0177	-1.20979	54.0744	Hsa-Mir-506-P3	hsa-mir-508	MIR-506	GAUUGUA	Eutheria	Eutheria	miRBase HC
C-300849-07	hsa-miR-509-3p;;MI0003196;hsa-mir-509-1	MIMAT0002881	hsa-miR-509-3p	UGAUUGGUACGUCUGUGGGUAG		4	34.0184	1.42196	-46.498	-1.36333	37.8427	Hsa-Mir-506-P4b	hsa-mir-509-3	MIR-506	GAUUGGU	H. sapiens	Eutheria	miRBase HC
C-300850-07	hsa-miR-510;;MI0003197;hsa-mir-510	MIMAT0002882	hsa-miR-510	UACUCAGGAGAGUGGCAAUCAC		3	41.9492	1.48717	-26.8376	-0.743851	20.487	Hsa-Mir-506-P5	hsa-mir-510	MIR-506	ACUCAGG	Eutheria	Eutheria	miRBase HC
C-300851-07	hsa-miR-514a-3p;hsa-miR-514;MI0003198;hsa-mir-514a-1	MIMAT0002883	hsa-miR-514a-3p	AUUGACACUUCUGUGAGUAGA		3	13.1926	0.877466	-5.7159	-0.177384	56.8748	Hsa-Mir-506-P7c	hsa-mir-514a-3	MIR-506	UUGACAC	H. sapiens	Eutheria	miRBase HC
C-300867-01	hsa-miR-532-5p;hsa-miR-532;MI0003205;hsa-mir-532	MIMAT0002888	hsa-miR-532-5p	CAUGCCUUGAGUGUAGGACCGU		3	19.3341	1.32126	-20.1071	-0.596796	19.4747	Hsa-Mir-188-P2	hsa-mir-532	MIR-188	AUGCCUU	Eutheria	Eutheria	miRBase HC
C-300854-06	hsa-miR-299-5p;;MI0000744;hsa-mir-299	MIMAT0002890	hsa-miR-299-5p	UGGUUUACCGUCCCACAUACAU		3	24.0948	1.22673	-19.3808	-0.657443	27.8811	Hsa-Mir-154-P2-v2	hsa-mir-299	MIR-154	GGUUUAC	Eutheria	Eutheria	miRBase HC
C-300855-05	hsa-miR-18a-3p;hsa-miR-18a*;MI0000072;hsa-mir-18a	MIMAT0002891	hsa-miR-18a-3p	ACUGCCCUAAGUGCUCCUUCUGG		3	-2.3877	-0.12583	4.1069	0.132313	58.7152	Hsa-Mir-17-P2a	hsa-mir-18a	MIR-17	AAGGUGC	Vertebrata	Vertebrata	miRBase HC
C-300856-05	hsa-miR-455-5p;hsa-miR-455;MI0003513;hsa-mir-455	MIMAT0003150	hsa-miR-455-5p	UAUGUGCCUUUGGACUACAUCG		3	-2.175	-0.10697	-19.3141	-0.419459	44.6935	Hsa-Mir-455	hsa-mir-455	MIR-455	AUGUGCC	Vertebrata	Vertebrata	miRBase LC
C-300858-03	hsa-miR-493-3p;hsa-miR-493;MI0003132;hsa-mir-493	MIMAT0003161	hsa-miR-493-3p	UGAAGGUCUACUGUGUGCCAGG	1nuc	3	72.9701	3.35163	-34.2707	-0.520059	27.9966	Hsa-Mir-493	hsa-mir-493	MIR-493	UGUACAU	Eutheria	Eutheria	miRBase HC
C-300859-01	hsa-miR-539-5p;hsa-miR-539;MI0003514;hsa-mir-539	MIMAT0003163	hsa-miR-539-5p	GGAGAAAUUAUCCUUGGUGUGU		3	-14.8412	-1.10906	17.908	0.396793	55.7337	Hsa-Mir-154-P21	hsa-mir-539	MIR-154	UCAUACA	Eutheria	Eutheria	miRBase HC
C-300860-03	hsa-miR-544a;hsa-miR-544;MI0003515;hsa-mir-544a	MIMAT0003164	hsa-miR-544a	AUUCUGCAUUUUUAGCAAGUUC		3	5.3929	0.291623	-31.2036	-0.611854	26.5886	Hsa-Mir-544	hsa-mir-544a	MIR-544	CUUGUUA	Eutheria	Eutheria	miRBase HC
C-300861-05	hsa-miR-545-3p;hsa-miR-545;MI0003516;hsa-mir-545	MIMAT0003165	hsa-miR-545-3p	UCAGCAAACAUUUAUUGUGUGC		3	-21.7713	-1.59044	27.7733	0.740132	123.531	Hsa-Mir-95-P3-v2	hsa-mir-545	MIR-95	CAGUAAA	Eutheria	Eutheria	miRBase HC
C-300862-01	hsa-miR-487b;;MI0003530;hsa-mir-487b	MIMAT0003180	hsa-miR-487b	AAUCGUACAGGGUCAUCCACUU		3	-10.728	-0.562197	24.3068	0.753217	59.8778	Hsa-Mir-154-P17	hsa-mir-487b	MIR-154	AUCGUAC	Eutheria	Eutheria	miRBase LC
C-300868-01	hsa-miR-551a;;MI0003556;hsa-mir-551a	MIMAT0003214	hsa-miR-551a	GCGACCCACUCUUGGUUUCCA		3	-17.9661	-1.02661	39.1397	0.801203	81.5934	Hsa-Mir-551-P1	hsa-mir-551a	MIR-551	CGACCCA	Vertebrata	Vertebrata	miRBase LC
C-300869-01	hsa-miR-552;;MI0003557;hsa-mir-552	MIMAT0003215	hsa-miR-552	AACAGGUGACUGGUUAGACAA		3	-33.6349	-1.1197	36.6494	0.532528	122.891	Hsa-Mir-552	hsa-mir-552	MIR-552	ACAGGUG	H. sapiens	H. sapiens	miRBase HC
C-300870-01	hsa-miR-553;;MI0003558;hsa-mir-553	MIMAT0003216	hsa-miR-553	AAAACGGUGAGAUUUUGUUUU		3	-24.2346	-1.31901	65.6753	1.3137	102.657							miRBase LC
C-300871-01	hsa-miR-554;;MI0003559;hsa-mir-554	MIMAT0003217	hsa-miR-554	GCUAGUCCUGACUCAGCCAGU		3	-12.8812	-0.803043	10.1648	0.343537	67.661							miRBase LC
C-300872-03	hsa-miR-92b-3p;hsa-miR-92b;MI0003560;hsa-mir-92b	MIMAT0003218	hsa-miR-92b-3p	UAUUGCACUCGUCCCGGCCUCC		3	-7.6057	-0.527403	2.7474	0.0842874	76.8656	Hsa-Mir-92-P1c	hsa-mir-92b	MIR-92	AUUGCAC	Vertebrata	Bilateria	miRBase HC
C-300873-01	hsa-miR-555;;MI0003561;hsa-mir-555	MIMAT0003219	hsa-miR-555	AGGGUAAGCUGAACCUCUGAU		3	17.5936	1.30861	-11.2402	-0.323491	32.4349							miRBase LC
C-300874-03	hsa-miR-556-5p;;MI0003562;hsa-mir-556	MIMAT0003220	hsa-miR-556-5p	GAUGAGCUCAUUGUAAUAUGAG		3	-2.4812	-0.124313	8.7852	0.287419	111.081	Hsa-Mir-556	hsa-mir-556	MIR-556	AUGAGCU	H. sapiens	H. sapiens	miRBase HC
C-300875-01	hsa-miR-557;;MI0003563;hsa-mir-557	MIMAT0003221	hsa-miR-557	GUUUGCACGGGUGGGCCUUGUCU		3	34.6054	1.77624	-30.0551	-0.849438	47.6741							miRBase LC
C-300876-01	hsa-miR-558;;MI0003564;hsa-mir-558	MIMAT0003222	hsa-miR-558	UGAGCUGCUGUACCAAAAU		3	6.7266	0.330838	0.086	0.0026719	65.082							miRBase LC
C-300877-01	hsa-miR-559;;MI0003565;hsa-mir-559	MIMAT0003223	hsa-miR-559	UAAAGUAAAUAUGCACCAAAA		3	-21.352	-0.720826	23.9935	0.510904	153.439							miRBase LC
C-300879-01	hsa-miR-561-3p;hsa-miR-561;MI0003567;hsa-mir-561	MIMAT0003225	hsa-miR-561-3p	CAAAGUUUAAGAUCCUUGAAGU		3	-26.1824	-0.818576	23.4483	0.661269	182.287	Hsa-Mir-561	hsa-mir-561	MIR-561	UCAAGGA	H. sapiens	H. sapiens	miRBase HC
C-300880-01	hsa-miR-562;;MI0003568;hsa-mir-562	MIMAT0003226	hsa-miR-562	AAAGUAGCUGUACCAUUUGC		3	-28.9217	-1.44962	57.0141	1.41129	83.9168							miRBase LC
C-300881-01	hsa-miR-563;;MI0003569;hsa-mir-563	MIMAT0003227	hsa-miR-563	AGGUUGACAUACGUUUCCC		3	-17.9765	-0.548598	46.1903	1.79134	70.5078							miRBase LC
C-300882-01	hsa-miR-564;;MI0003570;hsa-mir-564	MIMAT0003228	hsa-miR-564	AGGCACGGUGUCAGCAGGC		3	11.4403	0.469544	-12.9282	-0.344198	67.792							miRBase LC
C-300884-01	hsa-miR-566;;MI0003572;hsa-mir-566	MIMAT0003230	hsa-miR-566	GGGCGCCUGUGAUCCCAAC		3	-9.015	-0.493042	39.3198	0.786213	81.166
C-300885-01	hsa-miR-567;;MI0003573;hsa-mir-567	MIMAT0003231	hsa-miR-567	AGUAUGUUCUUCCAGGACAGAAC		3	8.7728	0.230281	34.9248	1.07914	56.1491							miRBase LC
C-300886-01	hsa-miR-568;;MI0003574;hsa-mir-568	MIMAT0003232	hsa-miR-568	AUGUAUAAAUGUAUACACAC		3	-26.304	-1.49501	26.0969	0.590238	177.785							miRBase LC
C-300887-01	hsa-miR-551b-3p;hsa-miR-551b;MI0003575;hsa-mir-551b	MIMAT0003233	hsa-miR-551b-3p	GCGACCCAUACUUGGUUUCAG		3	-14.465	-0.836313	23.6833	0.684793	110.777	Hsa-Mir-551-P2	hsa-mir-551b	MIR-551	CGACCCA	Vertebrata	Vertebrata	miRBase HC
C-300888-01	hsa-miR-569;;MI0003576;hsa-mir-569	MIMAT0003234	hsa-miR-569	AGUUAAUGAAUCCUGGAAAGU		3	10.3216	0.523797	-15.931	-0.634378	90.6331							miRBase LC
C-300889-03	hsa-miR-570-3p;hsa-miR-570;MI0003577;hsa-mir-570	MIMAT0003235	hsa-miR-570-3p	CGAAAACAGCAAUUACCUUUGC		3	-22.5855	-1.21575	34.2151	1.30617	163.79							miRBase LC
C-300890-01	hsa-miR-571;;MI0003578;hsa-mir-571	MIMAT0003236	hsa-miR-571	UGAGUUGGCCAUCUGAGUGAG		3	-7.4532	-0.323916	5.0919	0.163781	84.6234							miRBase LC
C-300891-01	hsa-miR-572;;MI0003579;hsa-mir-572	MIMAT0003237	hsa-miR-572	GUCCGCUCGGCGGUGGCCCA		3	-16.1833	-0.584977	-5.1308	-0.199061	96.0318							miRBase LC
C-300892-01	hsa-miR-573;;MI0003580;hsa-mir-573	MIMAT0003238	hsa-miR-573	CUGAAGUGAUGUGUAACUGAUCAG		3	-6.6568	-0.269273	-8.6477	-0.290353	68.9948							miRBase LC
C-300893-03	hsa-miR-574-3p;;MI0003581;hsa-mir-574	MIMAT0003239	hsa-miR-574-3p	CACGCUCAUGCACACACCCACA		3	-8.1506	-0.609053	-3.9527	-0.123756	82.6976	Hsa-Mir-574	hsa-mir-574	MIR-574	ACGCUCA	Eutheria	Eutheria	miRBase HC
C-300894-01	hsa-miR-575;;MI0003582;hsa-mir-575	MIMAT0003240	hsa-miR-575	GAGCCAGUUGGACAGGAGC		3	-23.6964	-0.681317	3.9792	0.143481	129.279							miRBase LC
C-300895-03	hsa-miR-576-5p;;MI0003583;hsa-mir-576	MIMAT0003241	hsa-miR-576-5p	AUUCUAAUUUCUCCACGUCUUU		3	1.0693	0.0350617	28.1557	0.655647	100.331	Hsa-Mir-576	hsa-mir-576	MIR-576	UUCUAAU	Catarrhini	Catarrhini	miRBase HC
C-300896-01	hsa-miR-577;;MI0003584;hsa-mir-577	MIMAT0003242	hsa-miR-577	UAGAUAAAAUAUUGGUACCUG		3	-23.6602	-1.24657	29.5594	0.925049	113.198	Hsa-Mir-577	hsa-mir-577	MIR-577	UAGAUAA	Catarrhini	Catarrhini	miRBase HC
C-300897-01	hsa-miR-578;;MI0003585;hsa-mir-578	MIMAT0003243	hsa-miR-578	CUUCUUGUGCUCUAGGAUUGU		3	19.6476	1.21982	-13.0726	-0.436703	32.5876							miRBase LC
C-300898-03	hsa-miR-579;;MI0003586;hsa-mir-579	MIMAT0003244	hsa-miR-579	UUCAUUUGGUAUAAACCGCGAUU		3	45.1451	1.04989	-37.2366	-1.4339	29.0085	Hsa-Mir-579	hsa-mir-579	MIR-579	CGCGGUU	Catarrhini	Catarrhini	miRBase HC
C-300899-01	hsa-miR-580;;MI0003587;hsa-mir-580	MIMAT0003245	hsa-miR-580	UUGAGAAUGAUGAAUCAUUAGG		3	-18.256	-0.916844	25.5585	0.603382	91.377	Hsa-Mir-580	hsa-mir-580	MIR-580	UGAGAAU	H. sapiens	H. sapiens	miRBase LC
C-300900-01	hsa-miR-581;;MI0003588;hsa-mir-581	MIMAT0003246	hsa-miR-581	UCUUGUGUUCUCUAGAUCAGU		3	-3.7235	-0.171466	2.5298	0.0712342	82.2084							miRBase LC
C-300901-01	hsa-miR-582-5p;hsa-miR-582;MI0003589;hsa-mir-582	MIMAT0003247	hsa-miR-582-5p	UUACAGUUGUUCAACCAGUUACU		3	-29.2494	-1.39018	12.8217	0.447364	164.949	Hsa-Mir-582	hsa-mir-582	MIR-582	AACUGGU	Eutheria	Eutheria	miRBase HC
C-300902-01	hsa-miR-583;;MI0003590;hsa-mir-583	MIMAT0003248	hsa-miR-583	CAAAGAGGAAGGUCCCAUUAC		3	27.4813	0.745473	-24.6687	-0.79881	69.1967							miRBase LC
C-300903-01	hsa-miR-584-5p;hsa-miR-584;MI0003591;hsa-mir-584	MIMAT0003249	hsa-miR-584-5p	UUAUGGUUUGCCUGGGACUGAG		3	-25.7141	-1.02876	35.0286	1.0113	77.9266	Hsa-Mir-584	hsa-mir-584	MIR-584	UAUGGUU	Catarrhini	Catarrhini	miRBase HC
C-300904-01	hsa-miR-585;;MI0003592;hsa-mir-585	MIMAT0003250	hsa-miR-585	UGGGCGUAUCUGUAUGCUA		3	41.0863	2.77473	-5.5986	-0.219806	39.0952	Hsa-Mir-585	hsa-mir-585	MIR-585	GGGCGUA	H. sapiens	H. sapiens	miRBase HC
C-300905-01	hsa-miR-548a-3p;hsa-miR-548a;MI0003593;hsa-mir-548a-1	MIMAT0003251	hsa-miR-548a-3p	CAAAACUGGCAAUUACUUUUGC		3	-17.1956	-0.660355	45.7324	0.686901	77.3553							miRBase HC
C-300906-01	hsa-miR-586;;MI0003594;hsa-mir-586	MIMAT0003252	hsa-miR-586	UAUGCAUUGUAUUUUUAGGUCC		3	-12.8889	-0.861103	53.9894	0.829398	94.8965							miRBase LC
C-300907-01	hsa-miR-587;;MI0003595;hsa-mir-587	MIMAT0003253	hsa-miR-587	UUUCCAUAGGUGAUGAGUCAC		3	-21.5845	-1.59635	39.3871	1.15271	86.7229							miRBase LC
C-300908-01	hsa-miR-548b-3p;hsa-miR-548b;MI0003596;hsa-mir-548b	MIMAT0003254	hsa-miR-548b-3p	CAAGAACCUCAGUUGCUUUUGU		3	-16.5606	-0.63156	38.9743	0.774076	83.4735							miRBase HC
C-300909-01	hsa-miR-588;;MI0003597;hsa-mir-588	MIMAT0003255	hsa-miR-588	UUGGCCACAAUGGGUUAGAAC		3	9.6669	0.358563	11.2196	0.282574	40.2186							miRBase LC
C-300911-01	hsa-miR-589-3p;hsa-miR-589*;MI0003599;hsa-mir-589	MIMAT0003256	hsa-miR-589-3p	UCAGAACAAAUGCCGGUUCCCAGA		3	-20.774	-1.44788	5.5211	0.159864	115.078	Hsa-Mir-589	hsa-mir-589	MIR-589	GAGAACC	Catarrhini	Catarrhini	miRBase HC
C-300912-01	hsa-miR-550a-3p;hsa-miR-550a*; hsa-miR-550*; hsa-miR-550;MI0003600;hsa-mir-550a-1	MIMAT0003257	hsa-miR-550a-3p	UGUCUUACUCCCUCAGGCACAU		3	15.3931	0.81857	-23.958	-0.82772	60.1743	Hsa-Mir-550-P3	hsa-mir-550a-3	MIR-550	GUCUUAC	H. sapiens	Catarrhini	miRBase HC
C-300914-01	hsa-miR-590-5p;hsa-miR-590;MI0003602;hsa-mir-590	MIMAT0003258	hsa-miR-590-5p	GAGCUUAUUCAUAAAAGUGCAG		3	-0.3101	-0.0134938	-1.2171	-0.0359066	66.5299	Hsa-Mir-590	hsa-mir-590	MIR-590	AAUUUUA	Mammalia	Mammalia	miRBase HC
C-300915-01	hsa-miR-591;;MI0003603;hsa-mir-591	MIMAT0003259	hsa-miR-591	AGACCAUGGGUUCUCAUUGU		3	-3.7637	-0.251534	10.2054	0.263064	84.8494							miRBase LC
C-300916-01	hsa-miR-592;;MI0003604;hsa-mir-592	MIMAT0003260	hsa-miR-592	UUGUGUCAAUAUGCGAUGAUGU		3	31.2538	0.798273	-26.8725	-0.808587	69.8868	Hsa-Mir-592	hsa-mir-592	MIR-592	UGUGUCA	Eutheria	Eutheria	miRBase LC
C-300917-01	hsa-miR-593-5p;hsa-miR-593*; hsa-miR-593;MI0003605;hsa-mir-593	MIMAT0003261	hsa-miR-593-5p	AGGCACCAGCCAGGCAUUGCUCAGC		3	12.2631	0.680592	-0.8865	-0.0282907	40.1894							miRBase LC
C-300919-01	hsa-miR-595;;MI0003607;hsa-mir-595	MIMAT0003263	hsa-miR-595	GAAGUGUGCCGUGGUGUGUCU		3	12.4156	0.692417	-22.0049	-0.709368	30.64							miRBase LC
C-300920-01	hsa-miR-596;;MI0003608;hsa-mir-596	MIMAT0003264	hsa-miR-596	AAGCCUGCCCGGCUCCUCGGG		3	-3.9993	-0.299934	-11.4457	-0.435969	74.848							miRBase LC
C-300921-01	hsa-miR-597;;MI0003609;hsa-mir-597	MIMAT0003265	hsa-miR-597	UGUGUCACUCGAUGACCACUGU		3	13.9313	0.657201	-3.8262	-0.12321	47.8144	Hsa-Mir-597	hsa-mir-597	MIR-597	GUGGUUC	Catarrhini	Catarrhini	miRBase HC
C-300922-01	hsa-miR-598;;MI0003610;hsa-mir-598	MIMAT0003266	hsa-miR-598	UACGUCAUCGUUGUCAUCGUCA		3	-26.7596	-1.68954	47.8361	1.42434	150.959	Hsa-Mir-598	hsa-mir-598	MIR-598	ACGUCAU	Eutheria	Eutheria	miRBase HC
C-300923-01	hsa-miR-599;;MI0003611;hsa-mir-599	MIMAT0003267	hsa-miR-599	GUUGUGUCAGUUUAUCAAAC		3	-13.4996	-0.878723	29.3276	0.95274	84.3499	Hsa-Mir-599	hsa-mir-599	MIR-599	UUGAUAA	Sarcopterygii	Sarcopterygii	miRBase LC
C-300925-01	hsa-miR-600;;MI0003613;hsa-mir-600	MIMAT0003268	hsa-miR-600	ACUUACAGACAAGAGCCUUGCUC		3	-28.0839	-1.79327	41.794	1.20381	145.086							miRBase LC
C-300926-01	hsa-miR-601;;MI0003614;hsa-mir-601	MIMAT0003269	hsa-miR-601	UGGUCUAGGAUUGUUGGAGGAG		3	22.9333	1.22603	-3.9521	-0.125622	58.5484							miRBase LC
C-300927-01	hsa-miR-602;;MI0003615;hsa-mir-602	MIMAT0003270	hsa-miR-602	GACACGGGCGACAGCUGCGGCCC		3	-18.7053	-1.34445	45.5966	0.988702	91.9461							miRBase LC
C-300928-01	hsa-miR-603;;MI0003616;hsa-mir-603	MIMAT0003271	hsa-miR-603	CACACACUGCAAUUACUUUUGC		3	-5.1578	-0.328891	19.4547	0.389141	60.9101							miRBase LC
C-300929-01	hsa-miR-604;;MI0003617;hsa-mir-604	MIMAT0003272	hsa-miR-604	AGGCUGCGGAAUUCAGGAC		3	29.2427	2.06167	-15.7428	-0.59252	25.6412							miRBase LC
C-300930-01	hsa-miR-605;;MI0003618;hsa-mir-605	MIMAT0003273	hsa-miR-605	UAAAUCCCAUGGUGCCUUCUCCU		3	53.7509	1.38618	-52.1179	-1.52074	31.1551	Hsa-Mir-605-v2	hsa-mir-605	MIR-605	AAGGCAC	Catarrhini	Catarrhini	miRBase HC
C-300931-01	hsa-miR-606;;MI0003619;hsa-mir-606	MIMAT0003274	hsa-miR-606	AAACUACUGAAAAUCAAAGAU		3	-12.6018	-0.622138	18.0661	0.571989	132.626							miRBase LC
C-300932-01	hsa-miR-607;;MI0003620;hsa-mir-607	MIMAT0003275	hsa-miR-607	GUUCAAAUCCAGAUCUAUAAC		3	-23.2293	-1.21245	34.1888	0.622152	111.494							miRBase LC
C-300933-01	hsa-miR-608;;MI0003621;hsa-mir-608	MIMAT0003276	hsa-miR-608	AGGGGUGGUGUUGGGACAGCUCCGU		3	8.0197	0.240488	-9.9862	-0.317299	10.5608							miRBase LC
C-300934-01	hsa-miR-609;;MI0003622;hsa-mir-609	MIMAT0003277	hsa-miR-609	AGGGUGUUUCUCUCAUCUCU		3	-18.5679	-1.02988	53.7169	0.740297	74.0107							miRBase LC
C-300935-01	hsa-miR-610;;MI0003623;hsa-mir-610	MIMAT0003278	hsa-miR-610	UGAGCUAAAUGUGUGCUGGGA		3	-14.8364	-0.952781	20.7368	0.826833	130.964							miRBase LC
C-300936-01	hsa-miR-611;;MI0003624;hsa-mir-611	MIMAT0003279	hsa-miR-611	GCGAGGACCCCUCGGGGUCUGAC		3	-31.0731	-1.13545	45.7293	1.18624	121.063							miRBase LC
C-300937-01	hsa-miR-612;;MI0003625;hsa-mir-612	MIMAT0003280	hsa-miR-612	GCUGGGCAGGGCUUCUGAGCUCCUU		3	14.8914	0.656954	-7.0075	-0.268862	77.5629							miRBase LC
C-300938-01	hsa-miR-613;;MI0003626;hsa-mir-613	MIMAT0003281	hsa-miR-613	AGGAAUGUUCCUUCUUUGCC		3	36.4977	2.13514	-37.9349	-0.948448	44.4243							miRBase LC
C-300939-01	hsa-miR-614;;MI0003627;hsa-mir-614	MIMAT0003282	hsa-miR-614	GAACGCCUGUUCUUGCCAGGUGG		3	-10.6155	-0.782499	-0.4654	-0.0173114	72.8307							miRBase LC
C-300940-03	hsa-miR-615-3p;;MI0003628;hsa-mir-615	MIMAT0003283	hsa-miR-615-3p	UCCGAGCCUGGGUCUCCCUCUU		3	-6.2282	-0.277058	-0.7881	-0.0303892	74.884	Hsa-Mir-615	hsa-mir-615	MIR-615	CCGAGCC	Eutheria	Eutheria	miRBase HC
C-300941-01	hsa-miR-616-5p;hsa-miR-616*;MI0003629;hsa-mir-616	MIMAT0003284	hsa-miR-616-5p	ACUCAAAACCCUUCAGUGACUU		3	-11.3156	-0.714344	21.5376	0.489975	93.6445	Hsa-Mir-616	hsa-mir-616	MIR-616	CUCAAAA	H. sapiens	H. sapiens	miRBase HC
C-300942-01	hsa-miR-548c-3p;hsa-miR-548c;MI0003630;hsa-mir-548c	MIMAT0003285	hsa-miR-548c-3p	CAAAAAUCUCAAUUACUUUUGC		3	-9.2594	-0.354497	42.252	0.977333	84.4376							miRBase LC
C-300943-01	hsa-miR-617;;MI0003631;hsa-mir-617	MIMAT0003286	hsa-miR-617	AGACUUCCCAUUUGAAGGUGGC		3	43.9257	1.75577	-37.7698	-1.28278	43.8146							miRBase LC
C-300944-01	hsa-miR-618;;MI0003632;hsa-mir-618	MIMAT0003287	hsa-miR-618	AAACUCUACUUGUCCUUCUGAGU		3	10.9388	0.496309	-16.3505	-0.533666	46.5017							miRBase LC
C-300945-01	hsa-miR-619;;MI0003633;hsa-mir-619	MIMAT0003288	hsa-miR-619	GACCUGGACAUGUUUGUGCCCAGU		3	-30.7746	-1.93763	64.8225	1.7004	127.997							miRBase LC
C-300946-01	hsa-miR-620;;MI0003634;hsa-mir-620	MIMAT0003289	hsa-miR-620	AUGGAGAUAGAUAUAGAAAU		3	24.0421	0.633117	-31.0819	-1.06546	62.9356							miRBase LC
C-300947-01	hsa-miR-621;;MI0003635;hsa-mir-621	MIMAT0003290	hsa-miR-621	GGCUAGCAACAGCGCUUACCU		3	15.2363	1.12375	-15.8379	-0.482741	51.6461							miRBase LC
C-300948-01	hsa-miR-622;;MI0003636;hsa-mir-622	MIMAT0003291	hsa-miR-622	ACAGUCUGCUGAGGUUGGAGC		3	8.7157	0.310092	-4.3933	-0.142939	86.2423							miRBase LC
C-300949-01	hsa-miR-623;;MI0003637;hsa-mir-623	MIMAT0003292	hsa-miR-623	AUCCCUUGCAGGGGCUGUUGGGU		3	-13.0906	-0.930802	53.3039	0.825068	91.682							miRBase LC
C-300950-01	hsa-miR-624-5p;hsa-miR-624*;MI0003638;hsa-mir-624	MIMAT0003293	hsa-miR-624-5p	UAGUACCAGUACCUUGUGUUCA		3	-2.8273	-0.130334	-9.193	-0.352051	26.2546	Hsa-Mir-624	hsa-mir-624	MIR-624	AGUACCA	Catarrhini	Catarrhini	miRBase LC
C-300951-03	hsa-miR-625-5p;hsa-miR-625;MI0003639;hsa-mir-625	MIMAT0003294	hsa-miR-625-5p	AGGGGGAAAGUUCUAUAGUCC		3	21.2815	1.24817	-16.8562	-0.284114	12.6338							miRBase HC
C-300952-01	hsa-miR-626;;MI0003640;hsa-mir-626	MIMAT0003295	hsa-miR-626	AGCUGUCUGAAAAUGUCUU		3	2.9024	0.149246	25.1406	0.47544	50.2304							miRBase LC
C-300953-01	hsa-miR-627;;MI0003641;hsa-mir-627	MIMAT0003296	hsa-miR-627	GUGAGUCUCUAAGAAAAGAGGA		3	-10.3609	-0.772965	7.7467	0.225292	62.8853							miRBase HC
C-300954-03	hsa-miR-628-3p;;MI0003642;hsa-mir-628	MIMAT0003297	hsa-miR-628-3p	UCUAGUAAGAGUGGCAGUCGA		3	-7.5869	-0.443863	31.4974	0.581406	55.8268	Hsa-Mir-628	hsa-mir-628	MIR-628	UGCUGAC	Eutheria	Eutheria	miRBase LC
C-300955-01	hsa-miR-629-3p;hsa-miR-629*; hsa-miR-629;MI0003643;hsa-mir-629	MIMAT0003298	hsa-miR-629-3p	GUUCUCCCAACGUAAGCCCAGC	5+nuc	3	-34.5624	-2.40285	238.087	2.32208	38.5501	Hsa-Mir-629	hsa-mir-629	MIR-629	GGGUUUA	H. sapiens	H. sapiens	miRBase HC
C-300956-01	hsa-miR-630;;MI0003644;hsa-mir-630	MIMAT0003299	hsa-miR-630	AGUAUUCUGUACCAGGGAAGGU		3	-15.1036	-0.973655	49.689	0.864733	68.6508							miRBase LC
C-300957-01	hsa-miR-631;;MI0003645;hsa-mir-631	MIMAT0003300	hsa-miR-631	AGACCUGGCCCAGACCUCAGC		3	24.6969	1.67655	-2.5668	-0.0836341	25.9416							miRBase LC
C-300958-03	hsa-miR-33b-5p;hsa-miR-33b;MI0003646;hsa-mir-33b	MIMAT0003301	hsa-miR-33b-5p	GUGCAUUGCUGUUGCAUUGC		3	-2.4025	-0.0915702	35.9856	0.801865	48.5274	Hsa-Mir-33-P2	hsa-mir-33b	MIR-33	AGUGCCU	Vertebrata	Bilateria	miRBase HC
C-300959-01	hsa-miR-632;;MI0003647;hsa-mir-632	MIMAT0003302	hsa-miR-632	GUGUCUGCUUCCUGUGGGA		3	31.3197	1.11431	-24.1529	-0.516449	37.0003							miRBase LC
C-300960-01	hsa-miR-633;;MI0003648;hsa-mir-633	MIMAT0003303	hsa-miR-633	CUAAUAGUAUCUACCACAAUAAA		3	-23.3621	-1.01505	35.0971	1.30131	107.045							miRBase LC
C-300961-01	hsa-miR-634;;MI0003649;hsa-mir-634	MIMAT0003304	hsa-miR-634	AACCAGCACCCCAACUUUGGAC		3	-35.8876	-0.293321	-57.2415	-1.64761	4.3268							miRBase LC
C-300962-01	hsa-miR-635;;MI0003650;hsa-mir-635	MIMAT0003305	hsa-miR-635	ACUUGGGCACUGAAACAAUGUCC		3	-11.3622	-0.5171	32.7413	1.28792	65.5786							miRBase LC
C-300963-03	hsa-miR-636;;MI0003651;hsa-mir-636	MIMAT0003306	hsa-miR-636	UGUGCUUGCUCGUCCCGCCCGCA		3	5.253	0.260517	-6.6952	-0.214913	111.467							miRBase LC
C-300964-01	hsa-miR-637;;MI0003652;hsa-mir-637	MIMAT0003307	hsa-miR-637	ACUGGGGGCUUUCGGGCUCUGCGU		3	50.4722	1.54899	-19.3952	-0.743819	22.7286							miRBase LC
C-300965-01	hsa-miR-638;;MI0003653;hsa-mir-638	MIMAT0003308	hsa-miR-638	AGGGAUCGCGGGCGGGUGGCGGCCU		3	-7.053	-0.493889	9.8531	0.388318	88.0019							miRBase LC
C-300966-01	hsa-miR-639;;MI0003654;hsa-mir-639	MIMAT0003309	hsa-miR-639	AUCGCUGCGGUUGCGAGCGCUGU		3	-17.188	-0.512654	61.3948	1.05379	128.981							miRBase LC
C-300967-01	hsa-miR-640;;MI0003655;hsa-mir-640	MIMAT0003310	hsa-miR-640	AUGAUCCAGGAACCUGCCUCU		3	28.8308	2.0015	-28.9475	-1.10567	32.1521							miRBase LC
C-300968-01	hsa-miR-641;;MI0003656;hsa-mir-641	MIMAT0003311	hsa-miR-641	AAAGACAUAGGAUAGAGUCACCUC		3	-15.4457	-0.927551	1.4882	0.0451122	212.662							miRBase LC
C-300969-01	hsa-miR-642a-5p;hsa-miR-642a; hsa-miR-642;MI0003657;hsa-mir-642a	MIMAT0003312	hsa-miR-642a-5p	GUCCCUCUCCAAAUGUGUCUUG		3	-27.8924	-1.35574	55.6389	1.34342	119.857	Hsa-Mir-642	hsa-mir-642a	MIR-642	UCCCUCU	Catarrhini	Catarrhini	miRBase HC
C-300970-01	hsa-miR-643;;MI0003658;hsa-mir-643	MIMAT0003313	hsa-miR-643	ACUUGUAUGCUAGCUCAGGUAG		3	-31.1458	-1.42636	68.8319	1.41568	164.507							miRBase HC
C-300971-01	hsa-miR-644a;hsa-miR-644;MI0003659;hsa-mir-644a	MIMAT0003314	hsa-miR-644a	AGUGUGGCUUUCUUAGAGC	1nuc	3	93.4518	2.95523	-48.3585	-1.38807	34.9965							miRBase LC
C-300972-01	hsa-miR-645;;MI0003660;hsa-mir-645	MIMAT0003315	hsa-miR-645	UCUAGGCUGGUACUGCUGA		3	-11.4629	-0.570587	7.4535	0.269975	59.5382							miRBase LC
C-300973-01	hsa-miR-646;;MI0003661;hsa-mir-646	MIMAT0003316	hsa-miR-646	AAGCAGCUGCCUCUGAGGC	1nuc	3	70.6868	1.80085	-42.6278	-1.32816	32.4484							miRBase LC
C-300974-01	hsa-miR-647;;MI0003662;hsa-mir-647	MIMAT0003317	hsa-miR-647	GUGGCUGCACUCACUUCCUUC		3	33.0713	1.05751	-9.9662	-0.207658	45.9821							miRBase LC
C-300975-01	hsa-miR-648;;MI0003663;hsa-mir-648	MIMAT0003318	hsa-miR-648	AAGUGUGCAGGGCACUGGU		3	40.5044	1.43607	-33.3358	-0.816433	20.8496							miRBase LC
C-300976-01	hsa-miR-649;;MI0003664;hsa-mir-649	MIMAT0003319	hsa-miR-649	AAACCUGUGUUGUUCAAGAGUC		3	-16.5854	-0.70491	34.6895	1.17488	112.719							miRBase LC
C-300977-01	hsa-miR-650;;MI0003665;hsa-mir-650	MIMAT0003320	hsa-miR-650	AGGAGGCAGCGCUCUCAGGAC		3	23.1868	0.647727	-3.3995	-0.069511	33.818							miRBase LC
C-300978-01	hsa-miR-651;;MI0003666;hsa-mir-651	MIMAT0003321	hsa-miR-651	UUUAGGAUAAGCUUGACUUUUG		3	-20.438	-0.748116	33.2789	1.17792	139.968	Hsa-Mir-651	hsa-mir-651	MIR-651	UUAGGAU	Catarrhini	Catarrhini	miRBase HC
C-300979-03	hsa-miR-652-3p;hsa-miR-652;MI0003667;hsa-mir-652	MIMAT0003322	hsa-miR-652-3p	AAUGGCGCCACUAGGGUUGUG		3	7.3945	0.480086	4.1537	0.164574	58.1346	Hsa-Mir-652	hsa-mir-652	MIR-652	AUGGCGC	Eutheria	Eutheria	miRBase HC
C-300980-01	hsa-miR-548d-3p;hsa-miR-548d;MI0003668;hsa-mir-548d-1	MIMAT0003323	hsa-miR-548d-3p	CAAAAACCACAGUUUCUUUUGC		3	-0.4495	-0.0290585	-4.4584	-0.117737	65.4861							miRBase HC
C-300981-01	hsa-miR-661;;MI0003669;hsa-mir-661	MIMAT0003324	hsa-miR-661	UGCCUGGGUCUCUGGCCUGCGCGU		3	23.1336	1.02595	-18.4541	-0.613302	22.9932							miRBase LC
C-300982-01	hsa-miR-662;;MI0003670;hsa-mir-662	MIMAT0003325	hsa-miR-662	UCCCACGUUGUGGCCCAGCAG		3	-20.3599	-1.28461	35.3449	0.998429	127.795							miRBase LC
C-300984-01	hsa-miR-663a;hsa-miR-663;MI0003672;hsa-mir-663a	MIMAT0003326	hsa-miR-663a	AGGCGGGGCGCCGCGGGACCGC		3	0.1908	0.0142189	2.9105	0.086379	62.77							miRBase LC
C-300985-01	hsa-miR-449b-5p;hsa-miR-449b;MI0003673;hsa-mir-449b	MIMAT0003327	hsa-miR-449b-5p	AGGCAGUGUAUUGUUAGCUGGC		3	-25.6932	-1.35705	36.8211	1.02551	128.258	Hsa-Mir-34-P3b	hsa-mir-449b	MIR-34	GGCAGUG	Vertebrata	Bilateria	miRBase HC
C-300986-03	hsa-miR-653;;MI0003674;hsa-mir-653	MIMAT0003328	hsa-miR-653	GUGUUGAAACAAUCUCUACUG		3	-22.2418	-1.53936	38.1502	0.853057	168.698	Hsa-Mir-653	hsa-mir-653	MIR-653	UGAAACA	Eutheria	Eutheria	miRBase HC
C-300987-01	hsa-miR-411-5p;hsa-miR-411;MI0003675;hsa-mir-411	MIMAT0003329	hsa-miR-411-5p	UAGUAGACCGUAUAGCGUACG		3	-6.1787	-0.317322	15.2446	0.612799	69.1887	Hsa-Mir-154-P13	hsa-mir-411	MIR-154	AGUAGAC	Eutheria	Eutheria	miRBase HC
C-300988-01	hsa-miR-654-5p;hsa-miR-654;MI0003676;hsa-mir-654	MIMAT0003330	hsa-miR-654-5p	UGGUGGGCCGCAGAACAUGUGC		3	20.4191	0.583036	-8.2269	-0.260305	31.1991	Hsa-Mir-154-P23	hsa-mir-654	MIR-154	AUGUCUG	Eutheria	Eutheria	miRBase HC
C-300989-01	hsa-miR-655;;MI0003677;hsa-mir-655	MIMAT0003331	hsa-miR-655	AUAAUACAUGGUUAACCUCUUU		3	4.8449	0.254919	-21.2436	-0.546089	117.605	Hsa-Mir-154-P24	hsa-mir-655	MIR-154	UAAUACA	Eutheria	Eutheria	miRBase HC
C-300990-01	hsa-miR-656;;MI0003678;hsa-mir-656	MIMAT0003332	hsa-miR-656	AAUAUUAUACAGUCAACCUCU		3	3.9264	0.260981	6.276	0.174946	66.6063	Hsa-Mir-154-P25	hsa-mir-656	MIR-154	AUAUUAU	Eutheria	Eutheria	miRBase HC
C-300991-01	hsa-miR-549a;hsa-miR-549;MI0003679;hsa-mir-549a	MIMAT0003333	hsa-miR-549a	UGACAACUAUGGAUGAGCUCU		3	-18.4526	-0.725322	15.4635	0.599396	77.806							miRBase LC
C-300992-01	hsa-miR-657;;MI0003681;hsa-mir-657	MIMAT0003335	hsa-miR-657	GGCAGGUUCUCACCCUCUCUAGG		3	4.3049	0.206521	15.783	0.487366	44.7365							miRBase LC
C-300993-01	hsa-miR-658;;MI0003682;hsa-mir-658	MIMAT0003336	hsa-miR-658	GGCGGAGGGAAGUAGGUCCGUUGGU		3	-9.2506	-0.536864	5.4677	0.156433	63.0496							miRBase LC
C-300994-01	hsa-miR-659-3p;hsa-miR-659;MI0003683;hsa-mir-659	MIMAT0003337	hsa-miR-659-3p	CUUGGUUCAGGGAGGGUCCCCA		3	37.6424	0.638063	-6.4754	-0.195412	34.6287							miRBase HC
C-300995-01	hsa-miR-660-5p;hsa-miR-660;MI0003684;hsa-mir-660	MIMAT0003338	hsa-miR-660-5p	UACCCAUUGCAUAUCGGAGUUG		3	44.8923	1.17948	-38.7527	-1.27388	29.9756	Hsa-Mir-188-P3	hsa-mir-660	MIR-188	ACCCAUU	Eutheria	Eutheria	miRBase HC
C-300996-01	hsa-miR-421;;MI0003685;hsa-mir-421	MIMAT0003339	hsa-miR-421	AUCAACAGACAUUAAUUGGGCGC		3	23.1331	1.24743	-13.6439	-0.515729	61.304	Hsa-Mir-95-P2	hsa-mir-421	MIR-95	UCAACAG	Eutheria	Eutheria	miRBase HC
C-300863-05	hsa-miR-542-5p;;MI0003686;hsa-mir-542	MIMAT0003340	hsa-miR-542-5p	UCGGGGAUCAUCAUGUCACGAGA		3	1.0238	0.0749073	30.4417	0.779281	81.9478	Hsa-Mir-542-v2	hsa-mir-542	MIR-542	UGUGACA	Eutheria	Eutheria	miRBase HC
C-300864-03	hsa-miR-363-5p;hsa-miR-363*;MI0000764;hsa-mir-363	MIMAT0003385	hsa-miR-363-5p	CGGGUGGAUCACGAUGCAAUUU		3	-21.217	-0.306036	161.428	0.481627	4.5723	Hsa-Mir-92-P2b	hsa-mir-363	MIR-92	AUUGCAC	Vertebrata	Bilateria	miRBase HC
C-300865-03	hsa-miR-376a-5p;hsa-miR-376a*;MI0000784;hsa-mir-376a-1	MIMAT0003386	hsa-miR-376a-5p	GUAGAUUCUCCUUCUAUGAGUA		3	-7.9657	-0.499435	11.8116	0.395312	24.5364	Hsa-Mir-376-P1	hsa-mir-376a-1	MIR-376	UCAUAGA	Eutheria	Eutheria	miRBase HC
C-300866-03	hsa-miR-542-3p;;MI0003686;hsa-mir-542	MIMAT0003389	hsa-miR-542-3p	UGUGACAGAUUGAUAACUGAAA		3	65.1137	1.36871	-17.1072	-0.605638	39.5336	Hsa-Mir-542-v2	hsa-mir-542	MIR-542	UGUGACA	Eutheria	Eutheria	miRBase HC
C-300997-01	hsa-miR-425-5p;hsa-miR-425; hsa-miR-425-5p;MI0001448;hsa-mir-425	MIMAT0003393	hsa-miR-425-5p	AAUGACACGAUCACUCCCGUUGA		3	-5.8338	-0.392099	16.6397	0.584233	74.9252	Hsa-Mir-425	hsa-mir-425	MIR-425	AUGACAC	Gnathostomata	Gnathostomata	miRBase HC
C-300999-01	hsa-miR-758-3p;hsa-miR-758;MI0003757;hsa-mir-758	MIMAT0003879	hsa-miR-758-3p	UUUGUGACCUGGUCCACUAACC		3	35.1471	1.35902	-41.9886	-1.10278	52.5482	Hsa-Mir-154-P26	hsa-mir-758	MIR-154	UUGUGAC	Eutheria	Eutheria	miRBase HC
C-301000-03	hsa-miR-671-5p;;MI0003760;hsa-mir-671	MIMAT0003880	hsa-miR-671-5p	AGGAAGCCCUGGAGGGGCUGGAG		3	58.733	2.19422	-27.7284	-1.09167	45.3423	Hsa-Mir-671	hsa-mir-671	MIR-671	GGAAGCC	Theria	Theria	miRBase HC
C-301001-01	hsa-miR-668;;MI0003761;hsa-mir-668	MIMAT0003881	hsa-miR-668	UGUCACUCGGCUCGGCCCACUAC		3	-1.3412	-0.0989449	-8.2643	-0.259747	60.5764							miRBase LC
C-301002-01	hsa-miR-767-5p;;MI0003763;hsa-mir-767	MIMAT0003882	hsa-miR-767-5p	UGCACCAUGGUUGUCUGAGCAUG		3	-10.3256	-0.486564	8.2784	0.161536	65.4453							miRBase HC
C-301003-01	hsa-miR-767-3p;;MI0003763;hsa-mir-767	MIMAT0003883	hsa-miR-767-3p	UCUGCUCAUACCCCAUGGUUUCU		3	-21.6422	-1.5384	54.175	0.848965	129.073							miRBase HC
C-301005-01	hsa-miR-454-5p;hsa-miR-454*; hsa-miR-454-5p;MI0003820;hsa-mir-454	MIMAT0003884	hsa-miR-454-5p	ACCCUAUCAAUAUUGUCUCUGC		3	-29.8181	-1.54918	45.5827	1.16429	81.2446	Hsa-Mir-130-P4a	hsa-mir-454	MIR-130	AGUGCAA	Gnathostomata	Vertebrata	miRBase HC
C-301004-03	hsa-miR-454-3p;hsa-miR-454;MI0003820;hsa-mir-454	MIMAT0003885	hsa-miR-454-3p	UAGUGCAAUAUUGCUUAUAGGGU		3	-20.8164	-1.5518	54.6398	0.960405	121.143	Hsa-Mir-130-P4a	hsa-mir-454	MIR-130	AGUGCAA	Gnathostomata	Vertebrata	miRBase HC
C-301007-01	hsa-miR-769-5p;;MI0003834;hsa-mir-769	MIMAT0003886	hsa-miR-769-5p	UGAGACCUCUGGGUUCUGAGCU		3	7.102	0.335773	9.6333	0.237201	47.4309	Hsa-Mir-769	hsa-mir-769	MIR-769	GAGACCU	Eutheria	Eutheria	miRBase HC
C-301006-01	hsa-miR-769-3p;;MI0003834;hsa-mir-769	MIMAT0003887	hsa-miR-769-3p	CUGGGAUCUCCGGGGUCUUGGUU		3	17.9717	1.02452	-14.5297	-0.504478	40.6772	Hsa-Mir-769	hsa-mir-769	MIR-769	GAGACCU	Eutheria	Eutheria	miRBase HC
C-301008-01	hsa-miR-766-3p;hsa-miR-766;MI0003836;hsa-mir-766	MIMAT0003888	hsa-miR-766-3p	ACUCCAGCCCCACAGCCUCAGC		3	15.4773	1.14051	-19.7758	-0.584821	38.9784	Hsa-Mir-766	hsa-mir-766	MIR-766	CUCCAGC	H. sapiens	H. sapiens	miRBase HC
C-301010-01	hsa-miR-765;;MI0005116;hsa-mir-765	MIMAT0003945	hsa-miR-765	UGGAGGAGAAGGAAGGUGAUG		3	26.5386	0.519647	16.2574	0.314934	21.1233							miRBase LC
C-301013-01	hsa-miR-770-5p;;MI0005118;hsa-mir-770	MIMAT0003948	hsa-miR-770-5p	UCCAGUACCACGUGUCAGGGCCA		3	29.4456	1.35803	-28.6278	-1.13045	55.5881	Hsa-Mir-770	hsa-mir-770	MIR-770	CCAGUAC	Euarchontoglires	Euarchontoglires	miRBase LC
C-301009-01	hsa-miR-802;;MI0003906;hsa-mir-802	MIMAT0004185	hsa-miR-802	CAGUAACAAAGAUUCAUCCUUGU		3	-6.8956	-0.235928	-6.8862	-0.188157	81.7594	Hsa-Mir-459	hsa-mir-802	MIR-459	CAGUAAC	Vertebrata	Vertebrata	miRBase LC
C-301015-03	hsa-miR-675-5p;hsa-miR-675;MI0005416;hsa-mir-675	MIMAT0004284	hsa-miR-675-5p	UGGUGCGGAGAGGGCCCACAGUG		3	29.5098	1.76932	-13.9855	-0.537418	38.9636	Hsa-Mir-675	hsa-mir-675	MIR-675	UGUAUGC	Theria	Theria	miRBase HC
C-301210-01	hsa-miR-297;;MI0005775;hsa-mir-297	MIMAT0004450	hsa-miR-297	AUGUAUGUGUGCAUGUGCAUG		3	-26.2969	-1.98238	34.4247	0.969133	116.495							miRBase LC
C-301141-01	hsa-let-7a-3p;hsa-let-7a*;MI0000062;hsa-let-7a-3	MIMAT0004481	hsa-let-7a-3p	CUAUACAAUCUACUGUCUUUC		3	-10.3637	-0.407632	10.6211	0.348528	93.9073	Hsa-Let-7-P2a2	hsa-let-7a-3	LET-7	GAGGUAG	Vertebrata	Bilateria	miRBase HC
C-301198-01	hsa-let-7b-3p;hsa-let-7b*;MI0000063;hsa-let-7b	MIMAT0004482	hsa-let-7b-3p	CUAUACAACCUACUGCCUUCCC		3	10.1157	0.213077	-18.7924	-0.300492	32.4144	Hsa-Let-7-P2b2	hsa-let-7b	LET-7	GAGGUAG	Vertebrata	Bilateria	miRBase HC
C-301188-01	hsa-let-7d-3p;hsa-let-7d*;MI0000065;hsa-let-7d	MIMAT0004484	hsa-let-7d-3p	CUAUACGACCUGCUGCCUUUCU		3	-15.2998	-0.804195	18.0639	0.659197	84.6773	Hsa-Let-7-P2c1	hsa-let-7d	LET-7	GAGGUAG	Vertebrata	Bilateria	miRBase HC
C-301017-01	hsa-let-7e-3p;hsa-let-7e*;MI0000066;hsa-let-7e	MIMAT0004485	hsa-let-7e-3p	CUAUACGGCCUCCUAGCUUUCC		3	-18.6745	-0.888916	7.5704	0.224685	45.0156	Hsa-Let-7-P1b	hsa-let-7e	LET-7	GAGGUAG	Vertebrata	Bilateria	miRBase HC
C-301204-01	hsa-let-7f-1-3p;hsa-let-7f-1*;MI0000067;hsa-let-7f-1	MIMAT0004486	hsa-let-7f-1-3p	CUAUACAAUCUAUUGCCUUCCC		3	-6.4924	-0.112564	-24.9962	-0.614351	39.2486	Hsa-Let-7-P2b1	hsa-let-7f-1	LET-7	GAGGUAG	Vertebrata	Bilateria	miRBase HC
C-301140-01	hsa-let-7f-2-3p;hsa-let-7f-2*;MI0000068;hsa-let-7f-2	MIMAT0004487	hsa-let-7f-2-3p	CUAUACAGUCUACUGUCUUUCC		3	-3.5751	-0.172596	4.6482	0.102902	70.8063	Hsa-Let-7-P2a3	hsa-let-7f-2	LET-7	GAGGUAG	Vertebrata	Bilateria	miRBase HC
C-301018-01	hsa-miR-15a-3p;hsa-miR-15a*;MI0000069;hsa-mir-15a	MIMAT0004488	hsa-miR-15a-3p	CAGGCCAUAUUGUGCUGCCUCA		3	23.0084	0.691021	-27.0965	-0.928742	29.6254	Hsa-Mir-15-P1a	hsa-mir-15a	MIR-15	AGCAGCA	Vertebrata	Olfactores	miRBase HC
C-301019-01	hsa-miR-16-1-3p;hsa-miR-16-1*;MI0000070;hsa-mir-16-1	MIMAT0004489	hsa-miR-16-1-3p	CCAGUAUUAACUGUGCUGCUGA		3	7.9602	0.439875	-19.3471	-0.730714	85.0971	Hsa-Mir-15-P2a	hsa-mir-16-1	MIR-15	AGCAGCA	Vertebrata	Olfactores	miRBase HC
C-301020-01	hsa-miR-19a-5p;hsa-miR-19a*;MI0000073;hsa-mir-19a	MIMAT0004490	hsa-miR-19a-5p	AGUUUUGCAUAGUUGCACUACA		3	-20.0298	-1.28461	35.2765	0.983619	123.496	Hsa-Mir-19-P1	hsa-mir-19a	MIR-19	GUGCAAA	Vertebrata	Vertebrata	miRBase HC
C-301021-01	hsa-miR-19b-1-5p;hsa-miR-19b-1*;MI0000074;hsa-mir-19b-1	MIMAT0004491	hsa-miR-19b-1-5p	AGUUUUGCAGGUUUGCAUCCAGC	1nuc	3	76.8905	2.44565	-41.5499	-1.0568	26.1811	Hsa-Mir-19-P2a	hsa-mir-19b-1	MIR-19	GUGCAAA	Vertebrata	Vertebrata	miRBase HC
C-301139-01	hsa-miR-19b-2-5p;hsa-miR-19b-2*;MI0000075;hsa-mir-19b-2	MIMAT0004492	hsa-miR-19b-2-5p	AGUUUUGCAGGUUUGCAUUUCA		3	21.2316	0.396341	-10.8152	-0.155458	96.6796	Hsa-Mir-19-P2b	hsa-mir-19b-2	MIR-19	GUGCAAA	Vertebrata	Vertebrata	miRBase HC
C-301022-01	hsa-miR-20a-3p;hsa-miR-20a*;MI0000076;hsa-mir-20a	MIMAT0004493	hsa-miR-20a-3p	ACUGCAUUAUGAGCACUUAAAG		3	-23.2722	-1.27719	43.2747	1.47401	137.71	Hsa-Mir-17-P3a	hsa-mir-20a	MIR-17	AAAGUGC	Vertebrata	Vertebrata	miRBase HC
C-301023-01	hsa-miR-21-3p;hsa-miR-21*;MI0000077;hsa-mir-21	MIMAT0004494	hsa-miR-21-3p	CAACACCAGUCGAUGGGCUGU		3	35.5003	1.95877	-31.1856	-1.03089	52.9096	Hsa-Mir-21	hsa-mir-21	MIR-21	AGCUUAU	Vertebrata	Vertebrata	miRBase HC
C-301024-01	hsa-miR-22-5p;hsa-miR-22*;MI0000078;hsa-mir-22	MIMAT0004495	hsa-miR-22-5p	AGUUCUUCAGUGGCAAGCUUUA		3	3.9253	0.172826	23.9753	0.555185	75.4474	Hsa-Mir-22-P1a	hsa-mir-22	MIR-22	AGCUGCC	Vertebrata	Bilateria	miRBase HC
C-301025-01	hsa-miR-23a-5p;hsa-miR-23a*;MI0000079;hsa-mir-23a	MIMAT0004496	hsa-miR-23a-5p	GGGGUUCCUGGGGAUGGGAUUU		3	-13.9518	-0.933673	40.2956	0.997245	102.725	Hsa-Mir-23-P1	hsa-mir-23a	MIR-23	UCACAUU	Vertebrata	Vertebrata	miRBase HC
C-301026-01	hsa-miR-24-2-5p;hsa-miR-24-2*;MI0000081;hsa-mir-24-2	MIMAT0004497	hsa-miR-24-2-5p	UGCCUACUGAGCUGAAACACAG		3	7.5875	0.365834	-9.3623	-0.351154	46.6782	Hsa-Mir-24-P1	hsa-mir-24-2	MIR-24	GGCUCAG	Vertebrata	Vertebrata	miRBase HC
C-301183-01	hsa-miR-25-5p;hsa-miR-25*;MI0000082;hsa-mir-25	MIMAT0004498	hsa-miR-25-5p	AGGCGGAGACUUGGGCAAUUG	1nuc	3	115.285	1.99435	-48.5213	-1.4996	29.4302	Hsa-Mir-92-P2c	hsa-mir-25	MIR-92	AUUGCAC	Vertebrata	Bilateria	miRBase HC
C-301027-01	hsa-miR-26a-1-3p;hsa-miR-26a-1*;MI0000083;hsa-mir-26a-1	MIMAT0004499	hsa-miR-26a-1-3p	CCUAUUCUUGGUUACUUGCACG		3	4.5702	0.297656	-5.7998	-0.223652	49.7471	Hsa-Mir-26-P3	hsa-mir-26a-1	MIR-26	UCAAGUA	Vertebrata	Vertebrata	miRBase HC
C-301156-01	hsa-miR-26b-3p;hsa-miR-26b*;MI0000084;hsa-mir-26b	MIMAT0004500	hsa-miR-26b-3p	CCUGUUCUCCAUUACUUGGCUC		3	7.4299	0.339107	-23.3265	-0.924658	63.1022	Hsa-Mir-26-P1	hsa-mir-26b	MIR-26	UCAAGUA	Vertebrata	Vertebrata	miRBase HC
C-301028-01	hsa-miR-27a-5p;hsa-miR-27a*;MI0000085;hsa-mir-27a	MIMAT0004501	hsa-miR-27a-5p	AGGGCUUAGCUGCUUGUGAGCA		3	23.8166	0.98468	-11.3372	-0.381852	19.7572	Hsa-Mir-27-P1	hsa-mir-27a	MIR-27	UCACAGU	Vertebrata	Vertebrata	miRBase HC
C-301184-01	hsa-miR-28-3p;;MI0000086;hsa-mir-28	MIMAT0004502	hsa-miR-28-3p	CACUAGAUUGUGAGCUCCUGGA		3	-9.2127	-0.50657	12.4373	0.254075	92.1659	Hsa-Mir-28-P1	hsa-mir-28	MIR-28	ACUAGAU	Eutheria	Eutheria	miRBase HC
C-301178-01	hsa-miR-29a-5p;hsa-miR-29a*;MI0000087;hsa-mir-29a	MIMAT0004503	hsa-miR-29a-5p	ACUGAUUUCUUUUGGUGUUCAG		3	-23.9037	-1.22641	23.5117	0.946282	134.369	Hsa-Mir-29-P1a	hsa-mir-29a	MIR-29	AGCACCA	Vertebrata	Bilateria	miRBase HC
C-301029-01	hsa-miR-31-3p;hsa-miR-31*;MI0000089;hsa-mir-31	MIMAT0004504	hsa-miR-31-3p	UGCUAUGCCAACAUAUUGCCAU		3	27.9154	2.10827	-33.078	-0.945393	34.1797	Hsa-Mir-31	hsa-mir-31	MIR-31	GGCAAGA	Bilateria	Bilateria	miRBase HC
C-301181-01	hsa-miR-32-3p;hsa-miR-32*;MI0000090;hsa-mir-32	MIMAT0004505	hsa-miR-32-3p	CAAUUUAGUGUGUGUGAUAUUU		3	-22.2996	-0.842828	35.1139	1.30372	80.6061	Hsa-Mir-32	hsa-mir-32	MIR-32	AUUGCAC	Gnathostomata	Gnathostomata	miRBase HC
C-301136-01	hsa-miR-33a-3p;hsa-miR-33a*;MI0000091;hsa-mir-33a	MIMAT0004506	hsa-miR-33a-3p	CAAUGUUUCCACAGUGCAUCAC		3	-10.3793	-0.631415	2.5742	0.0981057	51.0576	Hsa-Mir-33-P1	hsa-mir-33a	MIR-33	UGCAUUG	Vertebrata	Bilateria	miRBase HC
C-301030-01	hsa-miR-92a-1-5p;hsa-miR-92a-1*;MI0000093;hsa-mir-92a-1	MIMAT0004507	hsa-miR-92a-1-5p	AGGUUGGGAUCGGUUGCAAUGCU		3	4.9309	0.20392	-34.0049	-0.765618	17.4387	Hsa-Mir-92-P1a	hsa-mir-92a-1	MIR-92	AUUGCAC	Vertebrata	Bilateria	miRBase HC
C-301137-01	hsa-miR-92a-2-5p;hsa-miR-92a-2*;MI0000094;hsa-mir-92a-2	MIMAT0004508	hsa-miR-92a-2-5p	GGGUGGGGAUUUGUUGCAUUAC		3	28.2834	1.02386	-28.1846	-1.00914	42.2041	Hsa-Mir-92-P1b	hsa-mir-92a-2	MIR-92	AUUGCAC	Vertebrata	Bilateria	miRBase HC
C-301207-01	hsa-miR-93-3p;hsa-miR-93*;MI0000095;hsa-mir-93	MIMAT0004509	hsa-miR-93-3p	ACUGCUGAGCUAGCACUUCCCG		3	0.7581	0.0444405	-7.816	-0.222708	33.1896	Hsa-Mir-17-P1c	hsa-mir-93	MIR-17	AAAGUGC	Vertebrata	Vertebrata	miRBase HC
C-301206-01	hsa-miR-96-3p;hsa-miR-96*;MI0000098;hsa-mir-96	MIMAT0004510	hsa-miR-96-3p	AAUCAUGUGCAGUGCCAAUAUG		3	1.5956	0.112169	24.5288	0.775153	28.543	Hsa-Mir-96-P1	hsa-mir-96	MIR-96	UUGGCAC	Bilateria	Bilateria	miRBase HC
C-301031-01	hsa-miR-99a-3p;hsa-miR-99a*;MI0000101;hsa-mir-99a	MIMAT0004511	hsa-miR-99a-3p	CAAGCUCGCUUCUAUGGGUCUG		3	23.283	0.565126	-16.1486	-0.612888	70.0447	Hsa-Mir-10-P2c	hsa-mir-99a	MIR-10	ACCCGUA	Vertebrata	Eumetazoa	miRBase HC
C-301032-01	hsa-miR-100-3p;hsa-miR-100*;MI0000102;hsa-mir-100	MIMAT0004512	hsa-miR-100-3p	CAAGCUUGUAUCUAUAGGUAUG		3	-5.4848	-0.392667	19.2108	0.638157	77.2471	Hsa-Mir-10-P2a	hsa-mir-100	MIR-10	ACCCGUA	Vertebrata	Eumetazoa	miRBase HC
C-301135-01	hsa-miR-101-5p;hsa-miR-101*;MI0000103;hsa-mir-101-1	MIMAT0004513	hsa-miR-101-5p	CAGUUAUCACAGUGCUGAUGCU		3	8.4354	0.431543	-23.5223	-0.788667	33.9481	Hsa-Mir-101-P1-v2	hsa-mir-101-1	MIR-101	ACAGUAC	Gnathostomata	Gnathostomata	miRBase HC
C-301150-01	hsa-miR-29b-1-5p;hsa-miR-29b-1*;MI0000105;hsa-mir-29b-1	MIMAT0004514	hsa-miR-29b-1-5p	GCUGGUUUCAUAUGGUGGUUUAGA		3	-17.6077	-1.07974	38.2237	0.852595	100.397	Hsa-Mir-29-P2a	hsa-mir-29b-1	MIR-29	AGCACCA	Vertebrata	Bilateria	miRBase HC
C-301149-01	hsa-miR-29b-2-5p;hsa-miR-29b-2*;MI0000107;hsa-mir-29b-2	MIMAT0004515	hsa-miR-29b-2-5p	CUGGUUUCACAUGGUGGCUUAG		3	-3.1724	-0.183229	7.6431	0.201461	43.4032	Hsa-Mir-29-P2b-v2	hsa-mir-29b-2	MIR-29	UAGCACC	Vertebrata	Bilateria	miRBase HC
C-301195-01	hsa-miR-105-3p;hsa-miR-105*;MI0000111;hsa-mir-105-1	MIMAT0004516	hsa-miR-105-3p	ACGGAUGUUUGAGCAUGUGCUA		3	-16.9714	-1.21729	12.2391	0.325999	117.296	Hsa-Mir-105-P2	hsa-mir-105-2	MIR-105	CAAAUGC	Eutheria	Eutheria	miRBase HC
C-301159-01	hsa-miR-106a-3p;hsa-miR-106a*;MI0000113;hsa-mir-106a	MIMAT0004517	hsa-miR-106a-3p	CUGCAAUGUAAGCACUUCUUAC		3	18.7228	0.743783	-24.498	-0.939313	72.616	Hsa-Mir-17-P1b	hsa-mir-106a	MIR-17	AAAGUGC	Vertebrata	Vertebrata	miRBase HC
C-301180-01	hsa-miR-16-2-3p;hsa-miR-16-2*;MI0000115;hsa-mir-16-2	MIMAT0004518	hsa-miR-16-2-3p	CCAAUAUUACUGUGCUGCUUUA		3	-17.8004	-1.30388	40.6259	1.18285	120.655	Hsa-Mir-15-P2b	hsa-mir-16-2	MIR-15	AGCAGCA	Vertebrata	Olfactores	miRBase HC
C-301033-01	hsa-miR-192-3p;hsa-miR-192*;MI0000234;hsa-mir-192	MIMAT0004543	hsa-miR-192-3p	CUGCCAAUUCCAUAGGUCACAG	1nuc	3	70.4635	2.31017	-40.7675	-1.27351	62.6596	Hsa-Mir-192-P1	hsa-mir-192	MIR-192	UGACCUA	Gnathostomata	Vertebrata	miRBase HC
C-301201-01	hsa-miR-129-1-3p;hsa-miR-129*;MI0000252;hsa-mir-129-1	MIMAT0004548	hsa-miR-129-1-3p	AAGCCCUUACCCCAAAAAGUAU		3	23.5669	1.17633	-37.3675	-0.824977	54.9369	Hsa-Mir-129-P1	hsa-mir-129-1	MIR-129	UUUUUGC	Vertebrata	Chordata	miRBase HC
C-301205-01	hsa-miR-148a-5p;hsa-miR-148a*;MI0000253;hsa-mir-148a	MIMAT0004549	hsa-miR-148a-5p	AAAGUUCUGAGACACUCCGACU		3	-5.5347	-0.349223	9.4356	0.340553	89.038	Hsa-Mir-148-P1	hsa-mir-148a	MIR-148	CAGUGCA	Vertebrata	Vertebrata	miRBase HC
C-301034-01	hsa-miR-30c-2-3p;hsa-miR-30c-2*;MI0000254;hsa-mir-30c-2	MIMAT0004550	hsa-miR-30c-2-3p	CUGGGAGAAGGCUGUUUACUCU		3	45.4781	1.36968	-29.3727	-0.926905	21.8691	Hsa-Mir-30-P2a	hsa-mir-30c-2	MIR-30	GUAAACA	Vertebrata	Vertebrata	miRBase HC
C-301035-01	hsa-miR-30d-3p;hsa-miR-30d*;MI0000255;hsa-mir-30d	MIMAT0004551	hsa-miR-30d-3p	CUUUCAGUCAGAUGUUUGCUGC		3	-17.4975	-0.907836	59.2083	0.847205	130.588	Hsa-Mir-30-P1c	hsa-mir-30d	MIR-30	GUAAACA	Vertebrata	Vertebrata	miRBase HC
C-301036-03	hsa-miR-139-3p;;MI0000261;hsa-mir-139	MIMAT0004552	hsa-miR-139-3p	UGGAGACGCGGCCCUGUUGGAGU		3	20.921	1.0119	-24.5491	-0.600158	67.9549	Hsa-Mir-139	hsa-mir-139	MIR-139	CUACAGU	Gnathostomata	Gnathostomata	miRBase HC
C-301152-01	hsa-miR-7-1-3p;hsa-miR-7-1*;MI0000263;hsa-mir-7-1	MIMAT0004553	hsa-miR-7-1-3p	CAACAAAUCACAGUCUGCCAUA		3	-2.8336	-0.191209	23.5864	0.663903	98.8931	Hsa-Mir-7-P1	hsa-mir-7-1	MIR-7	GGAAGAC	Vertebrata	Bilateria	miRBase HC
C-301037-01	hsa-miR-7-2-3p;hsa-miR-7-2*;MI0000264;hsa-mir-7-2	MIMAT0004554	hsa-miR-7-2-3p	CAACAAAUCCCAGUCUACCUAA		3	-10.7777	-0.542518	4.3514	0.164016	104.36	Hsa-Mir-7-P2	hsa-mir-7-2	MIR-7	GGAAGAC	Vertebrata	Bilateria	miRBase HC
C-301038-01	hsa-miR-10a-3p;hsa-miR-10a*;MI0000266;hsa-mir-10a	MIMAT0004555	hsa-miR-10a-3p	CAAAUUCGUAUCUAGGGGAAUA		3	-15.8388	-1.09466	38.0662	0.735216	84.8448	Hsa-Mir-10-P1a-v2	hsa-mir-10a	MIR-10	CCCUGUA	Vertebrata	Eumetazoa	miRBase HC
C-301173-01	hsa-miR-10b-3p;hsa-miR-10b*;MI0000267;hsa-mir-10b	MIMAT0004556	hsa-miR-10b-3p	ACAGAUUCGAUUCUAGGGGAAU		3	15.6362	1.01934	-9.1297	-0.283866	53.5075	Hsa-Mir-10-P1b-v2	hsa-mir-10b	MIR-10	CCCUGUA	Vertebrata	Eumetazoa	miRBase LC
C-301145-01	hsa-miR-34a-3p;hsa-miR-34a*;MI0000268;hsa-mir-34a	MIMAT0004557	hsa-miR-34a-3p	CAAUCAGCAAGUAUACUGCCCU	1nuc	3	83.4515	2.29002	-43.502	-1.02007	25.6138	Hsa-Mir-34-P1	hsa-mir-34a	MIR-34	GGCAGUG	Vertebrata	Bilateria	miRBase HC
C-301202-01	hsa-miR-181a-2-3p;hsa-miR-181a-2*;MI0000269;hsa-mir-181a-2	MIMAT0004558	hsa-miR-181a-2-3p	ACCACUGACCGUUGACUGUACC		3	-14.1114	-0.982493	12.6163	0.362306	120.452	Hsa-Mir-181-P1b	hsa-mir-181a-2	MIR-181	ACAUUCA	Vertebrata	Vertebrata	miRBase HC
C-301039-01	hsa-miR-181c-3p;hsa-miR-181c*;MI0000271;hsa-mir-181c	MIMAT0004559	hsa-miR-181c-3p	AACCAUCGACCGUUGAGUGGAC		3	16.5741	0.861005	-21.2412	-0.598529	70.9735	Hsa-Mir-181-P1c	hsa-mir-181c	MIR-181	ACAUUCA	Vertebrata	Vertebrata	miRBase HC
C-301193-01	hsa-miR-183-3p;hsa-miR-183*;MI0000273;hsa-mir-183	MIMAT0004560	hsa-miR-183-3p	GUGAAUUACCGAAGGGCCAUAA		3	9.9689	0.658947	-31.959	-0.796294	56.7593	Hsa-Mir-96-P3-v2	hsa-mir-183	MIR-96	UGGCACU	Bilateria	Bilateria	miRBase HC
C-301040-01	hsa-miR-187-5p;hsa-miR-187*;MI0000274;hsa-mir-187	MIMAT0004561	hsa-miR-187-5p	GGCUACAACACAGGACCCGGGC		3	-18.2184	-1.03694	15.5663	0.619762	135.591	Hsa-Mir-187	hsa-mir-187	MIR-187	CGUGUCU	Osteichthyes	Osteichthyes	miRBase HC
C-301041-01	hsa-miR-196a-3p;hsa-miR-196a*;MI0000279;hsa-mir-196a-2	MIMAT0004562	hsa-miR-196a-3p	CGGCAACAAGAAACUGCCUGAG		3	37.7596	1.26511	-32.7099	-1.06167	25.0945	Hsa-Mir-196-P2	hsa-mir-196a-2	MIR-196	AGGUAGU	Vertebrata	Olfactores	miRBase HC
C-301177-01	hsa-miR-199b-3p;;MI0000282;hsa-mir-199b	MIMAT0004563	hsa-miR-199b-3p	ACAGUAGUCUGCACAUUGGUUA		3	-19.3487	-0.93181	36.0992	0.652186	91.9535	Hsa-Mir-199-P1-v3	hsa-mir-199b	MIR-199	AGUAGUC	Vertebrata	Vertebrata	miRBase HC
C-301153-01	hsa-miR-214-5p;hsa-miR-214*;MI0000290;hsa-mir-214	MIMAT0004564	hsa-miR-214-5p	UGCCUGUCUACACUUGCUGUGC	1nuc	3	93.4515	3.3587	-42.1335	-0.957319	31.15	Hsa-Mir-214-v2	hsa-mir-214	MIR-214	ACAGCAG	Gnathostomata	Gnathostomata	miRBase HC
C-301138-01	hsa-miR-218-1-3p;hsa-miR-218-1*;MI0000294;hsa-mir-218-1	MIMAT0004565	hsa-miR-218-1-3p	AUGGUUCCGUCAAGCACCAUGG		3	11.8475	0.737369	4.7454	0.154997	51.0458	Hsa-Mir-218-P1	hsa-mir-218-1	MIR-218	UGUGCUU	Vertebrata	Vertebrata	miRBase HC
C-301042-01	hsa-miR-218-2-3p;hsa-miR-218-2*;MI0000295;hsa-mir-218-2	MIMAT0004566	hsa-miR-218-2-3p	CAUGGUUCUGUCAAGCACCGCG		3	12.4916	0.699637	7.5775	0.223789	67.9554	Hsa-Mir-218-P2	hsa-mir-218-2	MIR-218	UGUGCUU	Vertebrata	Vertebrata	miRBase HC
C-301208-01	hsa-miR-219-1-3p;;MI0000296;hsa-mir-219-1	MIMAT0004567	hsa-miR-219-1-3p	AGAGUUGAGUCUGGACGUCCCG		3	-24.9632	-1.17662	30.8464	1.18677	88.9024	Hsa-Mir-219-P1	hsa-mir-219a-1	MIR-219	GAGUUGA	Vertebrata	Bilateria	miRBase HC
C-301163-01	hsa-miR-221-5p;hsa-miR-221*;MI0000298;hsa-mir-221	MIMAT0004568	hsa-miR-221-5p	ACCUGGCAUACAAUGUAGAUUU		3	62.6208	2.95158	-26.8405	-0.624454	36.0117	Hsa-Mir-221-P1	hsa-mir-221	MIR-221	GCUACAU	Vertebrata	Vertebrata	miRBase HC
C-301176-01	hsa-miR-222-5p;hsa-miR-222*;MI0000299;hsa-mir-222	MIMAT0004569	hsa-miR-222-5p	CUCAGUAGCCAGUGUAGAUCCU		3	13.9591	0.771909	-14.7427	-0.52458	57.4025	Hsa-Mir-221-P2	hsa-mir-222	MIR-221	GCUACAU	Vertebrata	Vertebrata	miRBase HC
C-301197-01	hsa-miR-223-5p;hsa-miR-223*;MI0000300;hsa-mir-223	MIMAT0004570	hsa-miR-223-5p	CGUGUAUUUGACAAGCUGAGUU		3	31.4392	1.62225	-35.0006	-1.31569	19.9772	Hsa-Mir-223	hsa-mir-223	MIR-223	GUCAGUU	Gnathostomata	Gnathostomata	miRBase HC
C-301144-01	hsa-miR-200b-5p;hsa-miR-200b*;MI0000342;hsa-mir-200b	MIMAT0004571	hsa-miR-200b-5p	CAUCUUACUGGGCAGCAUUGGA		3	-11.1301	-0.479356	0.9888	0.0174287	73.6956	Hsa-Mir-8-P2a	hsa-mir-200b	MIR-8	AAUACUG	Vertebrata	Bilateria	miRBase HC
C-301043-01	hsa-let-7g-3p;hsa-let-7g*;MI0000433;hsa-let-7g	MIMAT0004584	hsa-let-7g-3p	CUGUACAGGCCACUGCCUUGC		3	-2.6872	-0.088741	-28.2951	-0.618294	55.091	Hsa-Let-7-P2c3	hsa-let-7g	LET-7	GAGGUAG	Vertebrata	Bilateria	miRBase HC
C-301044-01	hsa-let-7i-3p;hsa-let-7i*;MI0000434;hsa-let-7i	MIMAT0004585	hsa-let-7i-3p	CUGCGCAAGCUACUGCCUUGCU		3	-4.2057	-0.252225	0.0505	0.00134962	109.805	Hsa-Let-7-P2c2	hsa-let-7i	LET-7	GAGGUAG	Vertebrata	Bilateria	miRBase HC
C-301146-01	hsa-miR-15b-3p;hsa-miR-15b*;MI0000438;hsa-mir-15b	MIMAT0004586	hsa-miR-15b-3p	CGAAUCAUUAUUUGCUGCUCUA		3	-19.6646	-0.93889	28.9173	0.929417	130.911	Hsa-Mir-15-P1b	hsa-mir-15b	MIR-15	AGCAGCA	Vertebrata	Olfactores	miRBase HC
C-301170-01	hsa-miR-23b-5p;hsa-miR-23b*;MI0000439;hsa-mir-23b	MIMAT0004587	hsa-miR-23b-5p	UGGGUUCCUGGCAUGCUGAUUU		3	2.3774	0.100835	1.3967	0.0297465	59.2066	Hsa-Mir-23-P2	hsa-mir-23b	MIR-23	UCACAUU	Vertebrata	Vertebrata	miRBase LC
C-301154-01	hsa-miR-27b-5p;hsa-miR-27b*;MI0000440;hsa-mir-27b	MIMAT0004588	hsa-miR-27b-5p	AGAGCUUAGCUGAUUGGUGAAC		3	17.8486	0.761908	-22.4011	-0.621974	78.5765	Hsa-Mir-27-P2	hsa-mir-27b	MIR-27	UCACAGU	Vertebrata	Vertebrata	miRBase HC
C-301045-01	hsa-miR-30b-3p;hsa-miR-30b*;MI0000441;hsa-mir-30b	MIMAT0004589	hsa-miR-30b-3p	CUGGGAGGUGGAUGUUUACUUC		3	39.4075	0.990258	-27.7877	-0.900484	12.9419	Hsa-Mir-30-P2c	hsa-mir-30b	MIR-30	GUAAACA	Vertebrata	Vertebrata	miRBase HC
C-301046-01	hsa-miR-122-3p;hsa-miR-122*;MI0000442;hsa-mir-122	MIMAT0004590	hsa-miR-122-3p	AACGCCAUUAUCACACUAAAUA		3	-17.3761	-1.31019	35.3889	0.656125	131.443	Hsa-Mir-122	hsa-mir-122	MIR-122	GGAGUGU	Vertebrata	Vertebrata	miRBase HC
C-301047-01	hsa-miR-124-5p;hsa-miR-124*;MI0000443;hsa-mir-124-1	MIMAT0004591	hsa-miR-124-5p	CGUGUUCACAGCGGACCUUGAU		3	6.2368	0.396837	-28.5956	-0.848523	77.3478	Hsa-Mir-124-P3-v2	hsa-mir-124-3	MIR-124	UAAGGCA	Vertebrata	Bilateria	miRBase HC
C-301050-01	hsa-miR-125b-1-3p;hsa-miR-125b-1*;MI0000446;hsa-mir-125b-1	MIMAT0004592	hsa-miR-125b-1-3p	ACGGGUUAGGCUCUUGGGAGCU		3	13.5787	0.427285	15.9449	0.332896	53.9161	Hsa-Mir-10-P3a	hsa-mir-125b-1	MIR-10	CCCUGAG	Vertebrata	Eumetazoa	miRBase HC
C-301051-01	hsa-miR-130a-5p;hsa-miR-130a*;MI0000448;hsa-mir-130a	MIMAT0004593	hsa-miR-130a-5p	UUCACAUUGUGCUACUGUCUGC		3	-14.5688	-0.579924	18.992	0.461936	124.401	Hsa-Mir-130-P1a	hsa-mir-130a	MIR-130	AGUGCAA	Vertebrata	Vertebrata	miRBase HC
C-301052-01	hsa-miR-132-5p;hsa-miR-132*;MI0000449;hsa-mir-132	MIMAT0004594	hsa-miR-132-5p	ACCGUGGCUUUCGAUUGUUACU		3	-1.0895	-0.0818174	-7.4379	-0.285334	68.7888	Hsa-Mir-132-P1	hsa-mir-132	MIR-132	AACAGUC	Vertebrata	Vertebrata	miRBase HC
C-301053-01	hsa-miR-135a-3p;hsa-miR-135a*;MI0000452;hsa-mir-135a-1	MIMAT0004595	hsa-miR-135a-3p	UAUAGGGAUUGGAGCCGUGGCG		3	13.5471	0.479472	4.7327	0.166764	63.5247	Hsa-Mir-135-P1	hsa-mir-135a-1	MIR-135	AUGGCUU	Vertebrata	Chordata	miRBase HC
C-301054-01	hsa-miR-138-2-3p;hsa-miR-138-2*;MI0000455;hsa-mir-138-2	MIMAT0004596	hsa-miR-138-2-3p	GCUAUUUCACGACACCAGGGUU		3	4.2613	0.313643	-22.7565	-0.845831	43.1373	Hsa-Mir-138-P2	hsa-mir-138-2	MIR-138	GCUGGUG	Vertebrata	Vertebrata	miRBase HC
C-301055-01	hsa-miR-140-3p;;MI0000456;hsa-mir-140	MIMAT0004597	hsa-miR-140-3p	UACCACAGGGUAGAACCACGG		3	-23.4546	-1.41169	47.0548	1.1432	118.055	Hsa-Mir-140-v2	hsa-mir-140	MIR-140	ACCACAG	Vertebrata	Vertebrata	miRBase HC
C-301056-01	hsa-miR-141-5p;hsa-miR-141*;MI0000457;hsa-mir-141	MIMAT0004598	hsa-miR-141-5p	CAUCUUCCAGUACAGUGUUGGA		3	-9.1272	-0.552137	-4.7916	-0.169305	64.7597	Hsa-Mir-8-P1b	hsa-mir-141	MIR-8	AACACUG	Vertebrata	Bilateria	miRBase HC
C-301057-01	hsa-miR-143-5p;hsa-miR-143*;MI0000459;hsa-mir-143	MIMAT0004599	hsa-miR-143-5p	GGUGCAGUGCUGCAUCUCUGGU		3	-7.7937	-0.399182	-0.6927	-0.0274453	89.4965	Hsa-Mir-143	hsa-mir-143	MIR-143	GAGAUGA	Vertebrata	Vertebrata	miRBase HC
C-301058-01	hsa-miR-144-5p;hsa-miR-144*;MI0000460;hsa-mir-144	MIMAT0004600	hsa-miR-144-5p	GGAUAUCAUCAUAUACUGUAAG		3	-0.4098	-0.0188938	2.4658	0.0973411	54.5011	Hsa-Mir-144	hsa-mir-144	MIR-144	GAUAUCA	Vertebrata	Vertebrata	miRBase HC
C-301059-01	hsa-miR-145-3p;hsa-miR-145*;MI0000461;hsa-mir-145	MIMAT0004601	hsa-miR-145-3p	GGAUUCCUGGAAAUACUGUUCU		3	9.9527	0.696744	-19.5143	-0.680334	55.554	Hsa-Mir-145	hsa-mir-145	MIR-145	UCCAGUU	Vertebrata	Vertebrata	miRBase HC
C-301060-01	hsa-miR-125a-3p;;MI0000469;hsa-mir-125a	MIMAT0004602	hsa-miR-125a-3p	ACAGGUGAGGUUCUUGGGAGCC		3	5.1615	0.357933	-0.5173	-0.0184817	62.4298	Hsa-Mir-10-P3b	hsa-mir-125a	MIR-10	CCCUGAG	Vertebrata	Eumetazoa	miRBase HC
C-301061-01	hsa-miR-125b-2-3p;hsa-miR-125b-2*;MI0000470;hsa-mir-125b-2	MIMAT0004603	hsa-miR-125b-2-3p	UCACAAGUCAGGCUCUUGGGAC		3	59.8144	1.76279	-44.2033	-1.32827	37.1283	Hsa-Mir-10-P3c	hsa-mir-125b-2	MIR-10	CCCUGAG	Vertebrata	Eumetazoa	miRBase HC
C-301062-01	hsa-miR-127-5p;;MI0000472;hsa-mir-127	MIMAT0004604	hsa-miR-127-5p	CUGAAGCUCAGAGGGCUCUGAU		3	38.9497	2.3181	-40.451	-1.37018	45.5304	Hsa-Mir-127	hsa-mir-127	MIR-127	CGGAUCC	Eutheria	Eutheria	miRBase HC
C-301063-01	hsa-miR-129-2-3p;hsa-miR-129-3p;MI0000473;hsa-mir-129-2	MIMAT0004605	hsa-miR-129-2-3p	AAGCCCUUACCCCAAAAAGCAU		3	23.9871	0.777099	-31.6822	-1.14939	64.6873	Hsa-Mir-129-P2	hsa-mir-129-2	MIR-129	UUUUUGC	Vertebrata	Chordata	miRBase HC
C-301064-01	hsa-miR-136-3p;hsa-miR-136*;MI0000475;hsa-mir-136	MIMAT0004606	hsa-miR-136-3p	CAUCAUCGUCUCAAAUGAGUCU		3	-9.8263	-0.642898	22.0984	0.644823	37.4166	Hsa-Mir-136-v2	hsa-mir-136	MIR-136	UCAUCGU	Eutheria	Eutheria	miRBase HC
C-301065-01	hsa-miR-138-1-3p;hsa-miR-138-1*;MI0000476;hsa-mir-138-1	MIMAT0004607	hsa-miR-138-1-3p	GCUACUUCACAACACCAGGGCC		3	-15.7487	-1.11058	30.4591	1.0088	112.435	Hsa-Mir-138-P1	hsa-mir-138-1	MIR-138	GCUGGUG	Vertebrata	Vertebrata	miRBase HC
C-301066-01	hsa-miR-146a-3p;hsa-miR-146a*;MI0000477;hsa-mir-146a	MIMAT0004608	hsa-miR-146a-3p	CCUCUGAAAUUCAGUUCUUCAG		3	-13.5317	-1.00138	27.079	0.670992	124.869	Hsa-Mir-146-P1	hsa-mir-146a	MIR-146	GAGAACU	Vertebrata	Vertebrata	miRBase HC
C-301151-01	hsa-miR-149-3p;hsa-miR-149*;MI0000478;hsa-mir-149	MIMAT0004609	hsa-miR-149-3p	AGGGAGGGACGGGGGCUGUGC		3	42.9328	1.27673	-16.6335	-0.568369	15.1408	Hsa-Mir-149	hsa-mir-149	MIR-149	CUGGCUC	Eutheria	Eutheria	miRBase HC
C-301067-01	hsa-miR-150-3p;hsa-miR-150*;MI0000479;hsa-mir-150	MIMAT0004610	hsa-miR-150-3p	CUGGUACAGGCCUGGGGGACAG		3	10.951	0.663081	1.0183	0.0300232	66.2068	Hsa-Mir-150	hsa-mir-150	MIR-150	CUCCCAA	Gnathostomata	Gnathostomata	miRBase HC
C-301192-01	hsa-miR-185-3p;hsa-miR-185*;MI0000482;hsa-mir-185	MIMAT0004611	hsa-miR-185-3p	AGGGGCUGGCUUUCCUCUGGUC		3	49.8841	2.47605	-3.4636	-0.104512	22.6194	Hsa-Mir-185	hsa-mir-185	MIR-185	GGAGAGA	Eutheria	Eutheria	miRBase HC
C-301191-01	hsa-miR-186-3p;hsa-miR-186*;MI0000483;hsa-mir-186	MIMAT0004612	hsa-miR-186-3p	GCCCAAAGGUGAAUUUUUUGGG		3	-20.1944	-1.29157	26.402	0.787069	176.062	Hsa-Mir-186	hsa-mir-186	MIR-186	AAAGAAU	Mammalia	Mammalia	miRBase HC
C-301190-01	hsa-miR-188-3p;;MI0000484;hsa-mir-188	MIMAT0004613	hsa-miR-188-3p	CUCCCACAUGCAGGGUUUGCA		3	-6.7485	-0.467343	25.0407	0.663001	57.718	Hsa-Mir-188-P1	hsa-mir-188	MIR-188	AUCCCUU	Eutheria	Eutheria	miRBase HC
C-301068-01	hsa-miR-193a-5p;;MI0000487;hsa-mir-193a	MIMAT0004614	hsa-miR-193a-5p	UGGGUCUUUGCGGGCGAGAUGA		3	26.5411	1.69048	-18.6906	-0.683435	40.4466	Hsa-Mir-193-P1a	hsa-mir-193a	MIR-193	GGGUCUU	Gnathostomata	Bilateria	miRBase HC
C-301069-01	hsa-miR-195-3p;hsa-miR-195*;MI0000489;hsa-mir-195	MIMAT0004615	hsa-miR-195-3p	CCAAUAUUGGCUGUGCUGCUCC		3	-16.0955	-1.08514	27.4732	0.702415	141.797	Hsa-Mir-15-P2c	hsa-mir-195	MIR-15	AGCAGCA	Vertebrata	Olfactores	miRBase HC
C-301070-01	hsa-miR-200c-5p;hsa-miR-200c*;MI0000650;hsa-mir-200c	MIMAT0004657	hsa-miR-200c-5p	CGUCUUACCCAGCAGUGUUUGG		3	-5.603	-0.407494	-1.1545	-0.0432829	79.0229	Hsa-Mir-8-P2b	hsa-mir-200c	MIR-8	AAUACUG	Vertebrata	Bilateria	miRBase HC
C-301071-01	hsa-miR-155-3p;hsa-miR-155*;MI0000681;hsa-mir-155	MIMAT0004658	hsa-miR-155-3p	CUCCUACAUAUUAGCAUUAACA		3	-5.1136	-0.373574	6.7086	0.212378	118.829	Hsa-Mir-155	hsa-mir-155	MIR-155	UAAUGCU	Vertebrata	Vertebrata	miRBase HC
C-301108-01	hsa-miR-194-3p;hsa-miR-194*;MI0000732;hsa-mir-194-2	MIMAT0004671	hsa-miR-194-3p	CCAGUGGGGCUGCUGUUAUCUG		3	-11.7566	-0.769531	10.5229	0.390335	137.771	Hsa-Mir-194-P1	hsa-mir-194-2	MIR-194	GUAACAG	Gnathostomata	Vertebrata	miRBase HC
C-301175-01	hsa-miR-106b-3p;hsa-miR-106b*;MI0000734;hsa-mir-106b	MIMAT0004672	hsa-miR-106b-3p	CCGCACUGUGGGUACUUGCUGC		3	16.8077	1.26178	-14.3887	-0.509754	42.7125	Hsa-Mir-17-P3c	hsa-mir-106b	MIR-17	AAAGUGC	Vertebrata	Vertebrata	miRBase HC
C-301179-01	hsa-miR-29c-5p;hsa-miR-29c*;MI0000735;hsa-mir-29c	MIMAT0004673	hsa-miR-29c-5p	UGACCGAUUUCUCCUGGUGUUC		3	21.1017	0.779681	-8.4975	-0.321544	104.9	Hsa-Mir-29-P1b	hsa-mir-29c	MIR-29	AGCACCA	Vertebrata	Bilateria	miRBase HC
C-301199-01	hsa-miR-30c-1-3p;hsa-miR-30c-1*;MI0000736;hsa-mir-30c-1	MIMAT0004674	hsa-miR-30c-1-3p	CUGGGAGAGGGUUGUUUACUCC		3	23.3884	1.0399	-21.8602	-0.681925	13.1397	Hsa-Mir-30-P2b	hsa-mir-30c-1	MIR-30	GUAAACA	Vertebrata	Vertebrata	miRBase HC
C-301143-01	hsa-miR-219-2-3p;;MI0000740;hsa-mir-219-2	MIMAT0004675	hsa-miR-219-2-3p	AGAAUUGUGGCUGGACAUCUGU		3	35.5649	1.40507	-41.832	-1.32545	33.5331	Hsa-Mir-219-P2	hsa-mir-219a-2	MIR-219	GAAUUGU	Vertebrata	Bilateria	miRBase HC
C-301073-01	hsa-miR-34b-3p;hsa-miR-34b;MI0000742;hsa-mir-34b	MIMAT0004676	hsa-miR-34b-3p	CAAUCACUAACUCCACUGCCAU		3	-6.72	-0.456799	10.9508	0.379881	50.0579	Hsa-Mir-34-P2a	hsa-mir-34b	MIR-34	GGCAGUG	Vertebrata	Bilateria	miRBase HC
C-301074-01	hsa-miR-34c-3p;;MI0000743;hsa-mir-34c	MIMAT0004677	hsa-miR-34c-3p	AAUCACUAACCACACGGCCAGG		3	-3.5056	-0.130281	13.7095	0.409998	70.259	Hsa-Mir-34-P2b	hsa-mir-34c	MIR-34	GGCAGUG	Vertebrata	Bilateria	miRBase HC
C-301075-01	hsa-miR-99b-3p;hsa-miR-99b*;MI0000746;hsa-mir-99b	MIMAT0004678	hsa-miR-99b-3p	CAAGCUCGUGUCUGUGGGUCCG		3	8.2406	0.490533	-2.8239	-0.0729005	84.3226	Hsa-Mir-10-P2b	hsa-mir-99b	MIR-10	ACCCGUA	Vertebrata	Eumetazoa	miRBase HC
C-301076-01	hsa-miR-296-3p;;MI0000747;hsa-mir-296	MIMAT0004679	hsa-miR-296-3p	GAGGGUUGGGUGGAGGCUCUCC		3	20.8427	0.42974	9.2995	0.240158	57.1057	Hsa-Mir-296	hsa-mir-296	MIR-296	GGGCCCC	Eutheria	Eutheria	miRBase HC
C-301196-01	hsa-miR-130b-5p;hsa-miR-130b*;MI0000748;hsa-mir-130b	MIMAT0004680	hsa-miR-130b-5p	ACUCUUUCCCUGUUGCACUAC		3	-13.5242	-0.820283	16.0928	0.499167	54.3013	Hsa-Mir-130-P1b	hsa-mir-130b	MIR-130	AGUGCAA	Vertebrata	Vertebrata	miRBase HC
C-301077-01	hsa-miR-26a-2-3p;hsa-miR-26a-2*;MI0000750;hsa-mir-26a-2	MIMAT0004681	hsa-miR-26a-2-3p	CCUAUUCUUGAUUACUUGUUUC		3	-7.7068	-0.341117	2.1545	0.0591661	138.337	Hsa-Mir-26-P2	hsa-mir-26a-2	MIR-26	UCAAGUA	Vertebrata	Vertebrata	miRBase HC
C-301157-01	hsa-miR-361-3p;;MI0000760;hsa-mir-361	MIMAT0004682	hsa-miR-361-3p	UCCCCCAGGUGUGAUUCUGAUUU		3	-5.1938	-0.326515	21.5364	0.654425	74.7897	Hsa-Mir-361-v2	hsa-mir-361	MIR-361	CCCCCAG	Eutheria	Eutheria	miRBase HC
C-301194-01	hsa-miR-362-3p;;MI0000762;hsa-mir-362	MIMAT0004683	hsa-miR-362-3p	AACACACCUAUUCAAGGAUUCA		3	-7.8625	-0.303016	30.6766	1.19729	47.7409	Hsa-Mir-362-P1	hsa-mir-362	MIR-362	AUCCUUG	Eutheria	Eutheria	miRBase HC
C-301164-01	hsa-miR-302d-5p;hsa-miR-302d*;MI0000774;hsa-mir-302d	MIMAT0004685	hsa-miR-302d-5p	ACUUUAACAUGGAGGCACUUGC		3	-13.5176	-0.75722	29.0667	1.04394	92.5327	Hsa-Mir-430-P4	hsa-mir-302d	MIR-430	AAGUGCU	Tetrapoda	Vertebrata	miRBase LC
C-301158-01	hsa-miR-367-5p;hsa-miR-367*;MI0000775;hsa-mir-367	MIMAT0004686	hsa-miR-367-5p	ACUGUUGCUAAUAUGCAACUCU		3	-5.3228	-0.171199	4.4802	0.0763659	101.824	Hsa-Mir-92-P2a	hsa-mir-367	MIR-92	AUUGCAC	Vertebrata	Bilateria	miRBase LC
C-301078-01	hsa-miR-371a-5p;hsa-miR-371-5p;MI0000779;hsa-mir-371a	MIMAT0004687	hsa-miR-371a-5p	ACUCAAACUGUGGGGGCACU		3	3.214	0.197407	15.8307	0.606064	79.5935	Hsa-Mir-430-P5	hsa-mir-371a	MIR-430	CUCAAAC	Eutheria	Vertebrata	miRBase LC
C-301160-01	hsa-miR-374a-3p;hsa-miR-374a*;MI0000782;hsa-mir-374a	MIMAT0004688	hsa-miR-374a-3p	CUUAUCAGAUUGUAUUGUAAUU		3	-24.3327	-1.42752	32.9597	0.904736	159.851	Hsa-Mir-374-P1	hsa-mir-374a	MIR-374	UAUAAUA	Eutheria	Eutheria	miRBase HC
C-301079-01	hsa-miR-377-5p;hsa-miR-377*;MI0000785;hsa-mir-377	MIMAT0004689	hsa-miR-377-5p	AGAGGUUGCCCUUGGUGAAUUC		3	36.2896	2.34058	-35.2071	-0.742668	21.9921	Hsa-Mir-154-P6	hsa-mir-377	MIR-154	GAGGUUG	Eutheria	Eutheria	miRBase HC
C-301080-01	hsa-miR-379-3p;hsa-miR-379*;MI0000787;hsa-mir-379	MIMAT0004690	hsa-miR-379-3p	UAUGUAACAUGGUCCACUAACU		3	-11.9528	-0.741389	38.4347	0.878058	89.0594	Hsa-Mir-154-P7	hsa-mir-379	MIR-154	GGUAGAC	Eutheria	Eutheria	miRBase HC
C-301081-01	hsa-miR-340-5p;hsa-miR-340;MI0000802;hsa-mir-340	MIMAT0004692	hsa-miR-340-5p	UUAUAAAGCAAUGAGACUGAUU		3	47.7213	2.39851	-24.6033	-0.578317	21.8884	Hsa-Mir-340	hsa-mir-340	MIR-340	UAUAAAG	Theria	Theria	miRBase HC
C-301082-01	hsa-miR-330-5p;;MI0000803;hsa-mir-330	MIMAT0004693	hsa-miR-330-5p	UCUCUGGGCCUGUGUCUUAGGC	1nuc	3	67.1414	3.30529	-22.3293	-0.694121	17.8441	Hsa-Mir-330-v2	hsa-mir-330	MIR-330	CAAAGCA	Eutheria	Eutheria	miRBase HC
C-301083-01	hsa-miR-342-5p;;MI0000805;hsa-mir-342	MIMAT0004694	hsa-miR-342-5p	AGGGGUGCUAUCUGUGAUUGA		3	15.0691	0.528072	-43.3667	-1.27862	10.5325	Hsa-Mir-342	hsa-mir-342	MIR-342	CUCACAC	Eutheria	Eutheria	miRBase HC
C-301084-01	hsa-miR-337-5p;;MI0000806;hsa-mir-337	MIMAT0004695	hsa-miR-337-5p	GAACGGCUUCAUACAGGAGUU		3	9.1573	0.521417	-25.7909	-0.759529	53.7898	Hsa-Mir-337-v2	hsa-mir-337	MIR-337	UCCUAUA	Eutheria	Eutheria	miRBase HC
C-301085-01	hsa-miR-323a-5p;hsa-miR-323-5p;MI0000807;hsa-mir-323a	MIMAT0004696	hsa-miR-323a-5p	AGGUGGUCCGUGGCGCGUUCGC		3	36.3686	1.22008	-21.097	-0.593866	19.7723	Hsa-Mir-154-P3a-v2	hsa-mir-323a	MIR-154	CACAUUA	Eutheria	Eutheria	miRBase HC
C-301086-01	hsa-miR-151a-5p;hsa-miR-151-5p;MI0000809;hsa-mir-151a	MIMAT0004697	hsa-miR-151a-5p	UCGAGGAGCUCACAGUCUAGU		3	-5.9974	-0.435195	9.8409	0.358584	86.8054	Hsa-Mir-28-P2	hsa-mir-151a	MIR-28	CGAGGAG	Eutheria	Eutheria	miRBase LC
C-301200-01	hsa-miR-135b-3p;hsa-miR-135b*;MI0000810;hsa-mir-135b	MIMAT0004698	hsa-miR-135b-3p	AUGUAGGGCUAAAAGCCAUGGG		3	6.5421	0.190752	10.474	0.198258	14.2563	Hsa-Mir-135-P3	hsa-mir-135b	MIR-135	AUGGCUU	Vertebrata	Chordata	miRBase HC
C-301087-01	hsa-miR-148b-5p;hsa-miR-148b*;MI0000811;hsa-mir-148b	MIMAT0004699	hsa-miR-148b-5p	AAGUUCUGUUAUACACUCAGGC		3	11.2783	0.444391	-28.2291	-0.743995	37.0588	Hsa-Mir-148-P3	hsa-mir-148b	MIR-148	CAGUGCA	Vertebrata	Vertebrata	miRBase HC
C-301162-01	hsa-miR-331-5p;;MI0000812;hsa-mir-331	MIMAT0004700	hsa-miR-331-5p	CUAGGUAUGGUCCCAGGGAUCC		3	-17.6014	-0.856836	19.0471	0.766185	111.485	Hsa-Mir-331	hsa-mir-331	MIR-331	CCCCUGG	Eutheria	Eutheria	miRBase LC
C-301088-01	hsa-miR-338-5p;;MI0000814;hsa-mir-338	MIMAT0004701	hsa-miR-338-5p	AACAAUAUCCUGGUGCUGAGUG		3	-0.375	-0.0107601	-1.5771	-0.0332685	47.6476	Hsa-Mir-338-P1	hsa-mir-338	MIR-338	CCAGCAU	Vertebrata	Vertebrata	miRBase HC
C-301185-01	hsa-miR-339-3p;;MI0000815;hsa-mir-339	MIMAT0004702	hsa-miR-339-3p	UGAGCGCCUCGACGACAGAGCCG		3	-25.1736	-0.71702	26.9986	0.418152	82.2287	Hsa-Mir-339	hsa-mir-339	MIR-339	CCCUGUC	Eutheria	Eutheria	miRBase HC
C-301161-01	hsa-miR-335-3p;hsa-miR-335*;MI0000816;hsa-mir-335	MIMAT0004703	hsa-miR-335-3p	UUUUUCAUUAUUGCUCCUGACC		3	-20.2638	-1.25134	26.8489	1.02393	157.322	Hsa-Mir-335	hsa-mir-335	MIR-335	CAAGAGC	Eutheria	Eutheria	miRBase HC
C-301089-01	hsa-miR-423-5p;;MI0001445;hsa-mir-423	MIMAT0004748	hsa-miR-423-5p	UGAGGGGCAGAGAGCGAGACUUU		3	13.3481	1.00169	-10.7346	-0.35193	41.5604	Hsa-Mir-423	hsa-mir-423	MIR-423	GAGGGGC	Eutheria	Eutheria	miRBase HC
C-301155-01	hsa-miR-424-3p;hsa-miR-424*;MI0001446;hsa-mir-424	MIMAT0004749	hsa-miR-424-3p	CAAAACGUGAGGCGCUGCUAU		3	-5.8157	-0.404707	-16.5593	-0.391624	74.1276	Hsa-Mir-15-P1d	hsa-mir-424	MIR-15	AGCAGCA	Vertebrata	Olfactores	miRBase HC
C-301187-01	hsa-miR-18b-3p;hsa-miR-18b*;MI0001518;hsa-mir-18b	MIMAT0004751	hsa-miR-18b-3p	UGCCCUAAAUGCCCCUUCUGGC		3	-2.3006	-0.166123	-9.2751	-0.30898	98.846	Hsa-Mir-17-P2b	hsa-mir-18b	MIR-17	AAGGUGC	Vertebrata	Vertebrata	miRBase HC
C-301174-01	hsa-miR-20b-3p;hsa-miR-20b*;MI0001519;hsa-mir-20b	MIMAT0004752	hsa-miR-20b-3p	ACUGUAGUAUGGGCACUUCCAG		3	1.3223	0.0772832	-11.6353	-0.427614	74.0205	Hsa-Mir-17-P3b	hsa-mir-20b	MIR-17	AAAGUGC	Vertebrata	Vertebrata	miRBase HC
C-301090-01	hsa-miR-431-3p;hsa-miR-431*;MI0001721;hsa-mir-431	MIMAT0004757	hsa-miR-431-3p	CAGGUCGUCUUGCAGGGCUUCU	1nuc	3	84.3927	2.88019	-53.3944	-1.45473	35.2821	Hsa-Mir-431	hsa-mir-431	MIR-431	GUCUUGC	Eutheria	Eutheria	miRBase LC
C-301107-01	hsa-miR-483-5p;;MI0002467;hsa-mir-483	MIMAT0004761	hsa-miR-483-5p	AAGACGGGAGGAAAGAAGGGAG		3	19.1013	1.26118	-31.8192	-0.995721	51.5313	Hsa-Mir-483	hsa-mir-483	MIR-483	AGACGGG	Theria	Theria	miRBase HC
C-301211-01	hsa-miR-486-3p;;MI0002470;hsa-mir-486	MIMAT0004762	hsa-miR-486-3p	CGGGGCAGCUCAGUACAGGAU		3	47.2215	0.951975	-5.417	-0.192421	10.1185	Hsa-Mir-486	hsa-mir-486-1	MIR-486	CCUGUAC	Eutheria	Eutheria	miRBase HC
C-301189-01	hsa-miR-488-3p;hsa-miR-488;MI0003123;hsa-mir-488	MIMAT0004763	hsa-miR-488-3p	UUGAAAGGCUAUUUCUUGGUC		3	39.894	2.56108	-44.7436	-1.33177	36.7604	Hsa-Mir-488	hsa-mir-488	MIR-488	CCAGAUA	Eutheria	Eutheria	miRBase HC
C-301186-01	hsa-miR-490-5p;;MI0003125;hsa-mir-490	MIMAT0004764	hsa-miR-490-5p	CCAUGGAUCUCCAGGUGGGU		3	0.865	0.0393162	16.1556	0.513821	63.5429	Hsa-Mir-490	hsa-mir-490	MIR-490	AACCUGG	Amniota	Amniota	miRBase HC
C-301091-01	hsa-miR-491-3p;;MI0003126;hsa-mir-491	MIMAT0004765	hsa-miR-491-3p	CUUAUGCAAGAUUCCCUUCUAC	1nuc	3	73.6259	1.90027	-51.5044	-1.35515	15.4532	Hsa-Mir-491	hsa-mir-491	MIR-491	GUGGGGA	Eutheria	Eutheria	miRBase HC
C-301092-01	hsa-miR-146b-3p;;MI0003129;hsa-mir-146b	MIMAT0004766	hsa-miR-146b-3p	UGCCCUGUGGACUCAGUUCUGG		3	14.6473	0.620453	-14.2558	-0.435184	74.5196	Hsa-Mir-146-P2	hsa-mir-146b	MIR-146	GAGAACU	Vertebrata	Vertebrata	miRBase HC
C-301093-01	hsa-miR-193b-5p;hsa-miR-193b*;MI0003137;hsa-mir-193b	MIMAT0004767	hsa-miR-193b-5p	CGGGGUUUUGAGGGCGAGAUGA		3	25.3758	1.86941	-32.1425	-1.10946	46.7256	Hsa-Mir-193-P1b	hsa-mir-193b	MIR-193	ACUGGCC	Gnathostomata	Bilateria	miRBase HC
C-301094-01	hsa-miR-497-3p;hsa-miR-497*;MI0003138;hsa-mir-497	MIMAT0004768	hsa-miR-497-3p	CAAACCACACUGUGGUGUUAGA		3	-11.4824	-0.681361	4.482	0.171646	49.5668	Hsa-Mir-15-P1c	hsa-mir-497	MIR-15	AGCAGCA	Vertebrata	Olfactores	miRBase LC
C-301104-01	hsa-miR-516a-5p;;MI0003180;hsa-mir-516a-1	MIMAT0004770	hsa-miR-516a-5p	UUCUCGAGGAAAGAAGCACUUUC		3	-19.5264	-0.956748	22.0818	0.563489	127.053	Hsa-Mir-430-P11b	hsa-mir-516a-2	MIR-430	UCUCGAG	H. sapiens	Vertebrata	miRBase LC
C-301106-01	hsa-miR-499a-3p;hsa-miR-499-3p;MI0003183;hsa-mir-499a	MIMAT0004772	hsa-miR-499a-3p	AACAUCACAGCAAGUCUGUGCU		3	-7.1512	-0.182188	-38.3025	-0.957287	49.3392	Hsa-Mir-499	hsa-mir-499a	MIR-499	UAAGACU	Vertebrata	Vertebrata	miRBase HC
C-301168-01	hsa-miR-500a-5p;hsa-miR-500a; hsa-miR-500;MI0003184;hsa-mir-500a	MIMAT0004773	hsa-miR-500a-5p	UAAUCCUUGCUACCUGGGUGAGA		3	19.3146	0.608315	-16.0846	-0.529223	54.9928	Hsa-Mir-362-P2-v2	hsa-mir-500a	MIR-362	AUGCACC	Eutheria	Eutheria	miRBase HC
C-301167-01	hsa-miR-501-3p;;MI0003185;hsa-mir-501	MIMAT0004774	hsa-miR-501-3p	AAUGCACCCGGGCAAGGAUUCU		3	10.846	0.689392	-14.1494	-0.449601	48.1606	Hsa-Mir-362-P3	hsa-mir-501	MIR-362	AUGCACC	Eutheria	Eutheria	miRBase HC
C-301165-01	hsa-miR-502-3p;;MI0003186;hsa-mir-502	MIMAT0004775	hsa-miR-502-3p	AAUGCACCUGGGCAAGGAUUCA		3	0.7066	0.0208711	-10.4197	-0.34049	38.4648	Hsa-Mir-362-P4	hsa-mir-502	MIR-362	AUGCACC	Eutheria	Eutheria	miRBase HC
C-301169-01	hsa-miR-505-5p;hsa-miR-505*;MI0003190;hsa-mir-505	MIMAT0004776	hsa-miR-505-5p	GGGAGCCAGGAAGUAUUGAUGU		3	10.2774	0.308884	1.8503	0.0554541	68.7404	Hsa-Mir-505-v2	hsa-mir-505	MIR-505	GGAGCCA	Eutheria	Eutheria	miRBase LC
C-301147-01	hsa-miR-513a-3p;hsa-miR-513-3p;MI0003191;hsa-mir-513a-1	MIMAT0004777	hsa-miR-513a-3p	UAAAUUUCACCUUUCUGAGAAGG		3	17.9941	0.488033	-3.5202	-0.0944477	48.9762	Hsa-Mir-506-P6a2	hsa-mir-513a-2	MIR-506	UCACAGG	H. sapiens	Eutheria	miRBase HC
C-301171-01	hsa-miR-508-5p;;MI0003195;hsa-mir-508	MIMAT0004778	hsa-miR-508-5p	UACUCCAGAGGGCGUCACUCAUG		3	19.6265	0.517692	0.9465	0.0191443	60.5891	Hsa-Mir-506-P3	hsa-mir-508	MIR-506	GAUUGUA	Eutheria	Eutheria	miRBase HC
C-301166-01	hsa-miR-509-5p;;MI0003196;hsa-mir-509-1	MIMAT0004779	hsa-miR-509-5p	UACUGCAGACAGUGGCAAUCA		3	7.144	0.477941	5.4272	0.188293	48.7707	Hsa-Mir-506-P4a2	hsa-mir-509-2	MIR-506	GAUUGGU	H. sapiens	Eutheria	miRBase HC
C-301109-01	hsa-miR-532-3p;;MI0003205;hsa-mir-532	MIMAT0004780	hsa-miR-532-3p	CCUCCCACACCCAAGGCUUGCA		3	5.1948	0.381018	23.9349	0.695144	38.6472	Hsa-Mir-188-P2	hsa-mir-532	MIR-188	AUGCCUU	Eutheria	Eutheria	miRBase HC
C-301172-01	hsa-miR-455-3p;;MI0003513;hsa-mir-455	MIMAT0004784	hsa-miR-455-3p	GCAGUCCAUGGGCAUAUACAC		3	-12.4434	-0.822726	26.7633	0.544659	112.25	Hsa-Mir-455	hsa-mir-455	MIR-455	AUGUGCC	Vertebrata	Vertebrata	miRBase LC
C-301182-01	hsa-miR-545-5p;hsa-miR-545*;MI0003516;hsa-mir-545	MIMAT0004785	hsa-miR-545-5p	UCAGUAAAUGUUUAUUAGAUGA		3	-24.2132	-1.38484	38.8056	1.06422	174.809	Hsa-Mir-95-P3-v2	hsa-mir-545	MIR-95	CAGUAAA	Eutheria	Eutheria	miRBase HC
C-301110-01	hsa-miR-92b-5p;hsa-miR-92b*;MI0003560;hsa-mir-92b	MIMAT0004792	hsa-miR-92b-5p	AGGGACGGGACGCGGUGCAGUG		3	2.1216	0.106656	34.2812	0.726752	75.3597	Hsa-Mir-92-P1c	hsa-mir-92b	MIR-92	AUUGCAC	Vertebrata	Bilateria	miRBase HC
C-301111-01	hsa-miR-556-3p;;MI0003562;hsa-mir-556	MIMAT0004793	hsa-miR-556-3p	AUAUUACCAUUAGCUCAUCUUU		3	-7.7621	-0.41304	-10.1017	-0.367272	46.5439	Hsa-Mir-556	hsa-mir-556	MIR-556	AUGAGCU	H. sapiens	H. sapiens	miRBase HC
C-301112-01	hsa-miR-551b-5p;hsa-miR-551b*;MI0003575;hsa-mir-551b	MIMAT0004794	hsa-miR-551b-5p	GAAAUCAAGCGUGGGUGAGACC		3	-15.4915	-0.985186	40.3399	1.31084	57.4922	Hsa-Mir-551-P2	hsa-mir-551b	MIR-551	CGACCCA	Vertebrata	Vertebrata	miRBase HC
C-301113-01	hsa-miR-574-5p;;MI0003581;hsa-mir-574	MIMAT0004795	hsa-miR-574-5p	UGAGUGUGUGUGUGUGAGUGUGU		3	3.7384	0.261378	-4.791	-0.128548	41.9559	Hsa-Mir-574	hsa-mir-574	MIR-574	ACGCUCA	Eutheria	Eutheria	miRBase HC
C-301114-01	hsa-miR-576-3p;;MI0003583;hsa-mir-576	MIMAT0004796	hsa-miR-576-3p	AAGAUGUGGAAAAAUUGGAAUC		3	17.8535	1.00015	-7.0062	-0.268356	48.0137	Hsa-Mir-576	hsa-mir-576	MIR-576	UUCUAAU	Catarrhini	Catarrhini	miRBase HC
C-301115-01	hsa-miR-582-3p;;MI0003589;hsa-mir-582	MIMAT0004797	hsa-miR-582-3p	UAACUGGUUGAACAACUGAACC		3	-29.8166	-1.45527	31.0745	0.931759	106.148	Hsa-Mir-582	hsa-mir-582	MIR-582	AACUGGU	Eutheria	Eutheria	miRBase HC
C-301116-01	hsa-miR-548b-5p;;MI0003596;hsa-mir-548b	MIMAT0004798	hsa-miR-548b-5p	AAAAGUAAUUGUGGUUUUGGCC		3	-24.2714	-0.967801	36.4702	0.776846	130.674							miRBase HC
C-301117-01	hsa-miR-589-5p;hsa-miR-589;MI0003599;hsa-mir-589	MIMAT0004799	hsa-miR-589-5p	UGAGAACCACGUCUGCUCUGAG		3	-14.3116	-0.75509	-4.9598	-0.188948	88.8983	Hsa-Mir-589	hsa-mir-589	MIR-589	GAGAACC	Catarrhini	Catarrhini	miRBase HC
C-301118-01	hsa-miR-550a-5p;hsa-miR-550a; hsa-miR-550;MI0003600;hsa-mir-550a-1	MIMAT0004800	hsa-miR-550a-5p	AGUGCCUGAGGGAGUAAGAGCCC		3	7.2053	0.484494	12.6351	0.422775	47.1256	Hsa-Mir-550-P2	hsa-mir-550a-2	MIR-550	GUCUUAC	H. sapiens	Catarrhini	miRBase HC
C-301120-01	hsa-miR-590-3p;;MI0003602;hsa-mir-590	MIMAT0004801	hsa-miR-590-3p	UAAUUUUAUGUAUAAGCUAGU		3	-23.8585	-1.74257	34.31	1.34728	120.938	Hsa-Mir-590	hsa-mir-590	MIR-590	AAUUUUA	Mammalia	Mammalia	miRBase HC
C-301121-01	hsa-miR-593-3p;hsa-miR-593;MI0003605;hsa-mir-593	MIMAT0004802	hsa-miR-593-3p	UGUCUCUGCUGGGGUUUCU		3	55.365	2.4867	-39.1803	-0.946711	18.0926							miRBase LC
C-301122-01	hsa-miR-548a-5p;;MI0003612;hsa-mir-548a-3	MIMAT0004803	hsa-miR-548a-5p	AAAAGUAAUUGCGAGUUUUACC		3	-20.7888	-1.06478	9.7321	0.299211	172.13							miRBase HC
C-301123-01	hsa-miR-615-5p;;MI0003628;hsa-mir-615	MIMAT0004804	hsa-miR-615-5p	GGGGGUCCCCGGUGCUCGGAUC		3	-20.0075	-1.05341	33.1222	1.15655	136.626	Hsa-Mir-615	hsa-mir-615	MIR-615	CCGAGCC	Eutheria	Eutheria	miRBase HC
C-301124-01	hsa-miR-616-3p;hsa-miR-616;MI0003629;hsa-mir-616	MIMAT0004805	hsa-miR-616-3p	AGUCAUUGGAGGGUUUGAGCAG		3	10.6627	0.797881	-19.9774	-0.765561	85.1605	Hsa-Mir-616	hsa-mir-616	MIR-616	CUCAAAA	H. sapiens	H. sapiens	miRBase HC
C-301125-01	hsa-miR-548c-5p;;MI0003630;hsa-mir-548c	MIMAT0004806	hsa-miR-548c-5p	AAAAGUAAUUGCGGUUUUUGCC		3	-19.0769	-1.07805	16.8651	0.646962	166.334							miRBase LC
C-301126-01	hsa-miR-624-3p;hsa-miR-624;MI0003638;hsa-mir-624	MIMAT0004807	hsa-miR-624-3p	CACAAGGUAUUGGUAUUACCU		3	70.9967	1.63699	-46.1983	-1.59744	21.1079	Hsa-Mir-624	hsa-mir-624	MIR-624	AGUACCA	Catarrhini	Catarrhini	miRBase LC
C-301127-01	hsa-miR-625-3p;hsa-miR-625*;MI0003639;hsa-mir-625	MIMAT0004808	hsa-miR-625-3p	GACUAUAGAACUUUCCCCCUCA		3	-5.4212	-0.165203	19.1114	0.72345	103.989							miRBase HC
C-301128-01	hsa-miR-628-5p;;MI0003642;hsa-mir-628	MIMAT0004809	hsa-miR-628-5p	AUGCUGACAUAUUUACUAGAGG		3	-9.7849	-0.726323	32.7687	0.84131	107.479	Hsa-Mir-628	hsa-mir-628	MIR-628	UGCUGAC	Eutheria	Eutheria	miRBase LC
C-301129-01	hsa-miR-629-5p;hsa-miR-629;MI0003643;hsa-mir-629	MIMAT0004810	hsa-miR-629-5p	UGGGUUUACGUUGGGAGAACU		3	17.6741	0.709303	-19.1021	-0.480975	52.3457	Hsa-Mir-629	hsa-mir-629	MIR-629	GGGUUUA	H. sapiens	H. sapiens	miRBase HC
C-301130-01	hsa-miR-33b-3p;hsa-miR-33b*;MI0003646;hsa-mir-33b	MIMAT0004811	hsa-miR-33b-3p	CAGUGCCUCGGCAGUGCAGCCC		3	-17.8346	-0.900464	24.4776	0.89631	107.187	Hsa-Mir-33-P2	hsa-mir-33b	MIR-33	AGUGCCU	Vertebrata	Bilateria	miRBase HC
C-301131-01	hsa-miR-548d-5p;;MI0003668;hsa-mir-548d-1	MIMAT0004812	hsa-miR-548d-5p	AAAAGUAAUUGUGGUUUUUGCC		3	-15.4077	-1.15737	49.3549	1.01317	95.4201							miRBase HC
C-301133-01	hsa-miR-411-3p;hsa-miR-411*;MI0003675;hsa-mir-411	MIMAT0004813	hsa-miR-411-3p	UAUGUAACACGGUCCACUAACC		3	-6.251	-0.422126	22.0824	0.425173	75.9559	Hsa-Mir-154-P13	hsa-mir-411	MIR-154	AGUAGAC	Eutheria	Eutheria	miRBase HC
C-301134-01	hsa-miR-654-3p;;MI0003676;hsa-mir-654	MIMAT0004814	hsa-miR-654-3p	UAUGUCUGCUGACCAUCACCUU		3	28.236	0.857836	-34.6715	-1.05099	37.9748	Hsa-Mir-154-P23	hsa-mir-654	MIR-154	AUGUCUG	Eutheria	Eutheria	miRBase HC
C-301209-01	hsa-miR-671-3p;;MI0003760;hsa-mir-671	MIMAT0004819	hsa-miR-671-3p	UCCGGUUCUCAGGGCUCCACC		3	54.313	3.01296	-33.5011	-0.638112	15.209	Hsa-Mir-671	hsa-mir-671	MIR-671	GGAAGCC	Theria	Theria	miRBase HC
C-301212-01	hsa-miR-298;;MI0005523;hsa-mir-298	MIMAT0004901	hsa-miR-298	AGCAGAAGCAGGGAGGUUCUCCCA		3	17.8639	0.933264	-22.8421	-0.847315	25.9499							miRBase LC
C-301213-01	hsa-miR-891a;;MI0005524;hsa-mir-891a	MIMAT0004902	hsa-miR-891a	UGCAACGAACCUGAGCCACUGA		3	-1.8481	-0.104374	1.6716	0.0417731	57.7112							miRBase LC
C-301214-01	hsa-miR-300;;MI0005525;hsa-mir-300	MIMAT0004903	hsa-miR-300	UAUACAAGGGCAGACUCUCUCU		3	-10.5926	-0.280024	-6.4695	-0.221217	68.8747							miRBase LC
C-301217-01	hsa-miR-892a;;MI0005528;hsa-mir-892a	MIMAT0004907	hsa-miR-892a	CACUGUGUCCUUUCUGCGUAG		3	31.8906	1.14718	-27.2759	-0.802021	57.6848	Hsa-Mir-506-P11	hsa-mir-892a	MIR-506	ACUGUGU	Catarrhini	Eutheria	miRBase LC
C-301221-01	hsa-miR-450b-5p;;MI0005531;hsa-mir-450b	MIMAT0004909	hsa-miR-450b-5p	UUUUGCAAUAUGUUCCUGAAUA		3	-22.8853	-0.985067	14.4499	0.356314	107.735	Hsa-Mir-450-P3	hsa-mir-450b	MIR-450	UUUGCAA	Eutheria	Eutheria	miRBase HC
C-301222-01	hsa-miR-450b-3p;;MI0005531;hsa-mir-450b	MIMAT0004910	hsa-miR-450b-3p	UUGGGAUCAUUUUGCAUCCAUA		3	-1.7082	-0.0534292	-2.4569	-0.0805224	42.8313	Hsa-Mir-450-P3	hsa-mir-450b	MIR-450	UUUGCAA	Eutheria	Eutheria	miRBase HC
C-301223-01	hsa-miR-874;;MI0005532;hsa-mir-874	MIMAT0004911	hsa-miR-874	CUGCCCUGGCCCGAGGGACCGA		3	4.6472	0.201194	-5.2913	-0.19959	62.8794	Hsa-Mir-874	hsa-mir-874	MIR-874	UGCCCUG	Eutheria	Eutheria	miRBase HC
C-301224-01	hsa-miR-890;;MI0005533;hsa-mir-890	MIMAT0004912	hsa-miR-890	UACUUGGAAAGGCAUCAGUUG		3	49.065	0.867835	-34.1428	-1.26138	20.9681	Hsa-Mir-506-P10	hsa-mir-890	MIR-506	ACUUGGA	Catarrhini	Eutheria	miRBase LC
C-301225-01	hsa-miR-891b;;MI0005534;hsa-mir-891b	MIMAT0004913	hsa-miR-891b	UGCAACUUACCUGAGUCAUUGA		3	1.7206	0.092874	-7.4432	-0.220585	41.3813							miRBase LC
C-301228-01	hsa-miR-888-5p;hsa-miR-888;MI0005537;hsa-mir-888	MIMAT0004916	hsa-miR-888-5p	UACUCAAAAAGCUGUCAGUCA		3	-13.3738	-0.42572	11.7893	0.373957	82.306	Hsa-Mir-506-P9	hsa-mir-888	MIR-506	ACUCAAA	Catarrhini	Eutheria	miRBase HC
C-301227-01	hsa-miR-888-3p;hsa-miR-888*;MI0005537;hsa-mir-888	MIMAT0004917	hsa-miR-888-3p	GACUGACACCUCUUUGGGUGAA		3	-18.1247	-0.87759	8.8542	0.219088	84.1024	Hsa-Mir-506-P9	hsa-mir-888	MIR-506	ACUCAAA	Catarrhini	Eutheria	miRBase HC
C-301229-01	hsa-miR-892b;;MI0005538;hsa-mir-892b	MIMAT0004918	hsa-miR-892b	CACUGGCUCCUUUCUGGGUAGA		3	27.6015	1.87289	-22.7966	-0.544717	25.4215	Hsa-Mir-506-P12	hsa-mir-892b	MIR-506	ACUGGCU	Catarrhini	Eutheria	miRBase LC
C-301231-01	hsa-miR-541-5p;hsa-miR-541*;MI0005539;hsa-mir-541	MIMAT0004919	hsa-miR-541-5p	AAAGGAUUCUGCUGUCGGUCCCACU		3	12.6252	0.700838	-28.2468	-1.05989	51.12	Hsa-Mir-541	hsa-mir-541	MIR-541	AAGGAUU	Eutheria	Eutheria	miRBase HC
C-301230-01	hsa-miR-541-3p;hsa-miR-541;MI0005539;hsa-mir-541	MIMAT0004920	hsa-miR-541-3p	UGGUGGGCACAGAAUCUGGACU		3	17.5867	1.00369	-0.0057	-0.000209536	24.5789	Hsa-Mir-541	hsa-mir-541	MIR-541	AAGGAUU	Eutheria	Eutheria	miRBase HC
C-301232-01	hsa-miR-889;;MI0005540;hsa-mir-889	MIMAT0004921	hsa-miR-889	UUAAUAUCGGACAACCAUUGU		3	-0.6416	-0.043392	0.0778	0.0021157	107.639	Hsa-Mir-154-P27	hsa-mir-889	MIR-154	UAAUAUC	Eutheria	Eutheria	miRBase HC
C-301233-01	hsa-miR-875-5p;;MI0005541;hsa-mir-875	MIMAT0004922	hsa-miR-875-5p	UAUACCUCAGUUUUAUCAGGUG		3	-18.7304	-1.26918	32.2836	0.470451	118.567	Hsa-Mir-875	hsa-mir-875	MIR-875	AUACCUC	Vertebrata	Vertebrata	miRBase LC
C-301234-01	hsa-miR-875-3p;;MI0005541;hsa-mir-875	MIMAT0004923	hsa-miR-875-3p	CCUGGAAACACUGAGGUUGUG		3	-26.1163	-1.0249	37.3555	0.828388	155.252	Hsa-Mir-875	hsa-mir-875	MIR-875	AUACCUC	Vertebrata	Vertebrata	miRBase LC
C-301235-01	hsa-miR-876-5p;;MI0005542;hsa-mir-876	MIMAT0004924	hsa-miR-876-5p	UGGAUUUCUUUGUGAAUCACCA		3	-21.7106	-0.977759	24.7618	0.543286	143.286	Hsa-Mir-876	hsa-mir-876	MIR-876	GGUGGUU	Eutheria	Eutheria	miRBase HC
C-301236-01	hsa-miR-876-3p;;MI0005542;hsa-mir-876	MIMAT0004925	hsa-miR-876-3p	UGGUGGUUUACAAAGUAAUUCA		3	57.7102	1.09175	-33.42	-0.992145	10.9206	Hsa-Mir-876	hsa-mir-876	MIR-876	GGUGGUU	Eutheria	Eutheria	miRBase HC
C-301238-01	hsa-miR-708-5p;hsa-miR-708;MI0005543;hsa-mir-708	MIMAT0004926	hsa-miR-708-5p	AAGGAGCUUACAAUCUAGCUGGG	1nuc	3	119.725	4.08104	-34.6331	-0.867572	27.9298	Hsa-Mir-28-P3	hsa-mir-708	MIR-28	AGGAGCU	Eutheria	Eutheria	miRBase HC
C-301237-01	hsa-miR-708-3p;hsa-miR-708*;MI0005543;hsa-mir-708	MIMAT0004927	hsa-miR-708-3p	CAACUAGACUGUGAGCUUCUAG		3	-31.033	-0.819577	46.0657	0.889161	198.839	Hsa-Mir-28-P3	hsa-mir-708	MIR-28	AGGAGCU	Eutheria	Eutheria	miRBase HC
C-301239-01	hsa-miR-147b;;MI0005544;hsa-mir-147b	MIMAT0004928	hsa-miR-147b	GUGUGCGGAAAUGCUUCUGCUA		3	-12.421	-0.739867	33.675	0.563299	70.3496	Hsa-Mir-147-v2	hsa-mir-147b	MIR-147	GUGUGCG	Vertebrata	Vertebrata	miRBase HC
C-301240-01	hsa-miR-190b;;MI0005545;hsa-mir-190b	MIMAT0004929	hsa-miR-190b	UGAUAUGUUUGAUAUUGGGUU		3	21.7675	0.867639	-11.2004	-0.437128	36.0389	Hsa-Mir-190-P2	hsa-mir-190b	MIR-190	GAUAUGU	Vertebrata	Bilateria	miRBase LC
C-301242-01	hsa-miR-744-5p;hsa-miR-744;MI0005559;hsa-mir-744	MIMAT0004945	hsa-miR-744-5p	UGCGGGGCUAGGGCUAACAGCA		3	53.9373	2.00847	-35.135	-0.780549	11.9664	Hsa-Mir-744	hsa-mir-744	MIR-744	GCGGGGC	Eutheria	Eutheria	miRBase HC
C-301241-01	hsa-miR-744-3p;hsa-miR-744*;MI0005559;hsa-mir-744	MIMAT0004946	hsa-miR-744-3p	CUGUUGCCACUAACCUCAACCU		3	27.2849	1.83835	-44.0516	-0.953432	55.9586	Hsa-Mir-744	hsa-mir-744	MIR-744	GCGGGGC	Eutheria	Eutheria	miRBase HC
C-301243-01	hsa-miR-885-5p;;MI0005560;hsa-mir-885	MIMAT0004947	hsa-miR-885-5p	UCCAUUACACUACCCUGCCUCU		3	-5.6199	-0.411213	-8.2335	-0.228494	71.3877	Hsa-Mir-885	hsa-mir-885	MIR-885	CCAUUAC	Theria	Theria	miRBase HC
C-301244-01	hsa-miR-885-3p;;MI0005560;hsa-mir-885	MIMAT0004948	hsa-miR-885-3p	AGGCAGCGGGGUGUAGUGGAUA		3	61.208	1.17587	-36.7109	-0.850422	19.2207	Hsa-Mir-885	hsa-mir-885	MIR-885	CCAUUAC	Theria	Theria	miRBase HC
C-301279-01	hsa-miR-877-5p;hsa-miR-877;MI0005561;hsa-mir-877	MIMAT0004949	hsa-miR-877-5p	GUAGAGGAGAUGGCGCAGGG		3	-6.8758	-0.341514	10.3127	0.23109	54.7137							miRBase HC
C-301280-01	hsa-miR-877-3p;hsa-miR-877*;MI0005561;hsa-mir-877	MIMAT0004950	hsa-miR-877-3p	UCCUCUUCUCCCUCCUCCCAG		3	6.3302	0.397208	-15.3751	-0.45179	59.0038							miRBase HC
C-301245-01	hsa-miR-887;;MI0005562;hsa-mir-887	MIMAT0004951	hsa-miR-887	GUGAACGGGCGCCAUCCCGAGG		3	-1.4738	-0.067577	-3.1926	-0.111312	73.1707	Hsa-Mir-887	hsa-mir-887	MIR-887	CCUUGGG	Catarrhini	Catarrhini	miRBase HC
C-301246-01	hsa-miR-665;;MI0005563;hsa-mir-665	MIMAT0004952	hsa-miR-665	ACCAGGAGGCUGAGGCCCCU		3	40.6955	0.97293	-29.1175	-1.0803	30.1921							miRBase LC
C-301247-01	hsa-miR-873-5p;hsa-miR-873;MI0005564;hsa-mir-873	MIMAT0004953	hsa-miR-873-5p	GCAGGAACUUGUGAGUCUCCU		3	-17.3922	-0.952538	31.1591	1.24935	122.349	Hsa-Mir-873-v2	hsa-mir-873	MIR-873	CAGGAAC	Mammalia	Mammalia	miRBase HC
C-301248-01	hsa-miR-543;;MI0005565;hsa-mir-543	MIMAT0004954	hsa-miR-543	AAACAUUCGCGGUGCACUUCUU		3	-1.0519	-0.06566	0.7487	0.0261816	37.3602	Hsa-Mir-154-P22	hsa-mir-543	MIR-154	AACAUUC	Eutheria	Eutheria	miRBase LC
C-301250-01	hsa-miR-374b-5p;hsa-miR-374b;MI0005566;hsa-mir-374b	MIMAT0004955	hsa-miR-374b-5p	AUAUAAUACAACCUGCUAAGUG		3	-13.3475	-0.625599	35.9123	0.720882	102.92	Hsa-Mir-374-P2	hsa-mir-374b	MIR-374	UAUAAUA	Eutheria	Eutheria	miRBase HC
C-301249-01	hsa-miR-374b-3p;hsa-miR-374b*;MI0005566;hsa-mir-374b	MIMAT0004956	hsa-miR-374b-3p	CUUAGCAGGUUGUAUUAUCAUU		3	-6.7936	-0.472682	-9.5503	-0.229528	67.4911	Hsa-Mir-374-P2	hsa-mir-374b	MIR-374	UAUAAUA	Eutheria	Eutheria	miRBase HC
C-301251-01	hsa-miR-760;;MI0005567;hsa-mir-760	MIMAT0004957	hsa-miR-760	CGGCUCUGGGUCUGUGGGGA		3	7.0666	0.226388	-2.6107	-0.0778659	53.0218	Hsa-Mir-760	hsa-mir-760	MIR-760	GGCUCUG	Eutheria	Eutheria	miRBase HC
C-301252-01	hsa-miR-301b;;MI0005568;hsa-mir-301b	MIMAT0004958	hsa-miR-301b	CAGUGCAAUGAUAUUGUCAAAGC		3	-11.0646	-0.590903	45.1622	1.41164	95.6123	Hsa-Mir-130-P2b	hsa-mir-301b	MIR-130	AGUGCAA	Vertebrata	Vertebrata	miRBase HC
C-301253-01	hsa-miR-216b;;MI0005569;hsa-mir-216b	MIMAT0004959	hsa-miR-216b	AAAUCUCUGCAGGCAAAUGUGA		3	-16.2447	-1.19273	44.2025	1.28702	97.349	Hsa-Mir-216-P1b	hsa-mir-216b	MIR-216	AAUCUCU	Vertebrata	Bilateria	miRBase LC
C-301254-01	hsa-miR-208b;;MI0005570;hsa-mir-208b	MIMAT0004960	hsa-miR-208b	AUAAGACGAACAAAAGGUUUGU		3	2.177	0.0428917	3.9463	0.0701853	62.9996	Hsa-Mir-208-P2	hsa-mir-208b	MIR-208	UAAGACG	Gnathostomata	Vertebrata	miRBase HC
C-301255-01	hsa-miR-920;;MI0005712;hsa-mir-920	MIMAT0004970	hsa-miR-920	GGGGAGCUGUGGAAGCAGUA		3	-6.814	-0.341656	23.5397	0.447434	53.2225							miRBase LC
C-301256-01	hsa-miR-921;;MI0005713;hsa-mir-921	MIMAT0004971	hsa-miR-921	CUAGUGAGGGACAGAACCAGGAUUC		3	31.922	1.40237	-15.6085	-0.572097	48.7574							miRBase LC
C-301257-01	hsa-miR-922;;MI0005714;hsa-mir-922	MIMAT0004972	hsa-miR-922	GCAGCAGAGAAUAGGACUACGUC		3	-15.0044	-0.541652	9.4292	0.327002	108.313							miRBase LC
C-301259-01	hsa-miR-924;;MI0005716;hsa-mir-924	MIMAT0004974	hsa-miR-924	AGAGUCUUGUGAUGUCUUGC		3	24.7168	1.2435	-44.941	-1.27614	42.4789							miRBase LC
C-301260-01	hsa-miR-509-3-5p;;MI0005717;hsa-mir-509-3	MIMAT0004975	hsa-miR-509-3-5p	UACUGCAGACGUGGCAAUCAUG		3	26.3173	1.83412	-30.4267	-0.935126	26.5013	Hsa-Mir-506-P4b	hsa-mir-509-3	MIR-506	GAUUGGU	H. sapiens	Eutheria	miRBase HC
C-301262-01	hsa-miR-933;;MI0005755;hsa-mir-933	MIMAT0004976	hsa-miR-933	UGUGCGCAGGGAGACCUCUCCC		3	4.6516	0.201085	-8.4533	-0.309097	78.3031							miRBase LC
C-301263-01	hsa-miR-934;;MI0005756;hsa-mir-934	MIMAT0004977	hsa-miR-934	UGUCUACUACUGGAGACACUGG		3	22.5197	1.53005	-13.1253	-0.472921	37.1105	Hsa-Mir-934	hsa-mir-934	MIR-934	GUCUACU	Catarrhini	Catarrhini	miRBase LC
C-301264-01	hsa-miR-935;;MI0005757;hsa-mir-935	MIMAT0004978	hsa-miR-935	CCAGUUACCGCUUCCGCUACCGC		3	15.7808	0.829157	-23.4339	-0.929666	58.9641	Hsa-Mir-935-v2	hsa-mir-935	MIR-935	CAGUUAC	Eutheria	Eutheria	miRBase LC
C-301265-01	hsa-miR-936;;MI0005758;hsa-mir-936	MIMAT0004979	hsa-miR-936	ACAGUAGAGGGAGGAAUCGCAG		3	-2.7362	-0.159598	14.0565	0.344313	61.6708							miRBase LC
C-301266-01	hsa-miR-937-3p;hsa-miR-937;MI0005759;hsa-mir-937	MIMAT0004980	hsa-miR-937-3p	AUCCGCGCUCUGACUCUCUGCC		3	-5.9712	-0.378987	8.2645	0.249318	78.1413							miRBase HC
C-301267-01	hsa-miR-938;;MI0005760;hsa-mir-938	MIMAT0004981	hsa-miR-938	UGCCCUUAAAGGUGAACCCAGU		3	6.1926	0.25914	6.1157	0.10467	57.3499							miRBase LC
C-301268-01	hsa-miR-939-5p;hsa-miR-939;MI0005761;hsa-mir-939	MIMAT0004982	hsa-miR-939-5p	UGGGGAGCUGAGGCUCUGGGGGUG		3	-7.2923	-0.352132	17.043	0.491909	82.4738							miRBase LC
C-301269-01	hsa-miR-940;;MI0005762;hsa-mir-940	MIMAT0004983	hsa-miR-940	AAGGCAGGGCCCCCGCUCCCC		3	45.4941	2.24566	-29.4785	-1.09674	12.8476							miRBase LC
C-301270-01	hsa-miR-941;;MI0005763;hsa-mir-941-1	MIMAT0004984	hsa-miR-941	CACCCGGCUGUGUGCACAUGUGC		3	-3.8796	-0.227738	-23.5534	-0.93371	56.2542							miRBase HC
C-301274-01	hsa-miR-942;;MI0005767;hsa-mir-942	MIMAT0004985	hsa-miR-942	UCUUCUCUGUUUUGGCCAUGUG		3	-0.6849	-0.0324389	12.0919	0.268141	73.4325							miRBase HC
C-301275-01	hsa-miR-943;;MI0005768;hsa-mir-943	MIMAT0004986	hsa-miR-943	CUGACUGUUGCCGUCCUCCAG		3	-0.1826	-0.0122317	-13.7428	-0.485177	62.8515							miRBase LC
C-301276-01	hsa-miR-944;;MI0005769;hsa-mir-944	MIMAT0004987	hsa-miR-944	AAAUUAUUGUACAUCGGAUGAG		3	9.8497	0.464824	-36.1748	-0.773144	33.342	Hsa-Mir-944	hsa-mir-944	MIR-944	AAUUAUU	Catarrhini	Catarrhini	miRBase LC
C-301096-01	hsa-miR-523-5p;hsa-miR-523*;MI0003153;hsa-mir-523	MIMAT0005449	hsa-miR-523-5p	CUCUAGAGGGAAGCGCUUUCUG		3	5.4649	0.337296	-3.3594	-0.12751	54.791	Hsa-Mir-430-P42	hsa-mir-523	MIR-430	AACGCGC	Catarrhini	Vertebrata	miRBase HC
C-301098-01	hsa-miR-518e-5p;hsa-miR-518e*;MI0003169;hsa-mir-518e	MIMAT0005450	hsa-miR-518e-5p	CUCUAGAGGGAAGCGCUUUCUG		3	-0.8767	-0.0612845	3.2619	0.127021	26.6557	Hsa-Mir-430-P23	hsa-mir-518e	MIR-430	UCUAGAG	Catarrhini	Vertebrata	miRBase HC
C-301102-01	hsa-miR-522-5p;hsa-miR-522*;MI0003177;hsa-mir-522	MIMAT0005451	hsa-miR-522-5p	CUCUAGAGGGAAGCGCUUUCUG		3	-5.6836	-0.324314	0.2086	0.00717328	40.6302	Hsa-Mir-430-P41	hsa-mir-522	MIR-430	AAAUGGU	Catarrhini	Vertebrata	miRBase HC
C-301103-01	hsa-miR-519a-5p;hsa-miR-519a*;MI0003178;hsa-mir-519a-1	MIMAT0005452	hsa-miR-519a-5p	CUCUAGAGGGAAGCGCUUUCUG		3	-15.0624	-0.899394	-2.961	-0.0914481	56.532	Hsa-Mir-430-P25	hsa-mir-519a-1	MIR-430	CUCUAGA	H. sapiens	Vertebrata	miRBase HC
C-301095-01	hsa-miR-519b-5p;;MI0003151;hsa-mir-519b	MIMAT0005454	hsa-miR-519b-5p	CUCUAGAGGGAAGCGCUUUCUG		3	5.755	0.225745	-5.5865	-0.168936	36.8876	Hsa-Mir-430-P27	hsa-mir-519b	MIR-430	UCUAGAG	H. sapiens	Vertebrata	miRBase HC
C-301097-01	hsa-miR-520c-5p;;MI0003158;hsa-mir-520c	MIMAT0005455	hsa-miR-520c-5p	CUCUAGAGGGAAGCACUUUCUG		3	-6.3819	-0.30877	17.5164	0.534161	82.687	Hsa-Mir-430-P33	hsa-mir-520c	MIR-430	AAGUGCU	H. sapiens	Vertebrata	miRBase HC
C-301100-01	hsa-miR-518d-5p;;MI0003171;hsa-mir-518d	MIMAT0005456	hsa-miR-518d-5p	CUCUAGAGGGAAGCACUUUCUG		3	-4.5857	-0.243178	5.0569	0.116888	57.7595	Hsa-Mir-430-P22	hsa-mir-518d	MIR-430	UCUAGAG	Catarrhini	Vertebrata	miRBase LC
C-301099-01	hsa-miR-518a-5p;;MI0003170;hsa-mir-518a-1	MIMAT0005457	hsa-miR-518a-5p	CUGCAAAGGGAAGCCCUUUC		3	60.3476	2.989	-45.7527	-1.10079	32.3704	Hsa-Mir-430-P19	hsa-mir-518a-2	MIR-430	AAAGCGC	H. sapiens	Vertebrata	miRBase HC
C-301277-01	hsa-miR-1224-5p;;MI0003764;hsa-mir-1224	MIMAT0005458	hsa-miR-1224-5p	GUGAGGACUCGGGAGGUGG		3	16.9456	0.983076	-12.5908	-0.404755	53.2797							miRBase LC
C-301278-01	hsa-miR-1224-3p;;MI0003764;hsa-mir-1224	MIMAT0005459	hsa-miR-1224-3p	CCCCACCUCCUCUCUCCUCAG		3	-25.7397	-1.05938	97.1706	2.34629	86.6935							miRBase LC
C-301281-01	hsa-miR-1225-5p;;MI0006311;hsa-mir-1225	MIMAT0005572	hsa-miR-1225-5p	GUGGGUACGGCCCAGUGGGGGG		3	-23.1384	-0.994579	64.8534	2.18926	94.3097							miRBase LC
C-301282-01	hsa-miR-1225-3p;;MI0006311;hsa-mir-1225	MIMAT0005573	hsa-miR-1225-3p	UGAGCCCCUGUGCCGCCCCCAG		3	-16.6997	-1.00046	19.9405	0.611418	98.0998							miRBase LC
C-301283-01	hsa-miR-1226-5p;hsa-miR-1226*;MI0006313;hsa-mir-1226	MIMAT0005576	hsa-miR-1226-5p	GUGAGGGCAUGCAGGCCUGGAUGGGG		3	-14.1686	-1.01311	53.3286	1.52121	113.73							miRBase LC
C-301284-01	hsa-miR-1226-3p;hsa-miR-1226;MI0006313;hsa-mir-1226	MIMAT0005577	hsa-miR-1226-3p	UCACCAGCCCUGUGUUCCCUAG		3	33.5148	1.12694	-42.183	-1.39769	31.6601							miRBase LC
C-301285-01	hsa-miR-1227-3p;hsa-miR-1227;MI0006316;hsa-mir-1227	MIMAT0005580	hsa-miR-1227-3p	CGUGCCACCCUUUUCCCCAG		3	6.6452	0.430062	-2.4985	-0.0999627	93.4289							miRBase LC
C-301287-01	hsa-miR-1228-5p;hsa-miR-1228*;MI0006318;hsa-mir-1228	MIMAT0005582	hsa-miR-1228-5p	GUGGGCGGGGGCAGGUGUGUG		3	-5.5784	-0.333814	15.2741	0.488777	64.7833							miRBase LC
C-301286-01	hsa-miR-1228-3p;hsa-miR-1228;MI0006318;hsa-mir-1228	MIMAT0005583	hsa-miR-1228-3p	UCACACCUGCCUCGCCCCCC		3	5.1206	0.305477	-13.8237	-0.308265	64.6597							miRBase LC
C-301288-01	hsa-miR-1229-3p;hsa-miR-1229;MI0006319;hsa-mir-1229	MIMAT0005584	hsa-miR-1229-3p	CUCUCACCACUGCCCUCCCACAG		3	-20.4651	-0.787858	24.9013	0.914244	75.7607							miRBase LC
C-301289-01	hsa-miR-1231;;MI0006321;hsa-mir-1231	MIMAT0005586	hsa-miR-1231	GUGUCUGGGCGGACAGCUGC		3	62.4133	1.74448	-15.6211	-0.309696	39.2895							miRBase LC
C-301290-01	hsa-miR-1233-3p;hsa-miR-1233;MI0006323;hsa-mir-1233-1	MIMAT0005588	hsa-miR-1233-3p	UGAGCCCUGUCCUCCCGCAG		3	-6.7144	-0.257577	7.2548	0.164761	63.8211							miRBase LC
C-301291-01	hsa-miR-1234-3p;hsa-miR-1234;MI0006324;hsa-mir-1234	MIMAT0005589	hsa-miR-1234-3p	UCGGCCUGACCACCCACCCCAC		3	-20.0669	-1.2789	54.9051	1.31575	75.6971							miRBase LC
C-301292-01	hsa-miR-1236-3p;hsa-miR-1236;MI0006326;hsa-mir-1236	MIMAT0005591	hsa-miR-1236-3p	CCUCUUCCCCUUGUCUCUCCAG		3	-6.2481	-0.308112	14.8207	0.492476	76.3656							miRBase LC
C-301293-01	hsa-miR-1237-3p;hsa-miR-1237;MI0006327;hsa-mir-1237	MIMAT0005592	hsa-miR-1237-3p	UCCUUCUGCUCCGUCCCCCAG		3	-0.8225	-0.0379503	6.7042	0.244854	52.6558							miRBase LC
C-301294-01	hsa-miR-1238-3p;hsa-miR-1238;MI0006328;hsa-mir-1238	MIMAT0005593	hsa-miR-1238-3p	CUUCCUCGUCUGUCUGCCCC		3	13.2458	0.706077	-4.8183	-0.139958	74.4872							miRBase LC
C-301295-01	hsa-miR-513b;;MI0006648;hsa-mir-513b	MIMAT0005788	hsa-miR-513b	UUCACAAGGAGGUGUCAUUUAU		3	14.1702	0.631652	-29.6793	-0.679349	62.4089	Hsa-Mir-506-P6b	hsa-mir-513b	MIR-506	UCACAAG	Catarrhini	Eutheria	miRBase HC
C-301296-01	hsa-miR-513c-5p;hsa-miR-513c;MI0006649;hsa-mir-513c	MIMAT0005789	hsa-miR-513c-5p	UUCUCAAGGAGGUGUCGUUUAU		3	19.7509	1.42529	3.9883	0.14031	30.0002	Hsa-Mir-506-P6c	hsa-mir-513c	MIR-506	UCUCAAG	Catarrhini	Eutheria	miRBase HC
C-301307-00	hsa-miR-1264;;MI0003758;hsa-mir-1264	MIMAT0005791	hsa-miR-1264	CAAGUCUUAUUUGAGCACCUGUU		3	-11.6622	-0.700121	21.1159	0.549635	69.9621	Hsa-Mir-95-P4	hsa-mir-1264	MIR-95	AAGUCUU	Eutheria	Eutheria	miRBase LC
C-301308-00	hsa-miR-320b;;MI0003776;hsa-mir-320b-1	MIMAT0005792	hsa-miR-320b	AAAAGCUGGGUUGAGAGGGCAA		3	8.2768	0.451787	-10.2195	-0.403607	59.0099							miRBase LC
C-301309-00	hsa-miR-320c;;MI0003778;hsa-mir-320c-1	MIMAT0005793	hsa-miR-320c	AAAAGCUGGGUUGAGAGGGU		3	1.4898	0.0622228	-0.4373	-0.0132052	64.7313							miRBase LC
C-301310-00	hsa-miR-1296;;MI0003780;hsa-mir-1296	MIMAT0005794	hsa-miR-1296	UUAGGGCCCUGGCUCCAUCUCC		3	7.9954	0.308813	13.1803	0.330512	39.5375	Hsa-Mir-1296	hsa-mir-1296	MIR-1296	UAGGGCC	Eutheria	Eutheria	miRBase HC
C-301311-00	hsa-miR-1323;;MI0003786;hsa-mir-1323	MIMAT0005795	hsa-miR-1323	UCAAAACUGAGGGGCAUUUUCU		3	-19.4471	-1.15706	27.839	0.656574	55.8646	Hsa-Mir-1323	hsa-mir-1323	MIR-1323	CAAAACU	Catarrhini	Catarrhini	miRBase LC
C-301312-00	hsa-miR-1271-5p;hsa-miR-1271;MI0003814;hsa-mir-1271	MIMAT0005796	hsa-miR-1271-5p	CUUGGCACCUAGCAAGCACUCA		3	-2.8736	-0.187977	68.802	2.14459	91.058	Hsa-Mir-1271	hsa-mir-1271	MIR-1271	UUGGCAC	Eutheria	Eutheria	miRBase HC
C-301313-00	hsa-miR-1301;;MI0003815;hsa-mir-1301	MIMAT0005797	hsa-miR-1301	UUGCAGCUGCCUGGGAGUGACUUC		3	26.8871	1.78976	-32.544	-0.689338	48.9548	Hsa-Mir-1301	hsa-mir-1301	MIR-1301	UGCAGCU	Eutheria	Eutheria	miRBase HC
C-301314-00	hsa-miR-1185-5p;hsa-miR-1185;MI0003821;hsa-mir-1185-2	MIMAT0005798	hsa-miR-1185-5p	AGAGGAUACCCUUUGUAUGUU		3	2.3616	0.110816	5.4977	0.090225	34.1943	Hsa-Mir-154-P28b	hsa-mir-1185-2	MIR-154	GAGGAUA	Catarrhini	Eutheria	miRBase HC
C-301315-00	hsa-miR-1283;;MI0003832;hsa-mir-1283-1	MIMAT0005799	hsa-miR-1283	UCUACAAAGGAAAGCGCUUUCU		3	-26.375	-0.850329	29.7077	0.690192	148.037	Hsa-Mir-430-P50	hsa-mir-1283-2	MIR-430	UACAAAG	H. sapiens	Vertebrata	miRBase LC
C-301318-00	hsa-miR-1298;;MI0003938;hsa-mir-1298	MIMAT0005800	hsa-miR-1298	UUCAUUCGGCUGUCCAGAUGUA		3	-24.2658	-0.900424	33.4179	0.638446	130.268	Hsa-Mir-1298	hsa-mir-1298	MIR-1298	UCAUUCG	Eutheria	Eutheria	miRBase HC
C-301319-00	hsa-miR-1178-3p;hsa-miR-1178;MI0006271;hsa-mir-1178	MIMAT0005823	hsa-miR-1178-3p	UUGCUCACUGUUCUUCCCUAG		3	0.7936	0.0497297	-31.407	-0.6363	50.3432							miRBase LC
C-301320-00	hsa-miR-1179;;MI0006272;hsa-mir-1179	MIMAT0005824	hsa-miR-1179	AAGCAUUCUUUCAUUGGUUGG		3	1.4832	0.0838783	0.8696	0.0291102	98.7459							miRBase LC
C-301321-00	hsa-miR-1180;;MI0006273;hsa-mir-1180	MIMAT0005825	hsa-miR-1180	UUUCCGGCUCGCGUGGGUGUGU		3	12.6355	0.815557	-27.4694	-0.757566	31.8204	Hsa-Mir-1180	hsa-mir-1180	MIR-1180	UUCCGGC	Catarrhini	Catarrhini	miRBase HC
C-301322-00	hsa-miR-1181;;MI0006274;hsa-mir-1181	MIMAT0005826	hsa-miR-1181	CCGUCGCCGCCACCCGAGCCG	5+nuc	3	-33.0869	-1.7148	96.7002	1.96386	127.844							miRBase LC
C-301323-00	hsa-miR-1182;;MI0006275;hsa-mir-1182	MIMAT0005827	hsa-miR-1182	GAGGGUCUUGGGAGGGAUGUGAC		3	-20.9155	-0.756071	44.5117	1.76905	104.149							miRBase LC
C-301324-00	hsa-miR-1183;;MI0006276;hsa-mir-1183	MIMAT0005828	hsa-miR-1183	CACUGUAGGUGAUGGUGAGAGUGGGCA		3	0.1992	0.00890024	17.5435	0.420533	66.4343							miRBase LC
C-301325-00	hsa-miR-1184;;MI0006277;hsa-mir-1184-1	MIMAT0005829	hsa-miR-1184	CCUGCAGCGACUUGAUGGCUUCC		3	4.0114	0.135834	-8.5131	-0.234645	70.1485							miRBase LC
C-301326-00	hsa-miR-1200;;MI0006332;hsa-mir-1200	MIMAT0005863	hsa-miR-1200	CUCCUGAGCCAUUCUGAGCCUC		3	27.3513	0.743604	-30.8402	-1.165	58.0067							miRBase LC
C-301328-00	hsa-miR-1202;;MI0006334;hsa-mir-1202	MIMAT0005865	hsa-miR-1202	GUGCCAGCUGCAGUGGGGGAG		3	-8.5273	-0.385796	44.2641	0.808728	76.5444							miRBase LC
C-301329-00	hsa-miR-1203;;MI0006335;hsa-mir-1203	MIMAT0005866	hsa-miR-1203	CCCGGAGCCAGGAUGCAGCUC		3	-10.1888	-0.561438	4.949	0.175673	68.6428							miRBase LC
C-301330-00	hsa-miR-663b;;MI0006336;hsa-mir-663b	MIMAT0005867	hsa-miR-663b	GGUGGCCCGGCCGUGCCUGAGG		3	-23.6259	-1.41328	47.3328	1.18414	124.058							miRBase LC
C-301468-00	hsa-miR-1204;;MI0006337;hsa-mir-1204	MIMAT0005868	hsa-miR-1204	UCGUGGCCUGGUCUCCAUUAU		3	-7.2541	-0.357194	2.1361	0.0563785	48.2616							miRBase LC
C-301331-00	hsa-miR-1205;;MI0006338;hsa-mir-1205	MIMAT0005869	hsa-miR-1205	UCUGCAGGGUUUGCUUUGAG	1nuc	3	96.8437	3.06754	-53.6603	-0.946986	20.5371							miRBase LC
C-301332-00	hsa-miR-1206;;MI0006339;hsa-mir-1206	MIMAT0005870	hsa-miR-1206	UGUUCAUGUAGAUGUUUAAGC		3	-22.4589	-1.06869	42.4827	1.04367	95.8399							miRBase LC
C-301333-00	hsa-miR-1207-5p;;MI0006340;hsa-mir-1207	MIMAT0005871	hsa-miR-1207-5p	UGGCAGGGAGGCUGGGAGGGG		3	24.4942	1.53991	-30.5345	-0.621991	24.3817							miRBase LC
C-301334-00	hsa-miR-1207-3p;;MI0006340;hsa-mir-1207	MIMAT0005872	hsa-miR-1207-3p	UCAGCUGGCCCUCAUUUC		3	64.9766	1.19739	-48.5468	-0.904805	15.3491							miRBase LC
C-301335-00	hsa-miR-1208;;MI0006341;hsa-mir-1208	MIMAT0005873	hsa-miR-1208	UCACUGUUCAGACAGGCGGA		3	-21.5936	-1.57634	20.6054	0.362859	112.262							miRBase LC
C-301336-00	hsa-miR-548e;;MI0006344;hsa-mir-548e	MIMAT0005874	hsa-miR-548e	AAAAACUGAGACUACUUUUGCA		3	-28.8994	-0.907452	40.2893	1.43203	140.165							miRBase HC
C-301337-00	hsa-miR-548j;;MI0006345;hsa-mir-548j	MIMAT0005875	hsa-miR-548j	AAAAGUAAUUGCGGUCUUUGGU		3	-14.6264	-0.877606	16.9595	0.565316	85.9299							miRBase HC
C-301338-00	hsa-miR-1285-3p;hsa-miR-1285;MI0006346;hsa-mir-1285-1	MIMAT0005876	hsa-miR-1285-3p	UCUGGGCAACAAAGUGAGACCU		3	20.6067	1.47225	2.7984	0.0953355	28.8418							miRBase LC
C-301340-00	hsa-miR-1286;;MI0006348;hsa-mir-1286	MIMAT0005877	hsa-miR-1286	UGCAGGACCAAGAUGAGCCCU		3	5.4627	0.21402	1.9284	0.0278164	35.9017	Hsa-Mir-1286	hsa-mir-1286	MIR-1286	GCAGGAC	H. sapiens	H. sapiens	miRBase LC
C-301341-00	hsa-miR-1287;;MI0006349;hsa-mir-1287	MIMAT0005878	hsa-miR-1287	UGCUGGAUCAGUGGUUCGAGUC		3	64.0752	1.03423	-26.2249	-0.693686	25.1833	Hsa-Mir-1287	hsa-mir-1287	MIR-1287	GCUGGAU	H. sapiens	H. sapiens	miRBase HC
C-301342-00	hsa-miR-1289;;MI0006350;hsa-mir-1289-1	MIMAT0005879	hsa-miR-1289	UGGAGUCCAGGAAUCUGCAUUUU	1nuc	3	78.2921	2.27911	-51.7531	-1.3736	19.998							miRBase LC
C-301344-00	hsa-miR-1290;;MI0006352;hsa-mir-1290	MIMAT0005880	hsa-miR-1290	UGGAUUUUUGGAUCAGGGA		3	7.0016	0.388911	-26.7033	-0.871001	51.0229							miRBase LC
C-301345-00	hsa-miR-1291;;MI0006353;hsa-mir-1291	MIMAT0005881	hsa-miR-1291	UGGCCCUGACUGAAGACCAGCAGU		3	5.1213	0.34795	23.4569	0.795028	50.9606							miRBase LC
C-301346-00	hsa-miR-548k;;MI0006354;hsa-mir-548k	MIMAT0005882	hsa-miR-548k	AAAAGUACUUGCGGAUUUUGCU		3	-15.1429	-0.952051	36.417	1.17588	75.4004							miRBase LC
C-301347-00	hsa-miR-1293;;MI0006355;hsa-mir-1293	MIMAT0005883	hsa-miR-1293	UGGGUGGUCUGGAGAUUUGUGC		3	-46.3418	-0.4826	-9.2726	-0.361005	7.2335							miRBase LC
C-301348-00	hsa-miR-1294;;MI0006356;hsa-mir-1294	MIMAT0005884	hsa-miR-1294	UGUGAGGUUGGCAUUGUUGUCU		3	18.9668	0.603782	-10.6596	-0.367747	28.9379	Hsa-Mir-1294	hsa-mir-1294	MIR-1294	GUGAGGU	H. sapiens	H. sapiens	miRBase LC
C-301349-00	hsa-miR-1295a;hsa-miR-1295;MI0006357;hsa-mir-1295a	MIMAT0005885	hsa-miR-1295a	UUAGGCCGCAGAUCUGGGUGA		3	8.7312	0.656199	-12.5407	-0.440575	33.1946							miRBase LC
C-301350-00	hsa-miR-1297;;MI0006358;hsa-mir-1297	MIMAT0005886	hsa-miR-1297	UUCAAGUAAUUCAGGUG		3	-17.26	-1.28078	45.2043	0.791431	121.32							miRBase LC
C-301351-00	hsa-miR-1299;;MI0006359;hsa-mir-1299	MIMAT0005887	hsa-miR-1299	UUCUGGAAUUCUGUGUGAGGGA		3	19.2186	0.821167	-3.1326	-0.118208	58.6756							miRBase LC
C-301353-00	hsa-miR-548l;;MI0006361;hsa-mir-548l	MIMAT0005889	hsa-miR-548l	AAAAGUAUUUGCGGGUUUUGUC		3	-20.7506	-1.54299	30.0098	0.822195	127.231							miRBase LC
C-301354-00	hsa-miR-1302;;MI0006362;hsa-mir-1302-1	MIMAT0005890	hsa-miR-1302	UUGGGACAUACUUAUGCUAAA		3	-3.2798	-0.168723	-1.9705	-0.0570254	46.9293							miRBase LC
C-301362-00	hsa-miR-1303;;MI0006370;hsa-mir-1303	MIMAT0005891	hsa-miR-1303	UUUAGAGACGGGGUCUUGCUCU		3	-10.1718	-0.654805	17.5624	0.391122	71.3064							miRBase LC
C-301363-00	hsa-miR-1304-5p;hsa-miR-1304;MI0006371;hsa-mir-1304	MIMAT0005892	hsa-miR-1304-5p	UUUGAGGCUACAGUGAGAUGUG		3	0.012	0.000854056	15.3752	0.415927	68.3374							miRBase HC
C-301364-00	hsa-miR-1305;;MI0006372;hsa-mir-1305	MIMAT0005893	hsa-miR-1305	UUUUCAACUCUAAUGGGAGAGA		3	9.1052	0.397067	-6.7128	-0.254651	72.1892							miRBase LC
C-301365-00	hsa-miR-1243;;MI0006373;hsa-mir-1243	MIMAT0005894	hsa-miR-1243	AACUGGAUCAAUUAUAGGAGUG		3	-29.3374	-1.65012	53.328	1.26379	173.949							miRBase LC
C-301366-00	hsa-miR-548f;;MI0006374;hsa-mir-548f-1	MIMAT0005895	hsa-miR-548f	AAAAACUGUAAUUACUUUU		3	-26.8463	-1.41953	53.7247	1.61403	116.82							miRBase LC
C-301367-00	hsa-miR-548f;;MI0006375;hsa-mir-548f-2	MIMAT0005895	hsa-miR-548f	AAAAACUGUAAUUACUUUU		3	-24.6586	-1.00683	59.9655	2.23539	106.867							miRBase LC
C-301370-00	hsa-miR-548f;;MI0006378;hsa-mir-548f-5	MIMAT0005895	hsa-miR-548f	AAAAACUGUAAUUACUUUU		3	-21.2003	-1.03667	60.3909	1.04141	159.291							miRBase LC
C-301371-00	hsa-miR-1244;;MI0006379;hsa-mir-1244-1	MIMAT0005896	hsa-miR-1244	AAGUAGUUGGUUUGUAUGAGAUGGUU		3	12.3167	0.260999	-0.297	-0.010313	44.6431							miRBase LC
C-301372-00	hsa-miR-1245a;hsa-miR-1245;MI0006380;hsa-mir-1245a	MIMAT0005897	hsa-miR-1245a	AAGUGAUCUAAAGGCCUACAU		3	10.3851	0.402023	-33.9727	-0.817312	48.6191							miRBase HC
C-301373-00	hsa-miR-1246;;MI0006381;hsa-mir-1246	MIMAT0005898	hsa-miR-1246	AAUGGAUUUUUGGAGCAGG		3	3.604	0.128893	-4.0815	-0.133716	33							miRBase LC
C-301374-00	hsa-miR-1247-5p;hsa-miR-1247;MI0006382;hsa-mir-1247	MIMAT0005899	hsa-miR-1247-5p	ACCCGUCCCGUUCGUCCCCGGA		3	-16.3451	-1.01631	2.2567	0.0898647	115.983	Hsa-Mir-1247	hsa-mir-1247	MIR-1247	CCCGUCC	Eutheria	Eutheria	miRBase HC
C-301375-00	hsa-miR-1248;;MI0006383;hsa-mir-1248	MIMAT0005900	hsa-miR-1248	ACCUUCUUGUAUAAGCACUGUGCUAAA		3	-15.4221	-0.945561	33.1249	0.687713	96.4958							miRBase LC
C-301376-00	hsa-miR-1249;;MI0006384;hsa-mir-1249	MIMAT0005901	hsa-miR-1249	ACGCCCUUCCCCCCCUUCUUCA		3	-13.2559	-0.798773	29.3328	1.11709	85.3262	Hsa-Mir-1249	hsa-mir-1249	MIR-1249	CGCCCUU	Eutheria	Eutheria	miRBase HC
C-301377-00	hsa-miR-1250;;MI0006385;hsa-mir-1250	MIMAT0005902	hsa-miR-1250	ACGGUGCUGGAUGUGGCCUUU		3	57.9462	2.68828	-44.5195	-1.11048	25.0075							miRBase LC
C-301378-00	hsa-miR-1251;;MI0006386;hsa-mir-1251	MIMAT0005903	hsa-miR-1251	ACUCUAGCUGCCAAAGGCGCU		3	-4.3192	-0.210655	11.1653	0.262521	80.4313	Hsa-Mir-1251	hsa-mir-1251	MIR-1251	CUCUAGC	Theria	Theria	miRBase LC
C-301379-00	hsa-miR-1253;;MI0006387;hsa-mir-1253	MIMAT0005904	hsa-miR-1253	AGAGAAGAAGAUCAGCCUGCA		3	-16.7854	-0.758562	37.9331	0.734656	84.5597							miRBase LC
C-301380-00	hsa-miR-1254;;MI0006388;hsa-mir-1254-1	MIMAT0005905	hsa-miR-1254	AGCCUGGAAGCUGGAGCCUGCAGU		3	10.5476	0.498622	-6.8363	-0.246426	50.0566
C-301381-00	hsa-miR-1255a;;MI0006389;hsa-mir-1255a	MIMAT0005906	hsa-miR-1255a	AGGAUGAGCAAAGAAAGUAGAUU		3	-24.3747	-1.07343	55.6377	1.91214	127.775							miRBase LC
C-301382-00	hsa-miR-1256;;MI0006390;hsa-mir-1256	MIMAT0005907	hsa-miR-1256	AGGCAUUGACUUCUCACUAGCU		3	1.5676	0.108359	2.6276	0.0636641	32.933							miRBase LC
C-301383-00	hsa-miR-1257;;MI0006391;hsa-mir-1257	MIMAT0005908	hsa-miR-1257	AGUGAAUGAUGGGUUCUGACC		3	45.3067	2.8552	-35.7553	-1.02272	25.9483							miRBase LC
C-301384-00	hsa-miR-1258;;MI0006392;hsa-mir-1258	MIMAT0005909	hsa-miR-1258	AGUUAGGAUUAGGUCGUGGAA		3	6.8364	0.427674	-19.1233	-0.414749	37.3444							miRBase LC
C-301386-00	hsa-miR-1260a;hsa-miR-1260;MI0006394;hsa-mir-1260a	MIMAT0005911	hsa-miR-1260a	AUCCCACCUCUGCCACCA		3	-2.1431	-0.0906855	24.8263	0.963286	42.2781							miRBase LC
C-301387-00	hsa-miR-548g-3p;hsa-miR-548g;MI0006395;hsa-mir-548g	MIMAT0005912	hsa-miR-548g-3p	AAAACUGUAAUUACUUUUGUAC		3	-25.2283	-1.6808	49.3222	1.43212	165.432							miRBase HC
C-301388-00	hsa-miR-1261;;MI0006396;hsa-mir-1261	MIMAT0005913	hsa-miR-1261	AUGGAUAAGGCUUUGGCUU		3	24.4316	0.739768	-12.8522	-0.151522	50.3065							miRBase LC
C-301389-00	hsa-miR-1262;;MI0006397;hsa-mir-1262	MIMAT0005914	hsa-miR-1262	AUGGGUGAAUUUGUAGAAGGAU		3	17.2595	1.10079	-20.3576	-0.636301	27.2291							miRBase LC
C-301390-00	hsa-miR-1263;;MI0006398;hsa-mir-1263	MIMAT0005915	hsa-miR-1263	AUGGUACCCUGGCAUACUGAGU		3	49.6496	1.45965	-22.2057	-0.575964	24.8399							miRBase LC
C-301391-00	hsa-miR-548n;;MI0006399;hsa-mir-548n	MIMAT0005916	hsa-miR-548n	CAAAAGUAAUUGUGGAUUUUGU		3	-23.6259	-0.999424	52.2297	1.23056	137.149							miRBase LC
C-301392-00	hsa-miR-548m;;MI0006400;hsa-mir-548m	MIMAT0005917	hsa-miR-548m	CAAAGGUAUUUGUGGUUUUUG	1nuc	3	68.5661	1.88241	-40.8286	-1.12505	39.4094							miRBase LC
C-301393-00	hsa-miR-1265;;MI0006401;hsa-mir-1265	MIMAT0005918	hsa-miR-1265	CAGGAUGUGGUCAAGUGUUGUU		3	-25.1062	-1.15015	67.6354	0.749755	122.698							miRBase LC
C-301394-00	hsa-miR-548o-3p;hsa-miR-548o;MI0006402;hsa-mir-548o	MIMAT0005919	hsa-miR-548o-3p	CCAAAACUGCAGUUACUUUUGC		3	-18.0087	-1.00315	27.4692	0.833528	99.8343							miRBase HC
C-301395-00	hsa-miR-1266;;MI0006403;hsa-mir-1266	MIMAT0005920	hsa-miR-1266	CCUCAGGGCUGUAGAACAGGGCU		3	12.5864	0.476668	16.0672	0.292261	49.1797	Hsa-Mir-1266	hsa-mir-1266	MIR-1266	CUCAGGG	H. sapiens	H. sapiens	miRBase LC
C-301396-00	hsa-miR-1267;;MI0006404;hsa-mir-1267	MIMAT0005921	hsa-miR-1267	CCUGUUGAAGUGUAAUCCCCA		3	-18.3199	-1.19502	39.5693	0.987474	113.947							miRBase LC
C-301397-00	hsa-miR-1268a;hsa-miR-1268;MI0006405;hsa-mir-1268a	MIMAT0005922	hsa-miR-1268a	CGGGCGUGGUGGUGGGGG		3	-19.1237	-1.22825	44.8281	0.682319	96.5841							miRBase LC
C-301398-00	hsa-miR-1269a;hsa-miR-1269;MI0006406;hsa-mir-1269a	MIMAT0005923	hsa-miR-1269a	CUGGACUGAGCCGUGCUACUGG		3	6.4119	0.412719	-26.1441	-0.966329	52.7041	Hsa-Mir-1269	hsa-mir-1269a	MIR-1269	UGGACUG	H. sapiens	H. sapiens	miRBase LC
C-301399-00	hsa-miR-1270;;MI0006407;hsa-mir-1270-1	MIMAT0005924	hsa-miR-1270	CUGGAGAUAUGGAAGAGCUGUGU		3	38.5657	2.25503	-41.4114	-0.806493	34.1241	Hsa-Mir-1270	hsa-mir-1270	MIR-1270	UGGAGAU	H. sapiens	H. sapiens	miRBase LC
C-301400-00	hsa-miR-1272;;MI0006408;hsa-mir-1272	MIMAT0005925	hsa-miR-1272	GAUGAUGAUGGCAGCAAAUUCUGAAA		3	8.7161	0.269041	4.2834	0.0867891	76.7569							miRBase LC
C-301401-00	hsa-miR-1273a;hsa-miR-1273;MI0006409;hsa-mir-1273a	MIMAT0005926	hsa-miR-1273a	GGGCGACAAAGCAAGACUCUUUCUU		3	6.4141	0.465788	-17.3416	-0.678362	78.7558
C-301403-00	hsa-miR-548h-5p;hsa-miR-548h;MI0006411;hsa-mir-548h-1	MIMAT0005928	hsa-miR-548h-5p	AAAAGUAAUCGCGGUUUUUGUC		3	-19.106	-1.41371	35.799	0.833764	100.826							miRBase HC
C-301407-00	hsa-miR-1275;;MI0006415;hsa-mir-1275	MIMAT0005929	hsa-miR-1275	GUGGGGGAGAGGCUGUC		3	42.9935	2.98363	-28.2403	-0.959288	20.5082							miRBase LC
C-301408-00	hsa-miR-1276;;MI0006416;hsa-mir-1276	MIMAT0005930	hsa-miR-1276	UAAAGAGCCCUGUGGAGACA		3	24.0833	1.74974	-20.828	-0.612582	41.3517	Hsa-Mir-1276	hsa-mir-1276	MIR-1276	AAAGAGC	H. sapiens	H. sapiens	miRBase HC
C-301409-00	hsa-miR-302e;;MI0006417;hsa-mir-302e	MIMAT0005931	hsa-miR-302e	UAAGUGCUUCCAUGCUU		3	-16.7522	-1.08472	65.3171	0.695188	93.5932							miRBase LC
C-301410-00	hsa-miR-302f;;MI0006418;hsa-mir-302f	MIMAT0005932	hsa-miR-302f	UAAUUGCUUCCAUGUUU		3	22.1134	1.16184	-31.163	-0.807183	65.4653							miRBase LC
C-301411-00	hsa-miR-1277-3p;hsa-miR-1277;MI0006419;hsa-mir-1277	MIMAT0005933	hsa-miR-1277-3p	UACGUAGAUAUAUAUGUAUUUU		3	-20.9104	-1.24187	41.7708	1.01581	135.438	Hsa-Mir-1277	hsa-mir-1277	MIR-1277	AUAUAUA	Eutheria	Eutheria	miRBase HC
C-301412-00	hsa-miR-548p;;MI0006420;hsa-mir-548p	MIMAT0005934	hsa-miR-548p	UAGCAAAAACUGCAGUUACUUU		3	-21.8148	-1.42837	17.1913	0.282343	113.954							miRBase LC
C-301413-00	hsa-miR-548i;;MI0006421;hsa-mir-548i-1	MIMAT0005935	hsa-miR-548i	AAAAGUAAUUGCGGAUUUUGCC		3	-17.0893	-0.662763	20.3309	0.624352	140.418							miRBase LC
C-301417-00	hsa-miR-1278;;MI0006425;hsa-mir-1278	MIMAT0005936	hsa-miR-1278	UAGUACUGUGCAUAUCAUCUAU		3	-1.62	-0.119879	-12.7994	-0.360735	73.4286	Hsa-Mir-1278	hsa-mir-1278	MIR-1278	AGUACUG	H. sapiens	H. sapiens	miRBase LC
C-301418-00	hsa-miR-1279;;MI0006426;hsa-mir-1279	MIMAT0005937	hsa-miR-1279	UCAUAUUGCUUCUUUCU		3	-26.5587	-1.18796	35.8074	0.563764	187.008							miRBase LC
C-301420-00	hsa-miR-1281;;MI0006428;hsa-mir-1281	MIMAT0005939	hsa-miR-1281	UCGCCUCCUCCUCUCCC		3	10.946	0.709338	-24.6385	-0.909989	60.9403							miRBase LC
C-301421-00	hsa-miR-1282;;MI0006429;hsa-mir-1282	MIMAT0005940	hsa-miR-1282	UCGUUUGCCUUUUUCUGCUU		3	-8.1534	-0.600402	5.6248	0.156972	84.1887							miRBase LC
C-301423-00	hsa-miR-1284;;MI0006431;hsa-mir-1284	MIMAT0005941	hsa-miR-1284	UCUAUACAGACCCUGGCUUUUC		3	-16.5072	-1.20682	31.3485	0.96964	75.8293							miRBase LC
C-301424-00	hsa-miR-1288;;MI0006432;hsa-mir-1288	MIMAT0005942	hsa-miR-1288	UGGACUGCCCUGAUCUGGAGA		3	7.8824	0.539172	2.1058	0.0747301	33.0061							miRBase LC
C-301425-00	hsa-miR-1292-5p;hsa-miR-1292;MI0006433;hsa-mir-1292	MIMAT0005943	hsa-miR-1292-5p	UGGGAACGGGUUCCGGCAGACGCUG		3	13.4807	0.749947	-16.7277	-0.62108	60.28							miRBase LC
C-301426-00	hsa-miR-1252;;MI0006434;hsa-mir-1252	MIMAT0005944	hsa-miR-1252	AGAAGGAAAUUGAAUUCAUUUA		3	-13.5709	-0.734472	32.3432	0.843904	147.783	Hsa-Mir-1252	hsa-mir-1252	MIR-1252	GAAGGAA	H. sapiens	H. sapiens	miRBase HC
C-301427-00	hsa-miR-1255b-5p;hsa-miR-1255b;MI0006435;hsa-mir-1255b-1	MIMAT0005945	hsa-miR-1255b-5p	CGGAUGAGCAAAGAAAGUGGUU		3	-12.5072	-0.646944	45.1743	1.60344	64.1145							miRBase LC
C-301431-00	hsa-miR-664a-5p;hsa-miR-664-5p; hsa-miR-664*;MI0006442;hsa-mir-664a	MIMAT0005948	hsa-miR-664a-5p	ACUGGCUAGGGAAAAUGAUUGGAU		3	16.296	0.556145	8.8374	0.192944	47.9228							miRBase HC
C-301432-00	hsa-miR-664a-3p;hsa-miR-664-3p; hsa-miR-664;MI0006442;hsa-mir-664a	MIMAT0005949	hsa-miR-664a-3p	UAUUCAUUUAUCCCCAGCCUACA		3	-21.0128	-1.32741	25.9936	0.521275	120.596							miRBase HC
C-301433-00	hsa-miR-1306-3p;hsa-miR-1306;MI0006443;hsa-mir-1306	MIMAT0005950	hsa-miR-1306-3p	ACGUUGGCUCUGGUGGUG		3	38.1803	2.5492	-4.5902	-0.0696238	18.3772							miRBase HC
C-301434-00	hsa-miR-1307-3p;hsa-miR-1307;MI0006444;hsa-mir-1307	MIMAT0005951	hsa-miR-1307-3p	ACUCGGCGUGGCGUCGGUCGUG	1nuc	3	66.1854	2.4853	-50.4654	-1.18131	39.9432	Hsa-Mir-1307	hsa-mir-1307	MIR-1307	CGACCGG	Eutheria	Eutheria	miRBase HC
C-301435-00	hsa-miR-1321;;MI0006652;hsa-mir-1321	MIMAT0005952	hsa-miR-1321	CAGGGAGGUGAAUGUGAU		3	19.8123	1.38424	6.8068	0.128221	20.2226							miRBase LC
C-301436-00	hsa-miR-1322;;MI0006653;hsa-mir-1322	MIMAT0005953	hsa-miR-1322	GAUGAUGCUGCUGAUGCUG		3	24.5259	0.915345	-20.6827	-0.810517	41.1373							miRBase LC
C-301438-00	hsa-miR-1197;;MI0006656;hsa-mir-1197	MIMAT0005955	hsa-miR-1197	UAGGACACAUGGUCUACUUCU		3	7.443	0.453033	-9.765	-0.202048	61.6712	Hsa-Mir-154-P30	hsa-mir-1197	MIR-154	AGGACAC	Eutheria	Eutheria	miRBase LC
C-301439-00	hsa-miR-1324;;MI0006657;hsa-mir-1324	MIMAT0005956	hsa-miR-1324	CCAGACAGAAUUCUAUGCACUUUC		3	-11.0439	-0.717581	49.8137	1.6619	120.442							miRBase LC
C-301440-00	hsa-miR-320d;;MI0008190;hsa-mir-320d-1	MIMAT0006764	hsa-miR-320d	AAAAGCUGGGUUGAGAGGA		3	27.0386	1.24948	-8.6327	-0.316777	50.3955							miRBase LC
C-301442-00	hsa-miR-320d;;MI0008192;hsa-mir-320d-2	MIMAT0006764	hsa-miR-320d	AAAAGCUGGGUUGAGAGGA		3	27.2523	1.83932	-12.0719	-0.468522	40.7091							miRBase LC
C-301443-00	hsa-miR-1825;;MI0008193;hsa-mir-1825	MIMAT0006765	hsa-miR-1825	UCCAGUGCCCUCCUCUCC		3	-8.7207	-0.43958	-2.1338	-0.0785955	70.3352							miRBase LC
C-301445-00	hsa-miR-1827;;MI0008195;hsa-mir-1827	MIMAT0006767	hsa-miR-1827	UGAGGCAGUAGAUUGAAU		3	60.2494	1.48338	-33.7879	-0.937811	16.6524							miRBase LC
C-301300-00	hsa-miR-516a-3p;;MI0003180;hsa-mir-516a-1	MIMAT0006778	hsa-miR-516a-3p	UGCUUCCUUUCAGAGGGU		3	-10.2268	-0.772372	-23.0057	-0.920519	100.462	Hsa-Mir-430-P11b	hsa-mir-516a-2	MIR-430	UCUCGAG	H. sapiens	Vertebrata	miRBase LC
C-301446-00	hsa-miR-1468;;MI0003782;hsa-mir-1468	MIMAT0006789	hsa-miR-1468	CUCCGUUUGCCUGUUUCGCUG		3	-8.8986	-0.649386	30.3552	0.662718	112.463							miRBase LC
C-301306-00	hsa-miR-675-3p;hsa-miR-675*;MI0005416;hsa-mir-675	MIMAT0006790	hsa-miR-675-3p	CUGUAUGCCCUCACCGCUCA		3	0.6237	0.0249881	-14.5206	-0.375908	37.8043	Hsa-Mir-675	hsa-mir-675	MIR-675	UGUAUGC	Theria	Theria	miRBase HC
C-301447-00	hsa-miR-1469;;MI0007074;hsa-mir-1469	MIMAT0007347	hsa-miR-1469	CUCGGCGCGGGGCGCGGGCUCC	1nuc	3	74.3347	1.93133	-35.5461	-1.37739	29.9642							miRBase LC
C-301448-00	hsa-miR-1470;;MI0007075;hsa-mir-1470	MIMAT0007348	hsa-miR-1470	GCCCUCCGCCCGUGCACCCCG		3	-19.5696	-1.40265	45.2317	0.611497	112.515							miRBase LC
C-301449-00	hsa-miR-1471;;MI0007076;hsa-mir-1471	MIMAT0007349	hsa-miR-1471	GCCCGCGUGUGGAGCCAGGUGU		3	-18.242	-1.27881	49.2081	1.747	97.1327							miRBase LC
C-301450-00	hsa-miR-1537;;MI0007258;hsa-mir-1537	MIMAT0007399	hsa-miR-1537	AAAACCGUCUAGUUACAGUUGU		3	-11.0699	-0.705233	13.8594	0.544492	73.6533							miRBase HC
C-301451-00	hsa-miR-1538;;MI0007259;hsa-mir-1538	MIMAT0007400	hsa-miR-1538	CGGCCCGGGCUGCUGCUGUUCCU		3	-27.8111	-1.89186	45.0004	1.02815	144.241							miRBase LC
C-301452-00	hsa-miR-1539;;MI0007260;hsa-mir-1539	MIMAT0007401	hsa-miR-1539	UCCUGCGCGUCCCAGAUGCCC		3	15.6415	0.93668	-2.9375	-0.0935508	60.9114							miRBase LC
C-301453-00	hsa-miR-103b;hsa-miR-103-as;MI0007261;hsa-mir-103b-1	MIMAT0007402	hsa-miR-103b	UCAUAGCCCUGUACAAUGCUGCU	1nuc	3	72.9192	1.73439	-32.5321	-0.788615	46.2277							miRBase LC
C-301455-00	hsa-miR-1908;;MI0008329;hsa-mir-1908	MIMAT0007881	hsa-miR-1908-5p	CGGCGGGGACGGCGAUUGGUC	1nuc	3	93.6562	3.1785	-47.1934	-1.17453	40.6031	Hsa-Mir-1908	hsa-mir-1908	MIR-1908	GGCGGGG	H. sapiens	H. sapiens	miRBase LC
C-301457-00	hsa-miR-1909-5p;hsa-miR-1909*;MI0008330;hsa-mir-1909	MIMAT0007882	hsa-miR-1909-5p	UGAGUGCCGGUGCCUGCCCUG		3	18.7999	0.603394	-15.5316	-0.281091	46.8324							miRBase LC
C-301456-00	hsa-miR-1909-3p;hsa-miR-1909;MI0008330;hsa-mir-1909	MIMAT0007883	hsa-miR-1909-3p	CGCAGGGGCCGGGUGCUCACCG		3	20.6257	0.980214	13.3526	0.496899	26.7394							miRBase LC
C-301458-00	hsa-miR-1910;;MI0008331;hsa-mir-1910	MIMAT0007884	hsa-miR-1910	CCAGUCCUGUGCCUGCCGCCU		3	3.8983	0.158555	6.806	0.24126	100.421	Hsa-Mir-1910	hsa-mir-1910	MIR-1910	AGGCAGA	H. sapiens	H. sapiens	miRBase HC
C-301459-00	hsa-miR-1911-5p;hsa-miR-1911;MI0008332;hsa-mir-1911	MIMAT0007885	hsa-miR-1911-5p	UGAGUACCGCCAUGUCUGUUGGG		3	-20.9137	-1.49501	17.1803	0.637266	108.177	Hsa-Mir-1911	hsa-mir-1911	MIR-1911	GAGUACC	Eutheria	Eutheria	miRBase LC
C-301460-00	hsa-miR-1911-3p;hsa-miR-1911*;MI0008332;hsa-mir-1911	MIMAT0007886	hsa-miR-1911-3p	CACCAGGCAUUGUGGUCUCC		3	26.2679	0.841516	-9.8045	-0.33486	44.9685	Hsa-Mir-1911	hsa-mir-1911	MIR-1911	GAGUACC	Eutheria	Eutheria	miRBase LC
C-301461-00	hsa-miR-1912;;MI0008333;hsa-mir-1912	MIMAT0007887	hsa-miR-1912	UACCCAGAGCAUGCAGUGUGAA		3	39.8712	2.63229	-35.0559	-1.15506	29.7203	Hsa-Mir-1912	hsa-mir-1912	MIR-1912	ACCCAGA	Eutheria	Eutheria	miRBase HC
C-301462-00	hsa-miR-1913;;MI0008334;hsa-mir-1913	MIMAT0007888	hsa-miR-1913	UCUGCCCCCUCCGCUGCUGCCA		3	-11.1228	-0.56553	54.3731	1.50691	88.7544	Hsa-Mir-1913	hsa-mir-1913	MIR-1913	CGGCAGA	H. sapiens	H. sapiens	miRBase LC
C-301463-00	hsa-miR-1914-5p;hsa-miR-1914;MI0008335;hsa-mir-1914	MIMAT0007889	hsa-miR-1914-5p	CCCUGUGCCCGGCCCACUUCUG		3	-13.7853	-1.03769	1.4299	0.0526628	90.1572	Hsa-Mir-1914	hsa-mir-1914	MIR-1914	CCUGUGC	H. sapiens	H. sapiens	miRBase HC
C-301464-00	hsa-miR-1914-3p;hsa-miR-1914*;MI0008335;hsa-mir-1914	MIMAT0007890	hsa-miR-1914-3p	GGAGGGGUCCCGCACUGGGAGG		3	-23.7115	-1.53161	46.5956	1.35613	126.005	Hsa-Mir-1914	hsa-mir-1914	MIR-1914	CCUGUGC	H. sapiens	H. sapiens	miRBase HC
C-301466-00	hsa-miR-1915-5p;hsa-miR-1915*;MI0008336;hsa-mir-1915	MIMAT0007891	hsa-miR-1915-5p	ACCUUGCCUUGCUGCCCGGGCC		3	39.6728	2.84218	-40.4175	-0.989465	34.886							miRBase LC
C-301465-00	hsa-miR-1915-3p;hsa-miR-1915;MI0008336;hsa-mir-1915	MIMAT0007892	hsa-miR-1915-3p	CCCCAGGGCGACGCGGCGGG		3	-13.1321	-0.981245	42.54	1.59894	87.847							miRBase LC
C-301298-00	hsa-miR-103a-2-5p;hsa-miR-103a-2*; hsa-miR-103-2*;MI0000108;hsa-mir-103a-2	MIMAT0009196	hsa-miR-103a-2-5p	AGCUUCUUUACAGUGCUGCCUUG		3	7.4905	0.380405	-36.5848	-0.653414	36.7074	Hsa-Mir-103-P2	hsa-mir-103a-2	MIR-103	GCAGCAU	Vertebrata	Deuterostomia	miRBase HC
C-301303-00	hsa-miR-205-3p;hsa-miR-205*;MI0000285;hsa-mir-205	MIMAT0009197	hsa-miR-205-3p	GAUUUCAGUGGAGUGAAGUUC		3	-30.2366	-1.80546	51.6773	1.05021	132.793	Hsa-Mir-205-P1	hsa-mir-205	MIR-205	CCUUCAU	Vertebrata	Vertebrata	miRBase HC
C-301304-00	hsa-miR-224-3p;hsa-miR-224*;MI0000301;hsa-mir-224	MIMAT0009198	hsa-miR-224-3p	AAAAUGGUGCCCUAGUGACUACA		3	12.7515	0.476436	-14.9786	-0.544101	13.8634	Hsa-Mir-224	hsa-mir-224	MIR-224	AAGUCAC	Eutheria	Eutheria	miRBase HC
C-301899-00	hsa-miR-365a-5p;;MI0000767;hsa-mir-365a	MIMAT0009199	hsa-miR-365a-5p	AGGGACUUUUGGGGGCAGAUGUG		3	-13.0871	-0.926869	58.5678	1.12915	55.9676	Hsa-Mir-193-P2b	hsa-mir-365a	MIR-193	AAUGCCC	Gnathostomata	Bilateria	miRBase HC
C-301305-00	hsa-miR-196b-3p;hsa-miR-196b*;MI0001150;hsa-mir-196b	MIMAT0009201	hsa-miR-196b-3p	UCGACAGCACGACACUGCCUUC		3	2.4618	0.118147	5.6832	0.170167	65.1939	Hsa-Mir-196-P3	hsa-mir-196b	MIR-196	AGGUAGU	Vertebrata	Olfactores	miRBase HC
C-301302-00	hsa-miR-449b-3p;hsa-miR-449b*;MI0003673;hsa-mir-449b	MIMAT0009203	hsa-miR-449b-3p	CAGCCACAACUACCCUGCCACU		3	-5.1861	-0.377566	1.6719	0.0633792	71.8699	Hsa-Mir-34-P3b	hsa-mir-449b	MIR-34	GGCAGUG	Vertebrata	Bilateria	miRBase HC
C-301467-00	hsa-miR-2113;;MI0003939;hsa-mir-2113	MIMAT0009206	hsa-miR-2113	AUUUGUGCUUGGCUCUGUCAC		3	-12.4468	-0.841861	9.6254	0.315268	98.5641							miRBase LC
C-301469-00	hsa-miR-1972;;MI0009982;hsa-mir-1972-1	MIMAT0009447	hsa-miR-1972	UCAGGCCAGGCACAGUGGCUCA		3	-4.5438	-0.297402	17.6919	0.472677	30.6269							miRBase LC
C-301470-00	hsa-miR-1973;;MI0009983;hsa-mir-1973	MIMAT0009448	hsa-miR-1973	ACCGUGCAAAGGUAGCAUA		3	2.6577	0.159512	-30.7655	-1.03651	119.487							miRBase LC
C-301473-00	hsa-miR-1976;;MI0009986;hsa-mir-1976	MIMAT0009451	hsa-miR-1976	CCUCCUGCCCUCCUUGCUGU		3	7.3914	0.476225	21.5352	0.40615	79.4955							miRBase LC
C-301477-00	hsa-miR-2052;;MI0010486;hsa-mir-2052	MIMAT0009977	hsa-miR-2052	UGUUUUGAUAACAGUAAUGU		3	0.6846	0.0408353	5.4423	0.209975	144.212							miRBase LC
C-301478-00	hsa-miR-2053;;MI0010487;hsa-mir-2053	MIMAT0009978	hsa-miR-2053	GUGUUAAUUAAACCUCUAUUUAC		3	-1.8748	-0.114578	3.1438	0.080098	91.5151							miRBase LC
C-301479-00	hsa-miR-2054;;MI0010488;hsa-mir-2054	MIMAT0009979	hsa-miR-2054	CUGUAAUAUAAAUUUAAUUUAUU		3	-17.6322	-1.14955	28.0317	0.757929	167.731							miRBase LC
C-301480-00	hsa-miR-2110;;MI0010629;hsa-mir-2110	MIMAT0010133	hsa-miR-2110	UUGGGGAAACGGCCGCUGAGUG		3	45.4305	2.00615	-27.7086	-0.926791	42.2421							miRBase HC
C-301297-00	hsa-let-7a-2-3p;hsa-let-7a-2*;MI0000061;hsa-let-7a-2	MIMAT0010195	hsa-let-7a-2-3p	CUGUACAGCCUCCUAGCUUUCC		3	2.4413	0.152118	-34.3139	-0.755518	43.3002	Hsa-Let-7-P1a	hsa-let-7a-2	LET-7	GAGGUAG	Vertebrata	Bilateria	miRBase HC
C-301973-00	hsa-miR-151b;;MI0003772;hsa-mir-151b	MIMAT0010214	hsa-miR-151b	UCGAGGAGCUCACAGUCU		3	11.8565	0.529384	10.7846	0.318978	57.2732							miRBase LC
C-301488-00	hsa-miR-449c-5p;hsa-miR-449c;MI0003823;hsa-mir-449c	MIMAT0010251	hsa-miR-449c-5p	UAGGCAGUGUAUUGCUAGCGGCUGU		3	17.4075	0.56245	-19.4755	-0.476884	17.6956	Hsa-Mir-34-P3c	hsa-mir-449c	MIR-34	GGCAGUG	Vertebrata	Bilateria	miRBase HC
C-301637-00	hsa-miR-762;;MI0003892;hsa-mir-762	MIMAT0010313	hsa-miR-762	GGGGCUGGGGCCGGGGCCGAGC		3	-31.3519	-1.49134	53.949	1.12632	59.7658							miRBase LC
C-301638-00	hsa-miR-670;;MI0003933;hsa-mir-670	MIMAT0010357	hsa-miR-670	GUCCCUGAGUGUAUGUGGUG		3	-27.4433	-1.97958	47.9545	0.679345	47.496	Hsa-Mir-670	hsa-mir-670	MIR-670	UUCCUCA	Eutheria	Eutheria	miRBase LC
C-301639-00	hsa-miR-761;;MI0003941;hsa-mir-761	MIMAT0010364	hsa-miR-761	GCAGCAGGGUGAAACUGACACA		3	4.8494	0.135063	9.2884	0.213677	56.9084							miRBase LC
C-301640-00	hsa-miR-764;;MI0003944;hsa-mir-764	MIMAT0010367	hsa-miR-764	GCAGGUGCUCACUUGUCCUCCU		3	49.2819	3.65322	-23.5142	-0.717093	23.9198							miRBase LC
C-301641-00	hsa-miR-759;;MI0004065;hsa-mir-759	MIMAT0010497	hsa-miR-759	GCAGAGUGCAAACAAUUUUGAC		3	-27.203	-2.03173	51.1266	1.03122	90.2021							miRBase LC
C-301489-00	hsa-miR-2114-5p;hsa-miR-2114;MI0010633;hsa-mir-2114	MIMAT0011156	hsa-miR-2114-5p	UAGUCCCUUCCUUGAAGCGGUC		3	43.8179	1.43121	-45.9795	-0.899703	25.1819	Hsa-Mir-2114	hsa-mir-2114	MIR-2114	AGUCCCU	Eutheria	Eutheria	miRBase HC
C-301490-00	hsa-miR-2114-3p;hsa-miR-2114*;MI0010633;hsa-mir-2114	MIMAT0011157	hsa-miR-2114-3p	CGAGCCUCAAGCAAGGGACUU		3	19.7757	0.686836	-15.8901	-0.494746	32.7032	Hsa-Mir-2114	hsa-mir-2114	MIR-2114	AGUCCCU	Eutheria	Eutheria	miRBase HC
C-301495-00	hsa-miR-2115-5p;hsa-miR-2115;MI0010634;hsa-mir-2115	MIMAT0011158	hsa-miR-2115-5p	AGCUUCCAUGACUCCUGAUGGA		3	-7.0123	-0.485756	-3.9107	-0.140911	137.358	Hsa-Mir-2115	hsa-mir-2115	MIR-2115	AUCAGAA	H. sapiens	H. sapiens	miRBase HC
C-301494-00	hsa-miR-2115-3p;hsa-miR-2115*;MI0010634;hsa-mir-2115	MIMAT0011159	hsa-miR-2115-3p	CAUCAGAAUUCAUGGAGGCUAG		3	15.3372	1.02893	-5.2321	-0.138662	38.9706	Hsa-Mir-2115	hsa-mir-2115	MIR-2115	AUCAGAA	H. sapiens	H. sapiens	miRBase HC
C-301491-00	hsa-miR-2116-5p;hsa-miR-2116;MI0010635;hsa-mir-2116	MIMAT0011160	hsa-miR-2116-5p	GGUUCUUAGCAUAGGAGGUCU		3	12.7916	0.638569	-5.5235	-0.220709	35.1711	Hsa-Mir-2116	hsa-mir-2116	MIR-2116	CCUCCCA	H. sapiens	H. sapiens	miRBase HC
C-301492-00	hsa-miR-2116-3p;hsa-miR-2116*;MI0010635;hsa-mir-2116	MIMAT0011161	hsa-miR-2116-3p	CCUCCCAUGCCAAGAACUCCC		3	-24.6565	-1.85295	58.3656	1.56851	95.6259	Hsa-Mir-2116	hsa-mir-2116	MIR-2116	CCUCCCA	H. sapiens	H. sapiens	miRBase HC
C-301496-00	hsa-miR-2117;;MI0010636;hsa-mir-2117	MIMAT0011162	hsa-miR-2117	UGUUCUCUUUGCCAAGGACAG		3	-0.4047	-0.0240914	4.1506	0.150314	56.0913							miRBase LC
C-301493-00	hsa-miR-548q;;MI0010637;hsa-mir-548q	MIMAT0011163	hsa-miR-548q	GCUGGUGCAAAAGUAAUGGCGG		3	46.0145	0.960266	-16.7493	-0.512674	30.4508							miRBase LC
C-301481-00	hsa-miR-2276;;MI0011282;hsa-mir-2276	MIMAT0011775	hsa-miR-2276	UCUGCAAGUGUCAGAGGCGAGG		3	-15.8369	-0.672608	38.3969	0.916255	160.295	Hsa-Mir-2276	hsa-mir-2276	MIR-2276	CUGCAAG	H. sapiens	H. sapiens	miRBase HC
C-301482-00	hsa-miR-2277-3p;hsa-miR-2277;MI0011284;hsa-mir-2277	MIMAT0011777	hsa-miR-2277-3p	UGACAGCGCCCUGCCUGGCUC		3	2.2428	0.130193	-19.3807	-0.578631	79.0285	Hsa-Mir-2277	hsa-mir-2277	MIR-2277	GCGCGGG	H. sapiens	H. sapiens	miRBase HC
C-301484-00	hsa-miR-2278;;MI0011285;hsa-mir-2278	MIMAT0011778	hsa-miR-2278	GAGAGCAGUGUGUGUUGCCUGG		3	40.4954	2.58839	-44.7387	-0.768814	30.6695							miRBase LC
C-301485-00	hsa-miR-711;;MI0012488;hsa-mir-711	MIMAT0012734	hsa-miR-711	GGGACCCAGGGAGAGACGUAAG		3	-15.3038	-0.939689	30.4393	0.829493	80.1081							miRBase LC
C-301486-00	hsa-miR-718;;MI0012489;hsa-mir-718	MIMAT0012735	hsa-miR-718	CUUCCGCCCCGCCGGGCGUCG		3	-13.7799	-0.765695	30.5958	1.10579	68.9866							miRBase LC
C-301977-00	hsa-miR-2681-5p;hsa-miR-2681*;MI0012062;hsa-mir-2681	MIMAT0013515	hsa-miR-2681-5p	GUUUUACCACCUCCAGGAGACU		3	-33.3806	-1.2904	3.137	0.0509577	36.0347							miRBase HC
C-301978-00	hsa-miR-2681-3p;hsa-miR-2681;MI0012062;hsa-mir-2681	MIMAT0013516	hsa-miR-2681-3p	UAUCAUGGAGUUGGUAAAGCAC		3	-14.8879	-1.0731	14.188	0.558421	62.4004							miRBase HC
C-301979-00	hsa-miR-2682-5p;hsa-miR-2682;MI0012063;hsa-mir-2682	MIMAT0013517	hsa-miR-2682-5p	CAGGCAGUGACUGUUCAGACGUC		3	51.4198	1.40312	-23.5048	-0.792435	12.338							miRBase LC
C-301980-00	hsa-miR-2682-3p;hsa-miR-2682*;MI0012063;hsa-mir-2682	MIMAT0013518	hsa-miR-2682-3p	CGCCUCUUCAGCGCUGUCUUCC		3	-7.101	-0.530919	23.9873	0.424579	75.9489							miRBase LC
C-301487-00	hsa-miR-449c-3p;hsa-miR-449c*;MI0003823;hsa-mir-449c	MIMAT0013771	hsa-miR-449c-3p	UUGCUAGUUGCACUCCUCUCUGU		3	7.2322	0.481706	-15.1145	-0.309903	27.1712	Hsa-Mir-34-P3c	hsa-mir-449c	MIR-34	GGCAGUG	Vertebrata	Bilateria	miRBase HC
C-301642-00	hsa-miR-2861;;MI0013006;hsa-mir-2861	MIMAT0013802	hsa-miR-2861	GGGGCCUGGCGGUGGGCGG		3	-37.23	-1.53944	87.3702	1.08664	80.1456							miRBase LC
C-301643-00	hsa-miR-2909;;MI0013083;hsa-mir-2909	MIMAT0013863	hsa-miR-2909	GUUAGGGCCAACAUCUCUUGG		3	-6.1449	-0.229045	5.524	0.194739	48.2938							miRBase LC
C-301644-00	hsa-miR-3115;;MI0014127;hsa-mir-3115	MIMAT0014977	hsa-miR-3115	AUAUGGGUUUACUAGUUGGU		3	27.8692	1.20975	-8.1777	-0.27992	25.0328							miRBase LC
C-301645-00	hsa-miR-3116;;MI0014128;hsa-mir-3116-1	MIMAT0014978	hsa-miR-3116	UGCCUGGAACAUAGUAGGGACU		3	2.4514	0.147765	-20.8355	-0.659689	23.7571							miRBase LC
C-301647-00	hsa-miR-3117-3p;hsa-miR-3117;MI0014130;hsa-mir-3117	MIMAT0014979	hsa-miR-3117-3p	AUAGGACUCAUAUAGUGCCAG		3	-13.2418	-0.914165	33.0249	1.03368	35.4036							miRBase LC
C-301648-00	hsa-miR-3118;;MI0014131;hsa-mir-3118-1	MIMAT0014980	hsa-miR-3118	UGUGACUGCAUUAUGAAAAUUCU		3	20.9059	0.677971	5.2737	0.192915	26.6728							miRBase LC
C-301651-00	hsa-miR-3119;;MI0014134;hsa-mir-3119-1	MIMAT0014981	hsa-miR-3119	UGGCUUUUAACUUUGAUGGC		3	56.7265	1.71991	-21.8489	-0.422462	17.3656							miRBase LC
C-301653-00	hsa-miR-3120-3p;hsa-miR-3120;MI0014136;hsa-mir-3120	MIMAT0014982	hsa-miR-3120-3p	CACAGCAAGUGUAGACAGGCA		3	-20.3037	-1.52254	22.8783	0.527709	51.837							miRBase LC
C-301654-00	hsa-miR-3121-3p;hsa-miR-3121;MI0014137;hsa-mir-3121	MIMAT0014983	hsa-miR-3121-3p	UAAAUAGAGUAGGCAAAGGACA		3	-17.9744	-0.85249	15.6436	0.51629	49.2638							miRBase LC
C-301655-00	hsa-miR-3122;;MI0014138;hsa-mir-3122	MIMAT0014984	hsa-miR-3122	GUUGGGACAAGAGGACGGUCUU		3	-20.5493	-1.31774	22.0505	0.620223	87.2984							miRBase LC
C-301656-00	hsa-miR-3123;;MI0014139;hsa-mir-3123	MIMAT0014985	hsa-miR-3123	CAGAGAAUUGUUUAAUC		3	-40.8444	-2.10489	54.8574	0.96608	123.561							miRBase LC
C-301657-00	hsa-miR-3124-5p;hsa-miR-3124;MI0014140;hsa-mir-3124	MIMAT0014986	hsa-miR-3124-5p	UUCGCGGGCGAAGGCAAAGUC		3	3.5617	0.226135	18.6721	0.476469	32.4782							miRBase LC
C-301658-00	hsa-miR-548s;;MI0014141;hsa-mir-548s	MIMAT0014987	hsa-miR-548s	AUGGCCAAAACUGCAGUUAUUUU		3	8.8939	0.518686	14.46	0.518891	37.4062							miRBase LC
C-301659-00	hsa-miR-3125;;MI0014142;hsa-mir-3125	MIMAT0014988	hsa-miR-3125	UAGAGGAAGCUGUGGAGAGA		3	13.8481	0.562957	-14.4803	-0.470828	23.3017							miRBase LC
C-301661-00	hsa-miR-3126-5p;;MI0014143;hsa-mir-3126	MIMAT0014989	hsa-miR-3126-5p	UGAGGGACAGAUGCCAGAAGCA		3	40.0089	0.900072	-33.2906	-1.18533	16.1929	Hsa-Mir-3126	hsa-mir-3126	MIR-3126	GAGGGAC	H. sapiens	H. sapiens	miRBase HC
C-301662-00	hsa-miR-3127-5p;hsa-miR-3127;MI0014144;hsa-mir-3127	MIMAT0014990	hsa-miR-3127-5p	AUCAGGGCUUGUGGAAUGGGAAG		3	49.5182	1.51483	-23.4109	-0.549266	18.374	Hsa-Mir-3127	hsa-mir-3127	MIR-3127	UCAGGGC	H. sapiens	H. sapiens	miRBase HC
C-301663-00	hsa-miR-3128;;MI0014145;hsa-mir-3128	MIMAT0014991	hsa-miR-3128	UCUGGCAAGUAAAAAACUCUCAU		3	10.387	0.54407	-13.5865	-0.542915	24.9028							miRBase LC
C-301664-00	hsa-miR-3129-5p;hsa-miR-3129;MI0014146;hsa-mir-3129	MIMAT0014992	hsa-miR-3129-5p	GCAGUAGUGUAGAGAUUGGUUU		3	-14.9532	-0.793373	12.5825	0.442645	40.7065							miRBase LC
C-301665-00	hsa-miR-3130-3p;;MI0014147;hsa-mir-3130-1	MIMAT0014994	hsa-miR-3130-3p	GCUGCACCGGAGACUGGGUAA		3	-5.316	-0.330934	26.7335	0.620932	64.9974							miRBase HC
C-301666-00	hsa-miR-3130-5p;;MI0014147;hsa-mir-3130-1	MIMAT0014995	hsa-miR-3130-5p	UACCCAGUCUCCGGUGCAGCC		3	44.0438	2.25968	-32.5829	-0.88496	27.3519							miRBase HC
C-301669-00	hsa-miR-3131;;MI0014151;hsa-mir-3131	MIMAT0014996	hsa-miR-3131	UCGAGGACUGGUGGAAGGGCCUU		3	8.1514	0.422472	-6.7372	-0.220764	47.8831							miRBase LC
C-301670-00	hsa-miR-3132;;MI0014152;hsa-mir-3132	MIMAT0014997	hsa-miR-3132	UGGGUAGAGAAGGAGCUCAGAGGA		3	1.8828	0.0657749	62.9142	1.07917	21.3763							miRBase LC
C-301671-00	hsa-miR-3133;;MI0014153;hsa-mir-3133	MIMAT0014998	hsa-miR-3133	UAAAGAACUCUUAAAACCCAAU		3	-22.2477	-1.24207	48.6868	1.78296	51.5244							miRBase LC
C-301672-00	hsa-miR-378b;;MI0014154;hsa-mir-378b	MIMAT0014999	hsa-miR-378b	ACUGGACUUGGAGGCAGAA		3	9.3918	0.691235	-14.1744	-0.454313	36.5171							miRBase LC
C-301673-00	hsa-miR-3134;;MI0014155;hsa-mir-3134	MIMAT0015000	hsa-miR-3134	UGAUGGAUAAAAGACUACAUAUU		3	23.2832	1.18279	-19.692	-0.7132	27.5841							miRBase LC
C-301674-00	hsa-miR-3135a;hsa-miR-3135;MI0014156;hsa-mir-3135a	MIMAT0015001	hsa-miR-3135a	UGCCUAGGCUGAGACUGCAGUG		3	2.6005	0.161382	1.8443	0.0644824	25.7378							miRBase LC
C-301675-00	hsa-miR-466;;MI0014157;hsa-mir-466	MIMAT0015002	hsa-miR-466	AUACACAUACACGCAACACACAU		3	-17.216	-0.584823	-1.5096	-0.0425674	38.7406							miRBase LC
C-301676-00	hsa-miR-3136-5p;hsa-miR-3136;MI0014158;hsa-mir-3136	MIMAT0015003	hsa-miR-3136-5p	CUGACUGAAUAGGUAGGGUCAUU		3	24.8168	1.2802	-32.8936	-0.804983	32.6532	Hsa-Mir-3136	hsa-mir-3136	MIR-3136	UGACUGA	H. sapiens	H. sapiens	miRBase LC
C-301677-00	hsa-miR-544b;;MI0014159;hsa-mir-544b	MIMAT0015004	hsa-miR-544b	ACCUGAGGUUGUGCAUUUCUAA		3	20.8671	0.849178	-17.6303	-0.499258	45.296							miRBase LC
C-301678-00	hsa-miR-3137;;MI0014160;hsa-mir-3137	MIMAT0015005	hsa-miR-3137	UCUGUAGCCUGGGAGCAAUGGGGU		3	24.0398	1.4398	-20.3087	-0.554673	13.2425							miRBase LC
C-301679-00	hsa-miR-3138;;MI0014161;hsa-mir-3138	MIMAT0015006	hsa-miR-3138	UGUGGACAGUGAGGUAGAGGGAGU		3	-2.7204	-0.144872	2.7039	0.109123	47.8829	Hsa-Mir-3138	hsa-mir-3138	MIR-3138	CAGUGAG	H. sapiens	H. sapiens	miRBase LC
C-301680-00	hsa-miR-3139;;MI0014162;hsa-mir-3139	MIMAT0015007	hsa-miR-3139	UAGGAGCUCAACAGAUGCCUGUU	1nuc	3	84.1485	5.72516	-23.5231	-0.619814	18.7614							miRBase LC
C-301681-00	hsa-miR-3140-3p;hsa-miR-3140;MI0014163;hsa-mir-3140	MIMAT0015008	hsa-miR-3140-3p	AGCUUUUGGGAAUUCAGGUAGU	1nuc	3	91.3161	2.53089	-25.876	-0.855552	17.6869	Hsa-Mir-3140	hsa-mir-3140	MIR-3140	GCUUUUG	Catarrhini	Catarrhini	miRBase HC
C-301682-00	hsa-miR-548t-5p;hsa-miR-548t;MI0014164;hsa-mir-548t	MIMAT0015009	hsa-miR-548t-5p	CAAAAGUGAUCGUGGUUUUUG		3	-10.3482	-0.40636	9.9871	0.269067	51.4498							miRBase LC
C-301683-00	hsa-miR-3141;;MI0014165;hsa-mir-3141	MIMAT0015010	hsa-miR-3141	GAGGGCGGGUGGAGGAGGA	1nuc	3	72.7212	4.06285	-29.4567	-0.848496	20.0734							miRBase LC
C-301684-00	hsa-miR-3142;;MI0014166;hsa-mir-3142	MIMAT0015011	hsa-miR-3142	AAGGCCUUUCUGAACCUUCAGA		3	19.5351	1.12939	-15.036	-0.268134	23.2032							miRBase LC
C-301685-00	hsa-miR-3143;;MI0014167;hsa-mir-3143	MIMAT0015012	hsa-miR-3143	AUAACAUUGUAAAGCGCUUCUUUCG		3	-38.2722	-1.8707	49.0045	0.873365	68.6932							miRBase LC
C-301686-00	hsa-miR-548u;;MI0014168;hsa-mir-548u	MIMAT0015013	hsa-miR-548u	CAAAGACUGCAAUUACUUUUGCG		3	-31.0648	-1.38173	43.4099	1.00264	75.6736							miRBase LC
C-301687-00	hsa-miR-3144-5p;;MI0014169;hsa-mir-3144	MIMAT0015014	hsa-miR-3144-5p	AGGGGACCAAAGAGAUAUAUAG		3	-9.4095	-0.373964	33.3943	0.826766	38.0977	Hsa-Mir-3144-v2	hsa-mir-3144	MIR-3144	GGGGACC	H. sapiens	H. sapiens	miRBase HC
C-301688-00	hsa-miR-3144-3p;;MI0014169;hsa-mir-3144	MIMAT0015015	hsa-miR-3144-3p	AUAUACCUGUUCGGUCUCUUUA		3	-10.4705	-0.39278	-12.5797	-0.361715	29.9767	Hsa-Mir-3144-v2	hsa-mir-3144	MIR-3144	GGGGACC	H. sapiens	H. sapiens	miRBase HC
C-301689-00	hsa-miR-3145-3p;hsa-miR-3145;MI0014170;hsa-mir-3145	MIMAT0015016	hsa-miR-3145-3p	AGAUAUUUUGAGUGUUUGGAAUUG		3	-11.6567	-0.311123	-8.4048	-0.274555	48.7186	Hsa-Mir-3145	hsa-mir-3145	MIR-3145	GAUAUUU	Catarrhini	Catarrhini	miRBase HC
C-301690-00	hsa-miR-1273c;;MI0014171;hsa-mir-1273c	MIMAT0015017	hsa-miR-1273c	GGCGACAAAACGAGACCCUGUC	1nuc	3	106.478	2.7281	-32.6471	-0.989887	17.4055							miRBase LC
C-301691-00	hsa-miR-3146;;MI0014172;hsa-mir-3146	MIMAT0015018	hsa-miR-3146	CAUGCUAGGAUAGAAAGAAUGG		3	15.7003	0.264124	-22.8435	-0.349795	30.4814	Hsa-Mir-3146	hsa-mir-3146	MIR-3146	AUGCUAG	Catarrhini	Catarrhini	miRBase LC
C-301692-00	hsa-miR-3147;;MI0014173;hsa-mir-3147	MIMAT0015019	hsa-miR-3147	GGUUGGGCAGUGAGGAGGGUGUGA		3	-13.3289	-0.863125	30.9771	1.07237	25.9803							miRBase LC
C-301693-00	hsa-miR-548v;;MI0014174;hsa-mir-548v	MIMAT0015020	hsa-miR-548v	AGCUACAGUUACUUUUGCACCA		3	-5.5904	-0.300024	-8.8702	-0.258384	68.4227							miRBase LC
C-301694-00	hsa-miR-3148;;MI0014175;hsa-mir-3148	MIMAT0015021	hsa-miR-3148	UGGAAAAAACUGGUGUGUGCUU		3	-7.8058	-0.326735	-1.3919	-0.0411128	35.9222							miRBase LC
C-301695-00	hsa-miR-3149;;MI0014176;hsa-mir-3149	MIMAT0015022	hsa-miR-3149	UUUGUAUGGAUAUGUGUGUGUAU		3	2.3022	0.120911	-7.056	-0.277188	37.6015							miRBase LC
C-301696-00	hsa-miR-3150a-3p;hsa-miR-3150;MI0014177;hsa-mir-3150a	MIMAT0015023	hsa-miR-3150a-3p	CUGGGGAGAUCCUCGAGGUUGG		3	23.3773	1.27658	-16.4423	-0.628155	18.8959							miRBase LC
C-301697-00	hsa-miR-3151;;MI0014178;hsa-mir-3151	MIMAT0015024	hsa-miR-3151	GGUGGGGCAAUGGGAUCAGGU		3	-3.8738	-0.260552	9.3206	0.346528	33.9244							miRBase LC
C-301698-00	hsa-miR-3152-3p;hsa-miR-3152;MI0014179;hsa-mir-3152	MIMAT0015025	hsa-miR-3152-3p	UGUGUUAGAAUAGGGGCAAUAA		3	4.9209	0.300434	-11.7005	-0.333016	35.1219							miRBase LC
C-301699-00	hsa-miR-3153;;MI0014180;hsa-mir-3153	MIMAT0015026	hsa-miR-3153	GGGGAAAGCGAGUAGGGACAUUU		3	-1.0008	-0.0381614	13.4665	0.438384	55.6237							miRBase LC
C-301700-00	hsa-miR-3074-3p;hsa-miR-3074;MI0014181;hsa-mir-3074	MIMAT0015027	hsa-miR-3074-3p	GAUAUCAGCUCAGUAGGCACCG		3	-9.5213	-0.273342	2.5258	0.0655945	25.1114							miRBase LC
C-301701-00	hsa-miR-3154;;MI0014182;hsa-mir-3154	MIMAT0015028	hsa-miR-3154	CAGAAGGGGAGUUGGGAGCAGA		3	46.0931	1.33326	-26.3807	-1.06295	17.4312							miRBase LC
C-301702-00	hsa-miR-3155a;hsa-miR-3155;MI0014183;hsa-mir-3155a	MIMAT0015029	hsa-miR-3155a	CCAGGCUCUGCAGUGGGAACU		3	-2.1311	-0.131447	30.4293	0.691949	32.4819							miRBase LC
C-301703-00	hsa-miR-3156-5p;hsa-miR-3156;MI0014184;hsa-mir-3156-1	MIMAT0015030	hsa-miR-3156-5p	AAAGAUCUGGAAGUGGGAGACA		3	-18.7966	-1.28986	45.0949	0.871317	43.5598							miRBase LC
C-301704-00	hsa-miR-3157-5p;hsa-miR-3157;MI0014185;hsa-mir-3157	MIMAT0015031	hsa-miR-3157-5p	UUCAGCCAGGCUAGUGCAGUCU		3	7.6581	0.346472	-4.2405	-0.108395	20.14							miRBase HC
C-301705-00	hsa-miR-3158-3p;hsa-miR-3158;MI0014186;hsa-mir-3158-1	MIMAT0015032	hsa-miR-3158-3p	AAGGGCUUCCUCUCUGCAGGAC		3	32.8433	1.74139	-9.9475	-0.305775	12.1228							miRBase HC
C-301707-00	hsa-miR-3159;;MI0014188;hsa-mir-3159	MIMAT0015033	hsa-miR-3159	UAGGAUUACAAGUGUCGGCCAC		3	-5.0043	-0.236112	-4.5237	-0.133012	44.9094							miRBase LC
C-301708-00	hsa-miR-3160-3p;hsa-miR-3160;MI0014189;hsa-mir-3160-1	MIMAT0015034	hsa-miR-3160-3p	AGAGCUGAGACUAGAAAGCCCA		3	23.0681	1.32198	-5.3082	-0.112434	19.1221							miRBase LC
C-301710-00	hsa-miR-3161;;MI0014191;hsa-mir-3161	MIMAT0015035	hsa-miR-3161	CUGAUAAGAACAGAGGCCCAGAU		3	18.2291	0.831315	-24.5931	-0.944379	34.7358							miRBase LC
C-301711-00	hsa-miR-3162-5p;hsa-miR-3162;MI0014192;hsa-mir-3162	MIMAT0015036	hsa-miR-3162-5p	UUAGGGAGUAGAAGGGUGGGGAG		3	8.1208	0.482899	-5.6956	-0.212951	52.7794							miRBase LC
C-301712-00	hsa-miR-3163;;MI0014193;hsa-mir-3163	MIMAT0015037	hsa-miR-3163	UAUAAAAUGAGGGCAGUAAGAC		3	-19.1788	-0.893599	30.5433	0.88412	53.0244							miRBase LC
C-301713-00	hsa-miR-3164;;MI0014194;hsa-mir-3164	MIMAT0015038	hsa-miR-3164	UGUGACUUUAAGGGAAAUGGCG		3	19.5059	1.34624	22.0102	0.825402	22.9113							miRBase LC
C-301714-00	hsa-miR-3165;;MI0014195;hsa-mir-3165	MIMAT0015039	hsa-miR-3165	AGGUGGAUGCAAUGUGACCUCA		3	1.136	0.030904	-22.9446	-0.484229	3.0972							miRBase LC
C-301715-00	hsa-miR-3166;;MI0014196;hsa-mir-3166	MIMAT0015040	hsa-miR-3166	CGCAGACAAUGCCUACUGGCCUA		3	6.3809	0.413223	-21.4691	-0.66377	21.2711							miRBase LC
C-301716-00	hsa-miR-1260b;;MI0014197;hsa-mir-1260b	MIMAT0015041	hsa-miR-1260b	AUCCCACCACUGCCACCAU		3	-10.2577	-0.699693	18.9328	0.636591	30.6696							miRBase LC
C-301717-00	hsa-miR-3167;;MI0014198;hsa-mir-3167	MIMAT0015042	hsa-miR-3167	AGGAUUUCAGAAAUACUGGUGU		3	-14.6277	-0.455697	-10.4016	-0.413852	49.1498							miRBase LC
C-301718-00	hsa-miR-3168;;MI0014199;hsa-mir-3168	MIMAT0015043	hsa-miR-3168	GAGUUCUACAGUCAGAC		3	-2.6341	-0.0914369	-12.8801	-0.408627	22.2555							miRBase LC
C-301719-00	hsa-miR-3169;;MI0014200;hsa-mir-3169	MIMAT0015044	hsa-miR-3169	UAGGACUGUGCUUGGCACAUAG		3	1.0663	0.0395611	20.016	0.668579	27.4045							miRBase LC
C-301720-00	hsa-miR-3170;;MI0014201;hsa-mir-3170	MIMAT0015045	hsa-miR-3170	CUGGGGUUCUGAGACAGACAGU		3	40.8546	2.01937	-46.2296	-1.10169	9.5512							miRBase LC
C-301721-00	hsa-miR-3171;;MI0014202;hsa-mir-3171	MIMAT0015046	hsa-miR-3171	AGAUGUAUGGAAUCUGUAUAUAUC		3	-12.547	-0.466248	13.6163	0.515567	91.8898							miRBase LC
C-301722-00	hsa-miR-3173-3p;hsa-miR-3173;MI0014204;hsa-mir-3173	MIMAT0015048	hsa-miR-3173-3p	AAAGGAGGAAAUAGGCAGGCCA	1nuc	3	67.6698	1.93218	-35.7474	-0.829075	17.4723	Hsa-Mir-3173	hsa-mir-3173	MIR-3173	GCCCUGC	Catarrhini	Catarrhini	miRBase HC
C-301723-00	hsa-miR-1193;;MI0014205;hsa-mir-1193	MIMAT0015049	hsa-miR-1193	GGGAUGGUAGACCGGUGACGUGC		3	19.2466	1.42292	-22.9542	-0.594551	24.2943	Hsa-Mir-154-P29	hsa-mir-1193	MIR-154	AGGUCAC	Eutheria	Eutheria	miRBase LC
C-301725-00	hsa-miR-323b-3p;;MI0014206;hsa-mir-323b	MIMAT0015050	hsa-miR-323b-3p	CCCAAUACACGGUCGACCUCUU		3	-23.6591	-1.2517	68.6737	1.37202	77.6465	Hsa-Mir-154-P3b	hsa-mir-323b	MIR-154	CCAAUAC	Eutheria	Eutheria	miRBase HC
C-301727-00	hsa-miR-3174;;MI0014208;hsa-mir-3174	MIMAT0015051	hsa-miR-3174	UAGUGAGUUAGAGAUGCAGAGCC		3	12.5216	0.920366	-38.2456	-0.827819	38.0605	Hsa-Mir-3174	hsa-mir-3174	MIR-3174	AGUGAGU	H. sapiens	H. sapiens	miRBase LC
C-301728-00	hsa-miR-3175;;MI0014209;hsa-mir-3175	MIMAT0015052	hsa-miR-3175	CGGGGAGAGAACGCAGUGACGU		3	5.0072	0.320404	-3.9755	-0.12812	33.3632							miRBase LC
C-301729-00	hsa-miR-3176;;MI0014210;hsa-mir-3176	MIMAT0015053	hsa-miR-3176	ACUGGCCUGGGACUACCGG		3	-13.1611	-0.730651	35.2984	0.778782	54.3908							miRBase LC
C-301730-00	hsa-miR-3177-3p;hsa-miR-3177;MI0014211;hsa-mir-3177	MIMAT0015054	hsa-miR-3177-3p	UGCACGGCACUGGGGACACGU		3	33.0823	0.899393	-17.9679	-0.722548	20.2797							miRBase HC
C-301731-00	hsa-miR-3178;;MI0014212;hsa-mir-3178	MIMAT0015055	hsa-miR-3178	GGGGCGCGGCCGGAUCG		3	-32.2312	-1.78226	51.5268	0.991347	93.2685							miRBase LC
C-301732-00	hsa-miR-3179;;MI0014213;hsa-mir-3179-1	MIMAT0015056	hsa-miR-3179	AGAAGGGGUGAAAUUUAAACGU		3	60.846	2.27744	-30.9412	-0.594645	18.1062							miRBase LC
C-301733-00	hsa-miR-3180-5p;;MI0014214;hsa-mir-3180-1	MIMAT0015057	hsa-miR-3180-5p	CUUCCAGACGCUCCGCCCCACGUCG		3	-9.3855	-0.437277	28.3918	0.629638	67.3907	Hsa-Mir-3180-P3	hsa-mir-3180-3	MIR-3180	GGGGCGG	H. sapiens	H. sapiens	miRBase HC
C-301734-00	hsa-miR-3180-3p;;MI0014214;hsa-mir-3180-1	MIMAT0015058	hsa-miR-3180-3p	UGGGGCGGAGCUUCCGGAGGCC		3	7.9964	0.329085	0.4807	0.0121606	12.929	Hsa-Mir-3180-P3	hsa-mir-3180-3	MIR-3180	GGGGCGG	H. sapiens	H. sapiens	miRBase HC
C-301741-00	hsa-miR-548w;;MI0014222;hsa-mir-548w	MIMAT0015060	hsa-miR-548w	AAAAGUAACUGCGGUUUUUGCCU		3	-28.4751	-2.06615	56.1179	1.22119	77.2046							miRBase LC
C-301742-00	hsa-miR-3181;;MI0014223;hsa-mir-3181	MIMAT0015061	hsa-miR-3181	AUCGGGCCCUCGGCGCCGG		3	8.6674	0.570049	-23.0795	-0.738528	31.5773							miRBase LC
C-301743-00	hsa-miR-3182;;MI0014224;hsa-mir-3182	MIMAT0015062	hsa-miR-3182	GCUUCUGUAGUGUAGUC		3	-17.11	-1.0422	35.6209	0.748352	57.0256							miRBase LC
C-301744-00	hsa-miR-3183;;MI0014225;hsa-mir-3183	MIMAT0015063	hsa-miR-3183	GCCUCUCUCGGAGUCGCUCGGA		3	-23.2683	-1.37703	39.9906	0.951112	77.5536							miRBase LC
C-301745-00	hsa-miR-3184-5p;hsa-miR-3184;MI0014226;hsa-mir-3184	MIMAT0015064	hsa-miR-3184-5p	UGAGGGGCCUCAGACCGAGCUUUU		3	5.3524	0.261448	38.6717	0.917425	31.2498							miRBase LC
C-301746-00	hsa-miR-3185;;MI0014227;hsa-mir-3185	MIMAT0015065	hsa-miR-3185	AGAAGAAGGCGGUCGGUCUGCGG		3	33.788	1.50299	-27.7536	-0.901166	29.0641							miRBase LC
C-301747-00	hsa-miR-3065-5p;;MI0014228;hsa-mir-3065	MIMAT0015066	hsa-miR-3065-5p	UCAACAAAAUCACUGAUGCUGGA		3	-30.5457	-1.79677	38.1779	0.967573	117.165	Hsa-Mir-338-P1-as	hsa-mir-3065	MIR-338	CAACAAA	Amniota	Vertebrata	miRBase HC
C-301749-00	hsa-miR-3186-5p;;MI0014229;hsa-mir-3186	MIMAT0015067	hsa-miR-3186-5p	CAGGCGUCUGUCUACGUGGCUU		3	27.809	0.750731	-8.5869	-0.342471	23.1368							miRBase LC
C-301750-00	hsa-miR-3186-3p;;MI0014229;hsa-mir-3186	MIMAT0015068	hsa-miR-3186-3p	UCACGCGGAGAGAUGGCUUUG		3	11.3137	0.404747	-13.3733	-0.254662	20.7253							miRBase LC
C-301752-00	hsa-miR-3187-3p;hsa-miR-3187;MI0014231;hsa-mir-3187	MIMAT0015069	hsa-miR-3187-3p	UUGGCCAUGGGGCUGCGCGG		3	-2.0072	-0.0975283	12.8669	0.255645	30.1493	Hsa-Mir-3187	hsa-mir-3187	MIR-3187	UGGCCAU	H. sapiens	H. sapiens	miRBase HC
C-301753-00	hsa-miR-3188;;MI0014232;hsa-mir-3188	MIMAT0015070	hsa-miR-3188	AGAGGCUUUGUGCGGAUACGGGG		3	33.109	2.09373	-26.0342	-0.858142	29.6689							miRBase LC
C-301754-00	hsa-miR-3189-3p;hsa-miR-3189;MI0014233;hsa-mir-3189	MIMAT0015071	hsa-miR-3189-3p	CCCUUGGGUCUGAUGGGGUAG		3	15.3561	0.279224	-6.2242	-0.094036	25.3217							miRBase HC
C-301755-00	hsa-miR-320e;;MI0014234;hsa-mir-320e	MIMAT0015072	hsa-miR-320e	AAAGCUGGGUUGAGAAGG		3	3.4357	0.228031	2.2749	0.0700027	28.6375							miRBase LC
C-301756-02	hsa-miR-3190-5p;;MI0014235;hsa-mir-3190	MIMAT0015073	hsa-miR-3190-5p	UCUGGCCAGCUACGUCCCCA		3	-10.2481	-0.696459	19.795	0.789481	48.9479							miRBase LC
C-301757-00	hsa-miR-3191-3p;hsa-miR-3191;MI0014236;hsa-mir-3191	MIMAT0015075	hsa-miR-3191-3p	UGGGGACGUAGCUGGCCAGACAG		3	32.7723	1.51811	4.1093	0.114125	26.7439							miRBase LC
C-301758-00	hsa-miR-3192;;MI0014237;hsa-mir-3192	MIMAT0015076	hsa-miR-3192	UCUGGGAGGUUGUAGCAGUGGAA		3	62.538	1.75467	-19.1832	-0.60018	14.6083							miRBase LC
C-301759-00	hsa-miR-3193;;MI0014238;hsa-mir-3193	MIMAT0015077	hsa-miR-3193	UCCUGCGUAGGAUCUGAGGAGU		3	-18.0959	-0.85228	10.1428	0.293312	58.917							miRBase LC
C-301760-00	hsa-miR-3194-5p;hsa-miR-3194;MI0014239;hsa-mir-3194	MIMAT0015078	hsa-miR-3194-5p	GGCCAGCCACCAGGAGGGCUG	1nuc	3	81.8519	2.46038	-36.9387	-1.06141	18.5734	Hsa-Mir-3194	hsa-mir-3194	MIR-3194	GCCAGCC	H. sapiens	H. sapiens	miRBase HC
C-301761-00	hsa-miR-3195;;MI0014240;hsa-mir-3195	MIMAT0015079	hsa-miR-3195	CGCGCCGGGCCCGGGUU	1nuc	3	82.116	2.31193	-31.0666	-0.774553	19.3988							miRBase LC
C-301762-00	hsa-miR-3196;;MI0014241;hsa-mir-3196	MIMAT0015080	hsa-miR-3196	CGGGGCGGCAGGGGCCUC		3	66.0258	3.52291	-24.5893	-0.635432	13.6674							miRBase LC
C-301765-02	hsa-miR-548x-3p;hsa-miR-548x;MI0014244;hsa-mir-548x	MIMAT0015081	hsa-miR-548x-3p	UAAAAACUGCAAUUACUUUC		3	39.1464	1.09914	-19.4529	-0.713677	32.4172							miRBase HC
C-302075-00	hsa-miR-548x-3p;hsa-miR-548x;MI0016833;hsa-mir-548x-2	MIMAT0015081	hsa-miR-548x-3p	UAAAAACUGCAAUUACUUUC		3	-27.6844	-1.20899	50.994	1.25149	87.1002							miRBase HC
C-301766-00	hsa-miR-3197;;MI0014245;hsa-mir-3197	MIMAT0015082	hsa-miR-3197	GGAGGCGCAGGCUCGGAAAGGCG		3	-2.7423	-0.176661	13.6101	0.39515	41.882							miRBase LC
C-301767-00	hsa-miR-3198;;MI0014246;hsa-mir-3198-1	MIMAT0015083	hsa-miR-3198	GUGGAGUCCUGGGGAAUGGAGA		3	22.0462	0.986836	-28.6885	-1.08911	25.5185							miRBase LC
C-301768-00	hsa-miR-3199;;MI0014247;hsa-mir-3199-1	MIMAT0015084	hsa-miR-3199	AGGGACUGCCUUAGGAGAAAGUU		3	-15.3018	-0.797113	42.9384	0.772551	57.3528							miRBase LC
C-301771-00	hsa-miR-3200-3p;hsa-miR-3200;MI0014249;hsa-mir-3200	MIMAT0015085	hsa-miR-3200-3p	CACCUUGCGCUACUCAGGUCUG		3	-8.7574	-0.263219	-0.139	-0.00545632	24.5089	Hsa-Mir-3200	hsa-mir-3200	MIR-3200	ACCUUGC	Catarrhini	Catarrhini	miRBase HC
C-301772-00	hsa-miR-3201;;MI0014250;hsa-mir-3201	MIMAT0015086	hsa-miR-3201	GGGAUAUGAAGAAAAAU		3	-15.5951	-0.762544	40.5204	0.821382	59.5804							miRBase LC
C-301773-00	hsa-miR-514b-5p;;MI0014251;hsa-mir-514b	MIMAT0015087	hsa-miR-514b-5p	UUCUCAAGAGGGAGGCAAUCAU		3	-22.8804	-1.67651	36.5496	0.913872	43.0738	Hsa-Mir-506-P8	hsa-mir-514b	MIR-506	UCUCAAG	Catarrhini	Eutheria	miRBase HC
C-301774-00	hsa-miR-514b-3p;;MI0014251;hsa-mir-514b	MIMAT0015088	hsa-miR-514b-3p	AUUGACACCUCUGUGAGUGGA		3	16.1304	0.490183	-12.5205	-0.439809	32.5691	Hsa-Mir-506-P8	hsa-mir-514b	MIR-506	UCUCAAG	Catarrhini	Eutheria	miRBase HC
C-301775-00	hsa-miR-3202;;MI0014252;hsa-mir-3202-1	MIMAT0015089	hsa-miR-3202	UGGAAGGGAGAAGAGCUUUAAU		3	62.7501	2.15917	-35.2854	-1.10729	21.5637							miRBase LC
C-301777-00	hsa-miR-1273d;;MI0014254;hsa-mir-1273d	MIMAT0015090	hsa-miR-1273d	GAACCCAUGAGGUUGAGGCUGCAGU		3	3.7417	0.164696	-8.8793	-0.293852	39.1148
C-301660-00	hsa-miR-3126-3p;;MI0014143;hsa-mir-3126	MIMAT0015377	hsa-miR-3126-3p	CAUCUGGCAUCCGUCACACAGA	1nuc	3	67.0451	1.78518	-5.5614	-0.0982057	9.1127	Hsa-Mir-3126	hsa-mir-3126	MIR-3126	GAGGGAC	H. sapiens	H. sapiens	miRBase HC
C-301748-00	hsa-miR-3065-3p;;MI0014228;hsa-mir-3065	MIMAT0015378	hsa-miR-3065-3p	UCAGCACCAGGAUAUUGUUGGAG		3	-25.2344	-1.62972	62.291	1.34934	67.1794	Hsa-Mir-338-P1-as	hsa-mir-3065	MIR-338	CAACAAA	Amniota	Vertebrata	miRBase HC
C-301778-00	hsa-miR-4295;;MI0015822;hsa-mir-4295	MIMAT0016844	hsa-miR-4295	CAGUGCAAUGUUUUCCUU		3	-33.0427	-2.14673	97.8804	0.953434	78.512							miRBase LC
C-301779-00	hsa-miR-4296;;MI0015823;hsa-mir-4296	MIMAT0016845	hsa-miR-4296	AUGUGGGCUCAGGCUCA		3	44.1735	2.60036	-35.4237	-0.915669	26.8835							miRBase LC
C-301780-00	hsa-miR-4297;;MI0015824;hsa-mir-4297	MIMAT0016846	hsa-miR-4297	UGCCUUCCUGUCUGUG		3	16.6306	1.09594	-10.3102	-0.347312	20.9198							miRBase LC
C-301781-00	hsa-miR-378c;;MI0015825;hsa-mir-378c	MIMAT0016847	hsa-miR-378c	ACUGGACUUGGAGUCAGAAGAGUGG		3	-8.3501	-0.190736	-4.5595	-0.0996628	22.4448							miRBase LC
C-301782-00	hsa-miR-4293;;MI0015826;hsa-mir-4293	MIMAT0016848	hsa-miR-4293	CAGCCUGACAGGAACAG		3	-6.3015	-0.407091	4.4244	0.133177	33.8037							miRBase LC
C-301783-00	hsa-miR-4294;;MI0015827;hsa-mir-4294	MIMAT0016849	hsa-miR-4294	GGGAGUCUACAGCAGGG		3	24.0111	0.934845	-26.2731	-0.88388	37.6526							miRBase LC
C-301784-00	hsa-miR-4301;;MI0015828;hsa-mir-4301	MIMAT0016850	hsa-miR-4301	UCCCACUACUUCACUUGUGA		3	-19.3667	-1.45019	60.9086	1.52801	45.1082							miRBase LC
C-301785-00	hsa-miR-4299;;MI0015829;hsa-mir-4299	MIMAT0016851	hsa-miR-4299	GCUGGUGACAUGAGAGGC		3	-5.5763	-0.289261	34.0511	1.01935	42.5704							miRBase LC
C-301786-00	hsa-miR-4298;;MI0015830;hsa-mir-4298	MIMAT0016852	hsa-miR-4298	CUGGGACAGGAGGAGGAGGCAG		3	-17.4244	-1.28533	39.2324	0.642774	67.7973							miRBase LC
C-301787-00	hsa-miR-4300;;MI0015831;hsa-mir-4300	MIMAT0016853	hsa-miR-4300	UGGGAGCUGGACUACUUC		3	21.2879	1.01319	16.1419	0.451563	19.7301							miRBase LC
C-301788-00	hsa-miR-4304;;MI0015832;hsa-mir-4304	MIMAT0016854	hsa-miR-4304	CCGGCAUGUCCAGGGCA		3	14.2542	0.905487	3.1746	0.0853561	25.4435							miRBase LC
C-301789-00	hsa-miR-4302;;MI0015833;hsa-mir-4302	MIMAT0016855	hsa-miR-4302	CCAGUGUGGCUCAGCGAG		3	18.9336	1.01716	-22.9375	-0.714317	28.7756							miRBase LC
C-301790-00	hsa-miR-4303;;MI0015834;hsa-mir-4303	MIMAT0016856	hsa-miR-4303	UUCUGAGCUGAGGACAG		3	-2.5436	-0.15791	-10.6998	-0.42316	45.5165							miRBase LC
C-301791-00	hsa-miR-4305;;MI0015835;hsa-mir-4305	MIMAT0016857	hsa-miR-4305	CCUAGACACCUCCAGUUC		3	-1.3495	-0.0900461	-1.0555	-0.0355837	39.4138							miRBase LC
C-301792-00	hsa-miR-4306;;MI0015836;hsa-mir-4306	MIMAT0016858	hsa-miR-4306	UGGAGAGAAAGGCAGUA		3	-8.2204	-0.320273	31.6331	0.451496	13.523							miRBase LC
C-301793-00	hsa-miR-4309;;MI0015837;hsa-mir-4309	MIMAT0016859	hsa-miR-4309	CUGGAGUCUAGGAUUCCA		3	33.5865	1.392	-25.6172	-0.916809	33.2385							miRBase LC
C-301794-00	hsa-miR-4307;;MI0015838;hsa-mir-4307	MIMAT0016860	hsa-miR-4307	AAUGUUUUUUCCUGUUUCC		3	-12.3484	-0.671944	3.1154	0.115601	63.9457							miRBase LC
C-301795-00	hsa-miR-4308;;MI0015839;hsa-mir-4308	MIMAT0016861	hsa-miR-4308	UCCCUGGAGUUUCUUCUU		3	-7.6706	-0.530038	27.4837	0.670796	53.7303							miRBase LC
C-301796-00	hsa-miR-4310;;MI0015840;hsa-mir-4310	MIMAT0016862	hsa-miR-4310	GCAGCAUUCAUGUCCC		3	-11.0349	-0.825764	17.1644	0.47426	62.6423							miRBase LC
C-301797-00	hsa-miR-4311;;MI0015841;hsa-mir-4311	MIMAT0016863	hsa-miR-4311	GAAAGAGAGCUGAGUGUG		3	31.1762	2.18285	-27.3045	-1.04219	26.3062							miRBase LC
C-301798-00	hsa-miR-4312;;MI0015842;hsa-mir-4312	MIMAT0016864	hsa-miR-4312	GGCCUUGUUCCUGUCCCCA		3	56.0018	1.49074	-25.8372	-1.0091	22.7169							miRBase LC
C-301799-00	hsa-miR-4313;;MI0015843;hsa-mir-4313	MIMAT0016865	hsa-miR-4313	AGCCCCCUGGCCCCAAACCC		3	-4.8646	-0.324669	6.6752	0.2035	38.7052							miRBase LC
C-301800-00	hsa-miR-4315;;MI0015844;hsa-mir-4315-1	MIMAT0016866	hsa-miR-4315	CCGCUUUCUGAGCUGGAC		3	34.772	2.24542	-27.197	-0.927799	25.1694							miRBase LC
C-301801-00	hsa-miR-4316;;MI0015845;hsa-mir-4316	MIMAT0016867	hsa-miR-4316	GGUGAGGCUAGCUGGUG		3	13.4736	0.601943	-8.1187	-0.325102	41.6615							miRBase LC
C-301802-00	hsa-miR-4314;;MI0015846;hsa-mir-4314	MIMAT0016868	hsa-miR-4314	CUCUGGGAAAUGGGACAG		3	11.2194	0.707374	-5.3411	-0.212459	25.5677							miRBase LC
C-301803-00	hsa-miR-4318;;MI0015847;hsa-mir-4318	MIMAT0016869	hsa-miR-4318	CACUGUGGGUACAUGCU		3	65.2274	3.51111	-33.0245	-0.999877	35.0974							miRBase LC
C-301804-00	hsa-miR-4319;;MI0015848;hsa-mir-4319	MIMAT0016870	hsa-miR-4319	UCCCUGAGCAAAGCCAC		3	-1.9026	-0.0998415	9.8749	0.322116	59.8943							miRBase LC
C-301805-00	hsa-miR-4320;;MI0015849;hsa-mir-4320	MIMAT0016871	hsa-miR-4320	GGGAUUCUGUAGCUUCCU		3	50.0431	1.00044	-18.6027	-0.62698	28.5997							miRBase LC
C-301806-00	hsa-miR-4317;;MI0015850;hsa-mir-4317	MIMAT0016872	hsa-miR-4317	ACAUUGCCAGGGAGUUU		3	-2.4319	-0.143942	-10.9792	-0.370338	45.1207							miRBase LC
C-301807-00	hsa-miR-4322;;MI0015851;hsa-mir-4322	MIMAT0016873	hsa-miR-4322	CUGUGGGCUCAGCGCGUGGGG		3	28.1912	1.33537	-30.6458	-1.0555	31.2954							miRBase LC
C-301808-00	hsa-miR-4321;;MI0015852;hsa-mir-4321	MIMAT0016874	hsa-miR-4321	UUAGCGGUGGACCGCCCUGCG		3	-12.1575	-0.852382	3.5556	0.125661	46.992							miRBase LC
C-301809-00	hsa-miR-4323;;MI0015853;hsa-mir-4323	MIMAT0016875	hsa-miR-4323	CAGCCCCACAGCCUCAGA		3	2.8333	0.147456	-13.3584	-0.409431	39.3129							miRBase LC
C-301810-00	hsa-miR-4324;;MI0015854;hsa-mir-4324	MIMAT0016876	hsa-miR-4324	CCCUGAGACCCUAACCUUAA		3	-27.0228	-1.96115	38.6076	1.08024	83.9862							miRBase LC
C-301811-00	hsa-miR-4256;;MI0015855;hsa-mir-4256	MIMAT0016877	hsa-miR-4256	AUCUGACCUGAUGAAGGU		3	30.2555	1.78323	5.6435	0.11184	11.6727							miRBase LC
C-301812-00	hsa-miR-4257;;MI0015856;hsa-mir-4257	MIMAT0016878	hsa-miR-4257	CCAGAGGUGGGGACUGAG		3	22.282	0.568143	1.6867	0.0597695	24.6344							miRBase LC
C-301813-00	hsa-miR-4258;;MI0015857;hsa-mir-4258	MIMAT0016879	hsa-miR-4258	CCCCGCCACCGCCUUGG		3	-17.3928	-0.786543	29.4358	0.866245	54.5221							miRBase LC
C-301814-00	hsa-miR-4259;;MI0015858;hsa-mir-4259	MIMAT0016880	hsa-miR-4259	CAGUUGGGUCUAGGGGUCAGGA		3	31.7675	1.27325	-30.6772	-0.736422	15.9614							miRBase LC
C-301815-00	hsa-miR-4260;;MI0015859;hsa-mir-4260	MIMAT0016881	hsa-miR-4260	CUUGGGGCAUGGAGUCCCA		3	-6.4263	-0.387002	9.5444	0.32842	37.6555							miRBase LC
C-301816-00	hsa-miR-4253;;MI0015860;hsa-mir-4253	MIMAT0016882	hsa-miR-4253	AGGGCAUGUCCAGGGGGU		3	18.3281	0.665938	17.6979	0.381976	28.4707							miRBase LC
C-301817-00	hsa-miR-4251;;MI0015861;hsa-mir-4251	MIMAT0016883	hsa-miR-4251	CCUGAGAAAAGGGCCAA		3	15.3468	0.885615	-4.3278	-0.166193	31.3211							miRBase LC
C-301818-00	hsa-miR-4254;;MI0015862;hsa-mir-4254	MIMAT0016884	hsa-miR-4254	GCCUGGAGCUACUCCACCAUCUC		3	6.9978	0.497708	11.0734	0.351272	26.1441							miRBase LC
C-301819-00	hsa-miR-4255;;MI0015863;hsa-mir-4255	MIMAT0016885	hsa-miR-4255	CAGUGUUCAGAGAUGGA		3	-51.7887	-1.35913	68.587	1.32304	147.776							miRBase LC
C-301820-00	hsa-miR-4252;;MI0015864;hsa-mir-4252	MIMAT0016886	hsa-miR-4252	GGCCACUGAGUCAGCACCA		3	-3.6935	-0.253013	5.413	0.198877	46.1284							miRBase LC
C-301821-00	hsa-miR-4325;;MI0015865;hsa-mir-4325	MIMAT0016887	hsa-miR-4325	UUGCACUUGUCUCAGUGA	1nuc	3	70.8107	2.59699	-30.4466	-0.809833	15.7465							miRBase LC
C-301822-00	hsa-miR-4326;;MI0015866;hsa-mir-4326	MIMAT0016888	hsa-miR-4326	UGUUCCUCUGUCUCCCAGAC		3	18.8444	1.39724	-25.4672	-0.724796	32.3767							miRBase LC
C-301823-00	hsa-miR-4327;;MI0015867;hsa-mir-4327	MIMAT0016889	hsa-miR-4327	GGCUUGCAUGGGGGACUGG		3	12.3737	0.490435	7.4487	0.289745	40.1673							miRBase LC
C-301824-00	hsa-miR-4261;;MI0015868;hsa-mir-4261	MIMAT0016890	hsa-miR-4261	AGGAAACAGGGACCCA		3	37.1244	1.37717	-16.8313	-0.565846	32.075							miRBase LC
C-301825-00	hsa-miR-4265;;MI0015869;hsa-mir-4265	MIMAT0016891	hsa-miR-4265	CUGUGGGCUCAGCUCUGGG		3	42.2592	2.50403	-38.1153	-0.878085	27.0938							miRBase LC
C-301826-00	hsa-miR-4266;;MI0015870;hsa-mir-4266	MIMAT0016892	hsa-miR-4266	CUAGGAGGCCUUGGCC		3	7.3116	0.40858	-14.2022	-0.485649	52.6059							miRBase LC
C-301827-00	hsa-miR-4267;;MI0015871;hsa-mir-4267	MIMAT0016893	hsa-miR-4267	UCCAGCUCGGUGGCAC		3	-0.0012	-8.4351e-05	11.2807	0.26265	34.5371							miRBase LC
C-301828-00	hsa-miR-4262;;MI0015872;hsa-mir-4262	MIMAT0016894	hsa-miR-4262	GACAUUCAGACUACCUG		3	6.4936	0.365175	-5.7706	-0.186734	86.3548							miRBase LC
C-301830-00	hsa-miR-2355-5p;hsa-miR-2355;MI0015873;hsa-mir-2355	MIMAT0016895	hsa-miR-2355-5p	AUCCCCAGAUACAAUGGACAA		3	1.3208	0.0651156	-14.7839	-0.569372	68.4896	Hsa-Mir-2355	hsa-mir-2355	MIR-2355	UCCCCAG	Eutheria	Eutheria	miRBase LC
C-301831-00	hsa-miR-4268;;MI0015874;hsa-mir-4268	MIMAT0016896	hsa-miR-4268	GGCUCCUCCUCUCAGGAUGUG	5+nuc	3	-15.5755	-0.914503	82.4269	1.62963	41.5307							miRBase LC
C-301832-00	hsa-miR-4269;;MI0015875;hsa-mir-4269	MIMAT0016897	hsa-miR-4269	GCAGGCACAGACAGCCCUGGC		3	43.1255	2.3469	-28.9613	-0.85056	30.0656							miRBase LC
C-301833-00	hsa-miR-4263;;MI0015876;hsa-mir-4263	MIMAT0016898	hsa-miR-4263	AUUCUAAGUGCCUUGGCC		3	-0.7911	-0.0553929	-1.3853	-0.0551481	37.2618							miRBase LC
C-301834-00	hsa-miR-4264;;MI0015877;hsa-mir-4264	MIMAT0016899	hsa-miR-4264	ACUCAGUCAUGGUCAUU		3	-7.2845	-0.414747	26.3177	0.613854	95.0849							miRBase LC
C-301835-00	hsa-miR-4270;;MI0015878;hsa-mir-4270	MIMAT0016900	hsa-miR-4270	UCAGGGAGUCAGGGGAGGGC		3	36.7555	1.31189	-37.5549	-1.19132	9.7071							miRBase LC
C-301836-00	hsa-miR-4271;;MI0015879;hsa-mir-4271	MIMAT0016901	hsa-miR-4271	GGGGGAAGAAAAGGUGGGG		3	-5.0332	-0.266413	20.072	0.38382	72.2262							miRBase LC
C-301837-00	hsa-miR-4272;;MI0015880;hsa-mir-4272	MIMAT0016902	hsa-miR-4272	CAUUCAACUAGUGAUUGU		3	-23.4145	-1.73221	33.6747	1.11154	170.232							miRBase LC
C-301838-00	hsa-miR-4273;;MI0015881;hsa-mir-4273	MIMAT0016903	hsa-miR-4273	GUGUUCUCUGAUGGACAG		3	-6.593	-0.30516	10.276	0.234664	49.3292							miRBase LC
C-301839-00	hsa-miR-4276;;MI0015882;hsa-mir-4276	MIMAT0016904	hsa-miR-4276	CUCAGUGACUCAUGUGC		3	17.5409	0.594505	-21.3085	-0.664323	72.5838							miRBase LC
C-301840-00	hsa-miR-4275;;MI0015883;hsa-mir-4275	MIMAT0016905	hsa-miR-4275	CCAAUUACCACUUCUUU		3	-17.555	-1.05021	23.7812	0.916119	74.5921							miRBase LC
C-301841-00	hsa-miR-4274;;MI0015884;hsa-mir-4274	MIMAT0016906	hsa-miR-4274	CAGCAGUCCCUCCCCCUG		3	6.474	0.229713	7.9869	0.256193	34.0877							miRBase LC
C-301842-00	hsa-miR-4281;;MI0015885;hsa-mir-4281	MIMAT0016907	hsa-miR-4281	GGGUCCCGGGGAGGGGGG		3	-17.2302	-0.894725	25.6495	0.758685	100.046							miRBase LC
C-301843-00	hsa-miR-4277;;MI0015886;hsa-mir-4277	MIMAT0016908	hsa-miR-4277	GCAGUUCUGAGCACAGUACAC		3	-25.0104	-0.809391	31.2364	0.633879	209.64							miRBase LC
C-301844-00	hsa-miR-4279;;MI0015887;hsa-mir-4279	MIMAT0016909	hsa-miR-4279	CUCUCCUCCCGGCUUC	1nuc	3	87.8508	1.95336	-34.8641	-0.83749	14.1099							miRBase LC
C-301845-00	hsa-miR-4278;;MI0015888;hsa-mir-4278	MIMAT0016910	hsa-miR-4278	CUAGGGGGUUUGCCCUUG	1nuc	3	67.0979	1.98855	-35.5055	-0.8108	13.5478							miRBase LC
C-301846-00	hsa-miR-4280;;MI0015889;hsa-mir-4280	MIMAT0016911	hsa-miR-4280	GAGUGUAGUUCUGAGCAGAGC		3	18.3406	0.774763	-17.95	-0.489291	29.8694							miRBase LC
C-301847-00	hsa-miR-4282;;MI0015890;hsa-mir-4282	MIMAT0016912	hsa-miR-4282	UAAAAUUUGCAUCCAGGA		3	-28.5422	-2.00722	22.1495	0.612012	66.0481							miRBase LC
C-301848-00	hsa-miR-4285;;MI0015891;hsa-mir-4285	MIMAT0016913	hsa-miR-4285	GCGGCGAGUCCGACUCAU		3	-17.634	-1.26518	32.6451	0.672493	50.7474							miRBase LC
C-301848-02	hsa-miR-4285;MI0015891;hsa-mir-4285	MIMAT0016913	hsa-miR-4285	GCGGCGAGUCCGACUCAU		3	-20.1685	-1.06577	20.7112	0.462071	117.025							miRBase LC
C-301849-00	hsa-miR-4283;;MI0015892;hsa-mir-4283-1	MIMAT0016914	hsa-miR-4283	UGGGGCUCAGCGAGUUU		3	24.2645	0.882965	-10.7343	-0.414095	17.288							miRBase LC
C-301850-00	hsa-miR-4284;;MI0015893;hsa-mir-4284	MIMAT0016915	hsa-miR-4284	GGGCUCACAUCACCCCAU		3	-1.4177	-0.0739855	8.3241	0.283497	40.4912							miRBase LC
C-301851-00	hsa-miR-4286;;MI0015894;hsa-mir-4286	MIMAT0016916	hsa-miR-4286	ACCCCACUCCUGGUACC		3	-13.7831	-1.0037	39.6926	0.93436	48.7032							miRBase LC
C-301852-00	hsa-miR-4287;;MI0015895;hsa-mir-4287	MIMAT0016917	hsa-miR-4287	UCUCCCUUGAGGGCACUUU	5+nuc	3	-43.0702	-2.19123	199.689	2.05719	65.9882							miRBase LC
C-301853-00	hsa-miR-4288;;MI0015896;hsa-mir-4288	MIMAT0016918	hsa-miR-4288	UUGUCUGCUGAGUUUCC		3	27.6263	0.66089	-15.8594	-0.433715	31.9249							miRBase LC
C-301854-00	hsa-miR-4292;;MI0015897;hsa-mir-4292	MIMAT0016919	hsa-miR-4292	CCCCUGGGCCGGCCUUGG		3	4.1774	0.225335	31.3781	0.756275	26.6456							miRBase LC
C-301855-00	hsa-miR-4289;;MI0015898;hsa-mir-4289	MIMAT0016920	hsa-miR-4289	GCAUUGUGCAGGGCUAUCA		3	-8.0561	-0.455831	7.062	0.267882	34.969							miRBase LC
C-301856-00	hsa-miR-4290;;MI0015899;hsa-mir-4290	MIMAT0016921	hsa-miR-4290	UGCCCUCCUUUCUUCCCUC		3	-1.5034	-0.0745072	-8.5527	-0.282598	21.6209							miRBase LC
C-301857-00	hsa-miR-4291;;MI0015900;hsa-mir-4291	MIMAT0016922	hsa-miR-4291	UUCAGCAGGAACAGCU		3	-4.1377	-0.194133	-7.6923	-0.252908	45.655							miRBase LC
C-301858-00	hsa-miR-4329;;MI0015901;hsa-mir-4329	MIMAT0016923	hsa-miR-4329	CCUGAGACCCUAGUUCCAC		3	-7.1618	-0.405363	1.6676	0.0659332	60.7005							miRBase LC
C-301859-00	hsa-miR-4330;;MI0015902;hsa-mir-4330	MIMAT0016924	hsa-miR-4330	CCUCAGAUCAGAGCCUUGC		3	-32.8007	-1.30728	59.4582	1.11675	91.8847							miRBase LC
C-301860-00	hsa-miR-500b;;MI0015903;hsa-mir-500b	MIMAT0016925	hsa-miR-500b	AAUCCUUGCUACCUGGGU		3	-0.7349	-0.0483036	12.8212	0.250355	32.3434	Hsa-Mir-362-P5	hsa-mir-500b	MIR-362	AAUCCUU	Eutheria	Eutheria	miRBase LC
C-301861-00	hsa-miR-4328;;MI0015904;hsa-mir-4328	MIMAT0016926	hsa-miR-4328	CCAGUUUUCCCAGGAUU		3	-38.663	-2.27114	62.6029	1.59309	108.196							miRBase LC
C-301483-00	hsa-miR-2277-5p;;MI0011284;hsa-mir-2277	MIMAT0017352	hsa-miR-2277-5p	AGCGCGGGCUGAGCGCUGCCAGUC		3	25.5411	1.18969	-22.4319	-0.70362	31.3095	Hsa-Mir-2277	hsa-mir-2277	MIR-2277	GCGCGGG	H. sapiens	H. sapiens	miRBase HC
C-301770-00	hsa-miR-3200-5p;;MI0014249;hsa-mir-3200	MIMAT0017392	hsa-miR-3200-5p	AAUCUGAGAAGGCGCACAAGGU		3	2.9138	0.212163	-28.4261	-0.968524	32.7034	Hsa-Mir-3200	hsa-mir-3200	MIR-3200	ACCUUGC	Catarrhini	Catarrhini	miRBase HC
C-301829-00	hsa-miR-2355-3p;;MI0015873;hsa-mir-2355	MIMAT0017950	hsa-miR-2355-3p	AUUGUCCUUGCUGUUUGGAGAU		3	-8.9806	-0.477198	-3.5309	-0.138567	55.3975	Hsa-Mir-2355	hsa-mir-2355	MIR-2355	UCCCCAG	Eutheria	Eutheria	miRBase LC
C-301498-00	hsa-miR-3605-5p;;MI0015995;hsa-mir-3605	MIMAT0017981	hsa-miR-3605-5p	UGAGGAUGGAUAGCAAGGAAGCC		3	-3.4503	-0.209091	11.9548	0.303055	69.691							miRBase HC
C-301497-00	hsa-miR-3605-3p;;MI0015995;hsa-mir-3605	MIMAT0017982	hsa-miR-3605-3p	CCUCCGUGUUACCUGUCCUCUAG		3	0.086	0.00509518	-3.3092	-0.119154	92.6751							miRBase HC
C-301499-00	hsa-miR-3606-5p;hsa-miR-3606;MI0015996;hsa-mir-3606	MIMAT0017983	hsa-miR-3606-5p	UUAGUGAAGGCUAUUUUAAUU		3	6.8919	0.27063	-9.926	-0.384544	109.331							miRBase LC
C-301501-00	hsa-miR-3607-5p;;MI0015997;hsa-mir-3607	MIMAT0017984	hsa-miR-3607-5p	GCAUGUGAUGAAGCAAAUCAGU		3	-2.1388	-0.158388	-8.3285	-0.331565	52.7532
C-301500-00	hsa-miR-3607-3p;;MI0015997;hsa-mir-3607	MIMAT0017985	hsa-miR-3607-3p	ACUGUAAACGCUUUCUGAUG		3	-18.5144	-1.33902	42.1881	0.819672	124.032
C-301502-00	hsa-miR-3609;;MI0015999;hsa-mir-3609	MIMAT0017986	hsa-miR-3609	CAAAGUGAUGAGUAAUACUGGCUG		3	-12.5632	-0.644899	2.0074	0.0448079	98.2584							miRBase LC
C-301503-00	hsa-miR-3610;;MI0016000;hsa-mir-3610	MIMAT0017987	hsa-miR-3610	GAAUCGGAAAGGAGGCGCCG		3	-7.318	-0.493146	19.8662	0.413348	93.4494							miRBase LC
C-301504-00	hsa-miR-3611;;MI0016001;hsa-mir-3611	MIMAT0017988	hsa-miR-3611	UUGUGAAGAAAGAAAUUCUUA		3	12.4651	0.454137	-15.1476	-0.524989	53.1212	Hsa-Mir-3611	hsa-mir-3611	MIR-3611	UGUGAAG	H. sapiens	H. sapiens	miRBase LC
C-301505-00	hsa-miR-3612;;MI0016002;hsa-mir-3612	MIMAT0017989	hsa-miR-3612	AGGAGGCAUCUUGAGAAAUGGA		3	33.3525	0.634206	5.3418	0.0945209	16.854							miRBase LC
C-301506-00	hsa-miR-3613-5p;;MI0016003;hsa-mir-3613	MIMAT0017990	hsa-miR-3613-5p	UGUUGUACUUUUUUUUUUGUUC		3	-10.3694	-0.716345	4.9777	0.197283	114.43	Hsa-Mir-3613	hsa-mir-3613	MIR-3613	GUUGUAC	Theria	Theria	miRBase HC
C-301507-00	hsa-miR-3613-3p;;MI0016003;hsa-mir-3613	MIMAT0017991	hsa-miR-3613-3p	ACAAAAAAAAAAGCCCAACCCUUC		3	-10.2412	-0.482965	16.1589	0.492271	91.5783	Hsa-Mir-3613	hsa-mir-3613	MIR-3613	GUUGUAC	Theria	Theria	miRBase HC
C-301509-00	hsa-miR-3614-5p;;MI0016004;hsa-mir-3614	MIMAT0017992	hsa-miR-3614-5p	CCACUUGGAUCUGAAGGCUGCCC		3	36.8628	1.54535	-32.3899	-0.999767	32.9043							miRBase HC
C-301508-00	hsa-miR-3614-3p;;MI0016004;hsa-mir-3614	MIMAT0017993	hsa-miR-3614-3p	UAGCCUUCAGAUCUUGGUGUUUU		3	28.6412	1.55462	-23.5352	-0.860448	51.5331							miRBase HC
C-301510-00	hsa-miR-3615;;MI0016005;hsa-mir-3615	MIMAT0017994	hsa-miR-3615	UCUCUCGGCUCCUCGCGGCUC		3	-7.1223	-0.407948	27.7697	0.53333	69.8084							miRBase LC
C-301511-00	hsa-miR-3616-5p;;MI0016006;hsa-mir-3616	MIMAT0017995	hsa-miR-3616-5p	AUGAAGUGCACUCAUGAUAUGU		3	32.6597	2.26614	-38.3541	-0.568173	27.9439							miRBase HC
C-301512-00	hsa-miR-3616-3p;;MI0016006;hsa-mir-3616	MIMAT0017996	hsa-miR-3616-3p	CGAGGGCAUUUCAUGAUGCAGGC		3	43.5673	1.20549	-21.9675	-0.814278	24.5872							miRBase HC
C-301513-00	hsa-miR-3617-5p;hsa-miR-3617;MI0016007;hsa-mir-3617	MIMAT0017997	hsa-miR-3617-5p	AAAGACAUAGUUGCAAGAUGGG		3	-28.5963	-1.49572	37.1592	0.910075	188.434	Hsa-Mir-3617	hsa-mir-3617	MIR-3617	AAGACAU	Catarrhini	Catarrhini	miRBase HC
C-301514-00	hsa-miR-3618;;MI0016008;hsa-mir-3618	MIMAT0017998	hsa-miR-3618	UGUCUACAUUAAUGAAAAGAGC		3	16.714	0.600237	-1.0313	-0.0401408	66.2022							miRBase LC
C-301515-00	hsa-miR-3619-5p;hsa-miR-3619;MI0016009;hsa-mir-3619	MIMAT0017999	hsa-miR-3619-5p	UCAGCAGGCAGGCUGGUGCAGC		3	56.3329	1.06695	-36.469	-1.41718	27.097	Hsa-Mir-3619	hsa-mir-3619	MIR-3619	CAGCAGG	H. sapiens	H. sapiens	miRBase HC
C-301516-00	hsa-miR-23c;;MI0016010;hsa-mir-23c	MIMAT0018000	hsa-miR-23c	AUCACAUUGCCAGUGAUUACCC		3	2.0827	0.13796	-6.1232	-0.243607	93.4938							miRBase LC
C-301517-00	hsa-miR-3620-3p;hsa-miR-3620;MI0016011;hsa-mir-3620	MIMAT0018001	hsa-miR-3620-3p	UCACCCUGCAUCCCGCACCCAG		3	-11.9382	-0.824471	11.7884	0.461901	76.9613							miRBase HC
C-301518-00	hsa-miR-3621;;MI0016012;hsa-mir-3621	MIMAT0018002	hsa-miR-3621	CGCGGGUCGGGGUCUGCAGG		3	-5.2029	-0.392743	-3.134	-0.109806	57.8125							miRBase LC
C-301520-00	hsa-miR-3622a-5p;;MI0016013;hsa-mir-3622a	MIMAT0018003	hsa-miR-3622a-5p	CAGGCACGGGAGCUCAGGUGAG		3	42.2771	1.7566	-21.6759	-0.69777	27.0817	Hsa-Mir-3622	hsa-mir-3622a	MIR-3622	AGGCACG	H. sapiens	H. sapiens	miRBase HC
C-301519-00	hsa-miR-3622a-3p;;MI0016013;hsa-mir-3622a	MIMAT0018004	hsa-miR-3622a-3p	UCACCUGACCUCCCAUGCCUGU		3	-15.7775	-1.12387	33.102	1.02391	102.988	Hsa-Mir-3622	hsa-mir-3622a	MIR-3622	AGGCACG	H. sapiens	H. sapiens	miRBase HC
C-301522-00	hsa-miR-3622b-5p;;MI0016014;hsa-mir-3622b	MIMAT0018005	hsa-miR-3622b-5p	AGGCAUGGGAGGUCAGGUGA		3	32.492	1.74312	-30.5924	-0.922005	16.498							miRBase LC
C-301521-00	hsa-miR-3622b-3p;;MI0016014;hsa-mir-3622b	MIMAT0018006	hsa-miR-3622b-3p	UCACCUGAGCUCCCGUGCCUG		3	-20.9038	-0.878505	29.8781	0.759186	106.801							miRBase LC
C-301523-00	hsa-miR-3646;;MI0016046;hsa-mir-3646	MIMAT0018065	hsa-miR-3646	AAAAUGAAAUGAGCCCAGCCCA		3	-19.0892	-0.832223	21.8912	0.675674	63.4807							miRBase LC
C-301526-00	hsa-miR-3648;;MI0016048;hsa-mir-3648	MIMAT0018068	hsa-miR-3648	AGCCGCGGGGAUCGCCGAGGG		3	-17.8244	-0.980792	19.7441	0.48156	88.3227							miRBase LC
C-301527-00	hsa-miR-3649;;MI0016049;hsa-mir-3649	MIMAT0018069	hsa-miR-3649	AGGGACCUGAGUGUCUAAG		3	9.0849	0.609595	-0.6279	-0.0253346	71.0235							miRBase LC
C-301528-00	hsa-miR-3650;;MI0016050;hsa-mir-3650	MIMAT0018070	hsa-miR-3650	AGGUGUGUCUGUAGAGUCC		3	45.7675	2.58342	-24.6994	-0.41753	19.7547							miRBase LC
C-301529-00	hsa-miR-3651;;MI0016051;hsa-mir-3651	MIMAT0018071	hsa-miR-3651	CAUAGCCCGGUCGCUGGUACAUGA		3	17.0629	1.14024	-7.0991	-0.260924	70.0007							miRBase LC
C-301530-00	hsa-miR-3652;;MI0016052;hsa-mir-3652	MIMAT0018072	hsa-miR-3652	CGGCUGGAGGUGUGAGGA		3	44.8282	1.02719	-23.6251	-0.945474	23.9674							miRBase LC
C-301531-00	hsa-miR-3653;;MI0016053;hsa-mir-3653	MIMAT0018073	hsa-miR-3653	CUAAGAAGUUGACUGAAG		3	49.1502	3.52573	-37.5358	-0.775341	42.0373
C-301532-00	hsa-miR-3654;;MI0016054;hsa-mir-3654	MIMAT0018074	hsa-miR-3654	GACUGGACAAGCUGAGGAA		3	-25.9441	-0.801626	68.0982	2.70207	99.2037							miRBase LC
C-301533-00	hsa-miR-3655;;MI0016055;hsa-mir-3655	MIMAT0018075	hsa-miR-3655	GCUUGUCGCUGCGGUGUUGCU		3	29.0861	1.4809	-7.7507	-0.184535	65.8888							miRBase LC
C-301534-00	hsa-miR-3656;;MI0016056;hsa-mir-3656	MIMAT0018076	hsa-miR-3656	GGCGGGUGCGGGGGUGG		3	-15.8015	-1.15657	37.1834	0.908471	147.782
C-301535-00	hsa-miR-3657;;MI0016057;hsa-mir-3657	MIMAT0018077	hsa-miR-3657	UGUGUCCCAUUAUUGGUGAUU		3	32.1721	1.56224	-31.6206	-1.08216	46.625							miRBase LC
C-301536-00	hsa-miR-3658;;MI0016058;hsa-mir-3658	MIMAT0018078	hsa-miR-3658	UUUAAGAAAACACCAUGGAGAU		3	-25.0666	-0.959027	18.1379	0.504359	148.253							miRBase LC
C-301537-00	hsa-miR-1273e;;MI0016059;hsa-mir-1273e	MIMAT0018079	hsa-miR-1273e	UUGCUUGAACCCAGGAAGUGGA		3	53.6078	2.36126	-48.0607	-1.11683	28.9686
C-301538-00	hsa-miR-3659;;MI0016060;hsa-mir-3659	MIMAT0018080	hsa-miR-3659	UGAGUGUUGUCUACGAGGGCA		3	-0.6835	-0.0504705	21.278	0.716697	59.0286							miRBase LC
C-301539-00	hsa-miR-3660;;MI0016061;hsa-mir-3660	MIMAT0018081	hsa-miR-3660	ACUGACAGGAGAGCAUUUUGA		3	-1.9532	-0.11838	21.1368	0.797192	55.0015							miRBase LC
C-301540-00	hsa-miR-3661;;MI0016062;hsa-mir-3661	MIMAT0018082	hsa-miR-3661	UGACCUGGGACUCGGACAGCUG		3	35.1695	1.50198	-25.2381	-0.669767	31.6506							miRBase LC
C-301541-00	hsa-miR-3662;;MI0016063;hsa-mir-3662	MIMAT0018083	hsa-miR-3662	GAAAAUGAUGAGUAGUGACUGAUG		3	-17.5093	-1.0684	57.8295	1.63753	88.3276							miRBase LC
C-301542-00	hsa-miR-3663-5p;;MI0016064;hsa-mir-3663	MIMAT0018084	hsa-miR-3663-5p	GCUGGUCUGCGUGGUGCUCGG		3	-23.3244	-1.30305	52.3835	1.32345	122.805	Hsa-Mir-3663	hsa-mir-3663	MIR-3663	GAGCACC	H. sapiens	H. sapiens	miRBase HC
C-301543-00	hsa-miR-3663-3p;;MI0016064;hsa-mir-3663	MIMAT0018085	hsa-miR-3663-3p	UGAGCACCACACAGGCCGGGCGC		3	-6.604	-0.438842	12.4473	0.397488	58.5268	Hsa-Mir-3663	hsa-mir-3663	MIR-3663	GAGCACC	H. sapiens	H. sapiens	miRBase HC
C-301544-00	hsa-miR-3664-5p;hsa-miR-3664;MI0016065;hsa-mir-3664	MIMAT0018086	hsa-miR-3664-5p	AACUCUGUCUUCACUCAUGAGU		3	-2.7782	-0.208215	6.1198	0.238682	60.5299							miRBase HC
C-301545-00	hsa-miR-3665;;MI0016066;hsa-mir-3665	MIMAT0018087	hsa-miR-3665	AGCAGGUGCGGGGCGGCG		3	40.6003	2.91179	-20.7559	-0.690535	33.0476							miRBase LC
C-301546-00	hsa-miR-3666;;MI0016067;hsa-mir-3666	MIMAT0018088	hsa-miR-3666	CAGUGCAAGUGUAGAUGCCGA		3	-18.1507	-1.22569	66.7441	0.849336	149.53							miRBase LC
C-301548-00	hsa-miR-3667-5p;;MI0016068;hsa-mir-3667	MIMAT0018089	hsa-miR-3667-5p	AAAGACCCAUUGAGGAGAAGGU		3	11.5197	0.439821	-13.6381	-0.506772	99.0841							miRBase LC
C-301547-00	hsa-miR-3667-3p;;MI0016068;hsa-mir-3667	MIMAT0018090	hsa-miR-3667-3p	ACCUUCCUCUCCAUGGGUCUUU		3	18.2093	1.20849	-21.2523	-0.297944	31.9945							miRBase LC
C-301549-00	hsa-miR-3668;;MI0016069;hsa-mir-3668	MIMAT0018091	hsa-miR-3668	AAUGUAGAGAUUGAUCAAAAU		3	2.5729	0.108967	0.3919	0.00474778	86.3243							miRBase LC
C-301550-00	hsa-miR-3669;;MI0016070;hsa-mir-3669	MIMAT0018092	hsa-miR-3669	ACGGAAUAUGUAUACGGAAUAUA		3	-9.7691	-0.718714	30.9376	1.00874	95.9291
C-301551-00	hsa-miR-3670;;MI0016071;hsa-mir-3670-1	MIMAT0018093	hsa-miR-3670	AGAGCUCACAGCUGUCCUUCUCUA		3	17.5711	0.352018	-9.3782	-0.286375	25.7041							miRBase LC
C-301552-00	hsa-miR-3671;;MI0016072;hsa-mir-3671	MIMAT0018094	hsa-miR-3671	AUCAAAUAAGGACUAGUCUGCA		3	-10.1346	-0.510786	14.7783	0.330178	74.2851							miRBase LC
C-301553-00	hsa-miR-3672;;MI0016073;hsa-mir-3672	MIMAT0018095	hsa-miR-3672	AUGAGACUCAUGUAAAACAUCUU		3	34.2888	1.69572	-24.7814	-0.768108	52.6182							miRBase LC
C-301554-00	hsa-miR-3673;;MI0016074;hsa-mir-3673	MIMAT0018096	hsa-miR-3673	AUGGAAUGUAUAUACGGAAUA		3	63.4442	3.76309	-48.5749	-0.819463	35.6526
C-301555-00	hsa-miR-3674;;MI0016075;hsa-mir-3674	MIMAT0018097	hsa-miR-3674	AUUGUAGAACCUAAGAUUGGCC		3	40.2232	0.728342	-29.6234	-0.796763	27.8842							miRBase LC
C-301557-00	hsa-miR-3675-5p;;MI0016076;hsa-mir-3675	MIMAT0018098	hsa-miR-3675-5p	UAUGGGGCUUCUGUAGAGAUUUC		3	22.6436	0.795032	-9.7643	-0.358471	37.2065							miRBase LC
C-301556-00	hsa-miR-3675-3p;;MI0016076;hsa-mir-3675	MIMAT0018099	hsa-miR-3675-3p	CAUCUCUAAGGAACUCCCCCAA		3	10.3939	0.583853	8.4777	0.216025	61.9637							miRBase LC
C-301558-00	hsa-miR-3676-3p;hsa-miR-3676;MI0016077;hsa-mir-3676	MIMAT0018100	hsa-miR-3676-3p	CCGUGUUUCCCCCACGCUUU		3	4.1521	0.185618	-17.1941	-0.462164	72.3489
C-301559-00	hsa-miR-3677-3p;hsa-miR-3677;MI0016078;hsa-mir-3677	MIMAT0018101	hsa-miR-3677-3p	CUCGUGGGCUCUGGCCACGGCC		3	-2.8268	-0.126062	-9.6475	-0.314795	56.2474							miRBase HC
C-301560-00	hsa-miR-3678-5p;;MI0016079;hsa-mir-3678	MIMAT0018102	hsa-miR-3678-5p	UCCGUACAAACUCUGCUGUG		3	39.355	1.46368	-49.2379	-0.919971	64.3654							miRBase LC
C-301561-00	hsa-miR-3678-3p;;MI0016079;hsa-mir-3678	MIMAT0018103	hsa-miR-3678-3p	CUGCAGAGUUUGUACGGACCGG		3	10.7729	0.677857	-37.4397	-1.11562	66.616							miRBase LC
C-301562-00	hsa-miR-3679-5p;;MI0016080;hsa-mir-3679	MIMAT0018104	hsa-miR-3679-5p	UGAGGAUAUGGCAGGGAAGGGGA		3	-24.1535	-1.16591	29.6943	1.03717	100.403							miRBase LC
C-301563-00	hsa-miR-3679-3p;;MI0016080;hsa-mir-3679	MIMAT0018105	hsa-miR-3679-3p	CUUCCCCCCAGUAAUCUUCAUC		3	4.0096	0.18859	-16.6345	-0.5961	88.565							miRBase LC
C-301565-00	hsa-miR-3680-5p;hsa-miR-3680;MI0016081;hsa-mir-3680-1	MIMAT0018106	hsa-miR-3680-5p	GACUCACUCACAGGAUUGUGCA		3	-11.9825	-0.871132	39.6822	0.824401	58.9151							miRBase LC
C-301564-00	hsa-miR-3680-3p;hsa-miR-3680*;MI0016081;hsa-mir-3680-1	MIMAT0018107	hsa-miR-3680-3p	UUUUGCAUGACCCUGGGAGUAGG		3	11.5344	0.390351	-18.2735	-0.486839	51.0404							miRBase LC
C-301566-00	hsa-miR-3681-5p;hsa-miR-3681;MI0016082;hsa-mir-3681	MIMAT0018108	hsa-miR-3681-5p	UAGUGGAUGAUGCACUCUGUGC		3	15.8064	0.742079	-13.2403	-0.460817	50.0365							miRBase LC
C-301567-00	hsa-miR-3681-3p;hsa-miR-3681*;MI0016082;hsa-mir-3681	MIMAT0018109	hsa-miR-3681-3p	ACACAGUGCUUCAUCCACUACU		3	-4.4997	-0.274396	-3.8801	-0.141939	76.6217							miRBase LC
C-301568-00	hsa-miR-3682-3p;hsa-miR-3682;MI0016083;hsa-mir-3682	MIMAT0018110	hsa-miR-3682-3p	UGAUGAUACAGGUGGAGGUAG		3	19.2708	0.999109	-7.3795	-0.207865	31.5295							miRBase LC
C-301569-00	hsa-miR-3683;;MI0016084;hsa-mir-3683	MIMAT0018111	hsa-miR-3683	UGCGACAUUGGAAGUAGUAUCA		3	-0.4697	-0.0249769	-3.555	-0.104722	61.1229							miRBase LC
C-301570-00	hsa-miR-3684;;MI0016085;hsa-mir-3684	MIMAT0018112	hsa-miR-3684	UUAGACCUAGUACACGUCCUU		3	-19.1587	-1.16451	16.1119	0.639315	85.1952							miRBase LC
C-301571-00	hsa-miR-3685;;MI0016086;hsa-mir-3685	MIMAT0018113	hsa-miR-3685	UUUCCUACCCUACCUGAAGACU		3	16.603	1.12203	-32.616	-0.916547	36.5595							miRBase LC
C-301572-00	hsa-miR-3686;;MI0016087;hsa-mir-3686	MIMAT0018114	hsa-miR-3686	AUCUGUAAGAGAAAGUAAAUGA		3	-0.1868	-0.00969579	21.4838	0.503163	48.4037							miRBase LC
C-301573-00	hsa-miR-3687;;MI0016088;hsa-mir-3687	MIMAT0018115	hsa-miR-3687	CCCGGACAGGCGUUCGUGCGACGU		3	-20.6419	-1.14667	26.2865	0.571133	86.1314
C-301574-00	hsa-miR-3688-3p;hsa-miR-3688;MI0016089;hsa-mir-3688-1	MIMAT0018116	hsa-miR-3688-3p	UAUGGAAAGACUUUGCCACUCU		3	-10.779	-0.790504	57.135	0.703513	54.032							miRBase HC
C-301576-00	hsa-miR-3689a-5p;;MI0016090;hsa-mir-3689a	MIMAT0018117	hsa-miR-3689a-5p	UGUGAUAUCAUGGUUCCUGGGA		3	6.8676	0.422038	-5.2236	-0.164539	37.8864							miRBase LC
C-301575-00	hsa-miR-3689a-3p;;MI0016090;hsa-mir-3689a	MIMAT0018118	hsa-miR-3689a-3p	CUGGGAGGUGUGAUAUCGUGGU		3	27.5054	1.99353	27.1483	0.59728	12.4986							miRBase LC
C-301577-00	hsa-miR-3690;;MI0016091;hsa-mir-3690-1	MIMAT0018119	hsa-miR-3690	ACCUGGACCCAGCGUAGACAAAG		3	-25.6544	-1.34304	65.0038	1.72279	79.1447	Hsa-Mir-3690	hsa-mir-3690-1	MIR-3690	CCUGGAC	H. sapiens	H. sapiens	miRBase LC
C-301578-00	hsa-miR-3691-5p;hsa-miR-3691;MI0016092;hsa-mir-3691	MIMAT0018120	hsa-miR-3691-5p	AGUGGAUGAUGGAGACUCGGUAC		3	34.8928	1.90796	-12.6787	-0.490068	13.1093							miRBase LC
C-301580-00	hsa-miR-3692-5p;hsa-miR-3692*;MI0016093;hsa-mir-3692	MIMAT0018121	hsa-miR-3692-5p	CCUGCUGGUCAGGAGUGGAUACUG		3	2.085	0.097958	6.2963	0.182228	32.9074							miRBase LC
C-301579-00	hsa-miR-3692-3p;hsa-miR-3692;MI0016093;hsa-mir-3692	MIMAT0018122	hsa-miR-3692-3p	GUUCCACACUGACACUGCAGAAGU		3	-3.8623	-0.278436	6.0506	0.19116	49.5509							miRBase LC
C-301581-00	hsa-miR-3713;;MI0016134;hsa-mir-3713	MIMAT0018164	hsa-miR-3713	GGUAUCCGUUUGGGGAUGGU		3	11.4115	0.788512	-27.6145	-0.881157	23.4663							miRBase LC
C-301582-00	hsa-miR-3714;;MI0016135;hsa-mir-3714	MIMAT0018165	hsa-miR-3714	GAAGGCAGCAGUGCUCCCCUGU		3	19.454	0.727604	-29.2212	-0.469207	9.1033							miRBase LC
C-301583-00	hsa-miR-3180;;MI0016408;hsa-mir-3180-4	MIMAT0018178	hsa-miR-3180	UGGGGCGGAGCUUCCGGAG		3	10.4215	0.713529	-11.7408	-0.470354	25.5839							miRBase LC
C-301585-00	hsa-miR-3907;;MI0016410;hsa-mir-3907	MIMAT0018179	hsa-miR-3907	AGGUGCUCCAGGCUGGCUCACA		3	27.6567	1.75221	-22.1885	-0.365385	4.8719							miRBase LC
C-301586-00	hsa-miR-3689b-5p;hsa-miR-3689b;MI0016411;hsa-mir-3689b	MIMAT0018180	hsa-miR-3689b-5p	UGUGAUAUCAUGGUUCCUGGGA		3	18.9697	1.22299	-25.8503	-0.808359	23.6025							miRBase LC
C-301587-00	hsa-miR-3689b-3p;hsa-miR-3689b*;MI0016411;hsa-mir-3689b	MIMAT0018181	hsa-miR-3689b-3p	CUGGGAGGUGUGAUAUUGUGGU		3	33.2492	0.617823	-12.5518	-0.436124	11.2672							miRBase LC
C-301588-00	hsa-miR-3908;;MI0016412;hsa-mir-3908	MIMAT0018182	hsa-miR-3908	GAGCAAUGUAGGUAGACUGUUU	1nuc	3	89.053	1.77361	-34.4066	-0.902176	19.7717							miRBase LC
C-301589-00	hsa-miR-3909;;MI0016413;hsa-mir-3909	MIMAT0018183	hsa-miR-3909	UGUCCUCUAGGGCCUGCAGUCU	1nuc	3	93.0802	1.7187	-34.219	-1.10979	25.5002	Hsa-Mir-3909	hsa-mir-3909	MIR-3909	GUCCUCU	H. sapiens	H. sapiens	miRBase LC
C-301590-00	hsa-miR-3910;;MI0016414;hsa-mir-3910-1	MIMAT0018184	hsa-miR-3910	AAAGGCAUAAAACCAAGACA	1nuc	3	97.0357	5.29981	-39.219	-1.27254	11.9456							miRBase LC
C-301591-00	hsa-miR-3911;;MI0016415;hsa-mir-3911	MIMAT0018185	hsa-miR-3911	UGUGUGGAUCCUGGAGGAGGCA	1nuc	3	70.2815	4.73779	-46.9596	-1.14729	12.8721							miRBase LC
C-301592-00	hsa-miR-3912;;MI0016416;hsa-mir-3912	MIMAT0018186	hsa-miR-3912	UAACGCAUAAUAUGGACAUGU		3	-23.8966	-1.42238	27.2708	0.783807	71.1771							miRBase LC
C-301593-00	hsa-miR-3913-5p;hsa-miR-3913;MI0016417;hsa-mir-3913-1	MIMAT0018187	hsa-miR-3913-5p	UUUGGGACUGAUCUUGAUGUCU	5+nuc	3	-47.3333	-1.21703	132.101	4.18359	69.2233							miRBase LC
C-301595-00	hsa-miR-3914;;MI0016419;hsa-mir-3914-1	MIMAT0018188	hsa-miR-3914	AAGGAACCAGAAAAUGAGAAGU		3	-40.6203	-1.23283	57.1732	2.18083	111.089							miRBase LC
C-301596-00	hsa-miR-3915;;MI0016420;hsa-mir-3915	MIMAT0018189	hsa-miR-3915	UUGAGGAAAAGAUGGUCUUAUU		3	-3.9574	-0.149311	-19.0238	-0.522302	36.5434							miRBase LC
C-301598-00	hsa-miR-3916;;MI0016422;hsa-mir-3916	MIMAT0018190	hsa-miR-3916	AAGAGGAAGAAAUGGCUGGUUCUCAG		3	-5.2387	-0.200873	-13.1595	-0.301819	14.0477							miRBase LC
C-301599-00	hsa-miR-3917;;MI0016423;hsa-mir-3917	MIMAT0018191	hsa-miR-3917	GCUCGGACUGAGCAGGUGGG		3	-20.1031	-0.72674	32.4709	0.616889	57.6409							miRBase LC
C-301600-00	hsa-miR-3918;;MI0016424;hsa-mir-3918	MIMAT0018192	hsa-miR-3918	ACAGGGCCGCAGAUGGAGACU		3	50.3011	1.6715	-31.2171	-0.974633	8.5546							miRBase LC
C-301601-00	hsa-miR-3919;;MI0016425;hsa-mir-3919	MIMAT0018193	hsa-miR-3919	GCAGAGAACAAAGGACUCAGU		3	38.6596	0.575109	-14.8682	-0.485531	23.2873							miRBase LC
C-301602-00	hsa-miR-3150b-3p;hsa-miR-3150b;MI0016426;hsa-mir-3150b	MIMAT0018194	hsa-miR-3150b-3p	UGAGGAGAUCGUCGAGGUUGG		3	-11.6668	-0.311794	24.3	0.656593	47.2994							miRBase LC
C-301603-00	hsa-miR-3920;;MI0016427;hsa-mir-3920	MIMAT0018195	hsa-miR-3920	ACUGAUUAUCUUAACUCUCUGA		3	-37.8246	-1.36555	38.0765	0.779391	81.9993							miRBase LC
C-301604-00	hsa-miR-3921;;MI0016428;hsa-mir-3921	MIMAT0018196	hsa-miR-3921	UCUCUGAGUACCAUAUGCCUUGU		3	-20.113	-0.73281	-6.0519	-0.219558	59.6477							miRBase LC
C-301605-00	hsa-miR-3922-3p;hsa-miR-3922;MI0016429;hsa-mir-3922	MIMAT0018197	hsa-miR-3922-3p	UCUGGCCUUGACUUGACUCUUU		3	-2.6973	-0.164223	6.7006	0.145834	35.7373							miRBase LC
C-301606-00	hsa-miR-3923;;MI0016430;hsa-mir-3923	MIMAT0018198	hsa-miR-3923	AACUAGUAAUGUUGGAUUAGGG		3	43.1885	2.89033	-20.8414	-0.837242	21.8659							miRBase LC
C-301608-00	hsa-miR-3924;;MI0016432;hsa-mir-3924	MIMAT0018199	hsa-miR-3924	AUAUGUAUAUGUGACUGCUACU		3	-19.9953	-0.420033	-20.9294	-0.531074	32.0437	Hsa-Mir-3924	hsa-mir-3924	MIR-3924	AGUAGUC	H. sapiens	H. sapiens	miRBase LC
C-301609-00	hsa-miR-3925-5p;hsa-miR-3925;MI0016433;hsa-mir-3925	MIMAT0018200	hsa-miR-3925-5p	AAGAGAACUGAAAGUGGAGCCU		3	-13.0062	-0.972602	-8.0231	-0.179318	49.4835							miRBase LC
C-301610-00	hsa-miR-3926;;MI0016434;hsa-mir-3926-1	MIMAT0018201	hsa-miR-3926	UGGCCAAAAAGCAGGCAGAGA		3	11.4721	0.635461	0.4912	0.0168035	31.599							miRBase LC
C-301611-00	hsa-miR-3927-3p;hsa-miR-3927;MI0016435;hsa-mir-3927	MIMAT0018202	hsa-miR-3927-3p	CAGGUAGAUAUUUGAUAGGCAU		3	-16.4915	-0.988246	29.2759	1.02055	24.7582							miRBase LC
C-301613-00	hsa-miR-676-5p;hsa-miR-676*;MI0016436;hsa-mir-676	MIMAT0018203	hsa-miR-676-5p	UCUUCAACCUCAGGACUUGCA		3	-20.5164	-1.04229	37.9038	1.10088	55.9601	Hsa-Mir-676	hsa-mir-676	MIR-676	UGUCCUA	Eutheria	Eutheria	miRBase HC
C-301612-00	hsa-miR-676-3p;hsa-miR-676;MI0016436;hsa-mir-676	MIMAT0018204	hsa-miR-676-3p	CUGUCCUAAGGUUGUUGAGUU		3	-11.9634	-0.716068	29.3053	0.847644	20.7589	Hsa-Mir-676	hsa-mir-676	MIR-676	UGUCCUA	Eutheria	Eutheria	miRBase HC
C-301615-00	hsa-miR-3928;;MI0016438;hsa-mir-3928	MIMAT0018205	hsa-miR-3928	GGAGGAACCUUGGAGCUUCGGC		3	-14.4858	-0.788291	45.6511	0.751083	50.0424							miRBase HC
C-301616-00	hsa-miR-3929;;MI0016439;hsa-mir-3929	MIMAT0018206	hsa-miR-3929	GAGGCUGAUGUGAGUAGACCACU		3	14.1102	0.415981	-13.823	-0.54764	30.4599							miRBase LC
C-301617-00	hsa-miR-3934-5p;hsa-miR-3934;MI0016590;hsa-mir-3934	MIMAT0018349	hsa-miR-3934-5p	UCAGGUGUGGAAACUGAGGCAG		3	10.4682	0.296175	-10.8782	-0.420172	42.7995	Hsa-Mir-3934	hsa-mir-3934	MIR-3934	CAGGUGU	Catarrhini	Catarrhini	miRBase LC
C-301618-00	hsa-miR-3935;;MI0016591;hsa-mir-3935	MIMAT0018350	hsa-miR-3935	UGUAGAUACGAGCACCAGCCAC		3	-7.1968	-0.406131	20.8618	0.787995	38.5087							miRBase LC
C-301619-00	hsa-miR-3936;;MI0016592;hsa-mir-3936	MIMAT0018351	hsa-miR-3936	UAAGGGGUGUAUGGCAGAUGCA		3	36.6869	2.42243	-17.6015	-0.545205	19.1825							miRBase LC
C-301620-00	hsa-miR-3937;;MI0016593;hsa-mir-3937	MIMAT0018352	hsa-miR-3937	ACAGGCGGCUGUAGCAAUGGGGG		3	31.6428	1.65785	-33.3649	-1.25345	33.0918							miRBase LC
C-301621-00	hsa-miR-3938;;MI0016594;hsa-mir-3938	MIMAT0018353	hsa-miR-3938	AAUUCCCUUGUAGAUAACCCGG		3	-31.9836	-2.19757	51.1663	1.03503	129.183							miRBase LC
C-301622-00	hsa-miR-548y;;MI0016595;hsa-mir-548y	MIMAT0018354	hsa-miR-548y	AAAAGUAAUCACUGUUUUUGCC		3	-21.3905	-1.48164	42.1487	0.829428	73.3944							miRBase LC
C-301623-00	hsa-miR-3939;;MI0016596;hsa-mir-3939	MIMAT0018355	hsa-miR-3939	UACGCGCAGACCACAGGAUGUC		3	-5.446	-0.333419	11.734	0.356527	38.1206							miRBase HC
C-301624-00	hsa-miR-3940-3p;hsa-miR-3940;MI0016597;hsa-mir-3940	MIMAT0018356	hsa-miR-3940-3p	CAGCCCGGAUCCCAGCCCACUU		3	2.0771	0.127554	-8.2091	-0.284249	33.4706	Hsa-Mir-3940	hsa-mir-3940	MIR-3940	AGCCCGG	H. sapiens	H. sapiens	miRBase HC
C-301625-00	hsa-miR-3941;;MI0016598;hsa-mir-3941	MIMAT0018357	hsa-miR-3941	UUACACACAACUGAGGAUCAUA		3	7.7555	0.407746	0.2199	0.00633431	16.7896							miRBase LC
C-301626-00	hsa-miR-3942-5p;hsa-miR-3942;MI0016599;hsa-mir-3942	MIMAT0018358	hsa-miR-3942-5p	AAGCAAUACUGUUACCUGAAAU		3	-6.0229	-0.319628	13.9079	0.447271	36.5845	Hsa-Mir-3942	hsa-mir-3942	MIR-3942	GCAAUAC	H. sapiens	H. sapiens	miRBase HC
C-301627-00	hsa-miR-3943;;MI0016600;hsa-mir-3943	MIMAT0018359	hsa-miR-3943	UAGCCCCCAGGCUUCACUUGGCG		3	8.4067	0.396169	-18.2226	-0.418365	19.0766							miRBase LC
C-301628-00	hsa-miR-3944-3p;hsa-miR-3944;MI0016601;hsa-mir-3944	MIMAT0018360	hsa-miR-3944-3p	UUCGGGCUGGCCUGCUGCUCCGG		3	-7.0902	-0.506878	17.5035	0.57523	30.7561	Hsa-Mir-3944	hsa-mir-3944	MIR-3944	GUGCAGC	H. sapiens	H. sapiens	miRBase HC
C-301629-00	hsa-miR-3945;;MI0016602;hsa-mir-3945	MIMAT0018361	hsa-miR-3945	AGGGCAUAGGAGAGGGUUGAUAU		3	-1.0576	-0.0470516	34.8218	0.791381	27.2218							miRBase LC
C-301630-00	hsa-miR-374c-5p;hsa-miR-374c;MI0016684;hsa-mir-374c	MIMAT0018443	hsa-miR-374c-5p	AUAAUACAACCUGCUAAGUGCU		3	26.4426	1.6917	-36.9081	-1.0731	45.3431							miRBase LC
C-301631-00	hsa-miR-642b-3p;hsa-miR-642b;MI0016685;hsa-mir-642b	MIMAT0018444	hsa-miR-642b-3p	AGACACAUUUGGAGAGGGACCC		3	-3.1731	-0.194307	-6.6808	-0.269455	71.0506	Hsa-Mir-642-as	hsa-mir-642b	MIR-642	UCCCUCU	H. sapiens	Catarrhini	miRBase HC
C-301632-00	hsa-miR-550b-3p;hsa-miR-550b;MI0016686;hsa-mir-550b-1	MIMAT0018445	hsa-miR-550b-3p	UCUUACUCCCUCAGGCACUG		3	1.5386	0.100852	-5.6986	-0.182034	31.0197							miRBase LC
C-301634-00	hsa-miR-548z;;MI0016688;hsa-mir-548z	MIMAT0018446	hsa-miR-548z	CAAAAACCGCAAUUACUUUUGCA		3	0.6022	0.0305795	-14.9383	-0.486777	35.9656							miRBase LC
C-301635-00	hsa-miR-548aa;;MI0016689;hsa-mir-548aa-1	MIMAT0018447	hsa-miR-548aa	AAAAACCACAAUUACUUUUGCACCA		3	51.1827	2.68776	-30.8991	-0.848991	16.056							miRBase LC
C-301986-00	hsa-miR-1268b;;MI0016748;hsa-mir-1268b	MIMAT0018925	hsa-miR-1268b	CGGGCGUGGUGGUGGGGGUG		3	8.5002	0.352849	35.5989	0.890064	36.5492							miRBase LC
C-301974-00	hsa-miR-378d;;MI0003840;hsa-mir-378d-2	MIMAT0018926	hsa-miR-378d	ACUGGACUUGGAGUCAGAAA		3	2.4004	0.152856	9.4595	0.309018	25.3604							miRBase LC
C-301987-00	hsa-miR-378d;;MI0016749;hsa-mir-378d-1	MIMAT0018926	hsa-miR-378d	ACUGGACUUGGAGUCAGAAA		3	10.6262	0.440465	4.6302	0.13189	31.6031							miRBase LC
C-301988-00	hsa-miR-378e;;MI0016750;hsa-mir-378e	MIMAT0018927	hsa-miR-378e	ACUGGACUUGGAGUCAGGA		3	11.5312	0.389519	-3.6306	-0.141097	26.355							miRBase LC
C-301990-00	hsa-miR-548ab;;MI0016752;hsa-mir-548ab	MIMAT0018928	hsa-miR-548ab	AAAAGUAAUUGUGGAUUUUGCU		3	-19.2583	-0.953751	30.5367	1.02252	67.7594							miRBase LC
C-301991-00	hsa-miR-4417;;MI0016753;hsa-mir-4417	MIMAT0018929	hsa-miR-4417	GGUGGGCUUCCCGGAGGG		3	-24.1525	-1.22521	35.5418	0.630909	77.8304
C-301992-00	hsa-miR-4418;;MI0016754;hsa-mir-4418	MIMAT0018930	hsa-miR-4418	CACUGCAGGACUCAGCAG		3	-4.2617	-0.172322	-22.7211	-0.549276	55.0844							miRBase LC
C-301993-00	hsa-miR-4419a;;MI0016755;hsa-mir-4419a	MIMAT0018931	hsa-miR-4419a	UGAGGGAGGAGACUGCA		3	18.6157	0.952221	-18.7508	-0.299306	7.8977
C-301994-00	hsa-miR-378f;;MI0016756;hsa-mir-378f	MIMAT0018932	hsa-miR-378f	ACUGGACUUGGAGCCAGAAG		3	-12.3597	-0.911973	33.7244	0.634807	45.2795							miRBase LC
C-301995-00	hsa-miR-4420;;MI0016757;hsa-mir-4420	MIMAT0018933	hsa-miR-4420	GUCACUGAUGUCUGUAGCUGAG		3	-18.1512	-1.04652	1.7584	0.0665713	87.4185							miRBase LC
C-301996-00	hsa-miR-4421;;MI0016758;hsa-mir-4421	MIMAT0018934	hsa-miR-4421	ACCUGUCUGUGGAAAGGAGCUA		3	15.9352	0.637397	-6.2857	-0.177731	30.7004							miRBase LC
C-301997-00	hsa-miR-4422;;MI0016759;hsa-mir-4422	MIMAT0018935	hsa-miR-4422	AAAAGCAUCAGGAAGUACCCA		3	-9.6492	-0.606457	2.9234	0.116571	58.7874							miRBase LC
C-301999-00	hsa-miR-4423-3p;;MI0016760;hsa-mir-4423	MIMAT0018936	hsa-miR-4423-3p	AUAGGCACCAAAAAGCAACAA		3	0.7077	0.0247864	-11.3129	-0.221882	12.9215							miRBase HC
C-302000-00	hsa-miR-378g;;MI0016761;hsa-mir-378g	MIMAT0018937	hsa-miR-378g	ACUGGGCUUGGAGUCAGAAG	1nuc	3	91.2407	3.16694	-34.6224	-0.652343	16.7899							miRBase LC
C-302001-00	hsa-miR-548ac;;MI0016762;hsa-mir-548ac	MIMAT0018938	hsa-miR-548ac	CAAAAACCGGCAAUUACUUUUG		3	-15.1023	-0.88418	8.3407	0.218594	72.5657							miRBase LC
C-302002-00	hsa-miR-4424;;MI0016763;hsa-mir-4424	MIMAT0018939	hsa-miR-4424	AGAGUUAACUCAAAAUGGACUA		3	-9.9508	-0.385802	6.9351	0.174172	51.7289	Hsa-Mir-4424	hsa-mir-4424	MIR-4424	UCCAUUU	H. sapiens	H. sapiens	miRBase LC
C-302003-00	hsa-miR-4425;;MI0016764;hsa-mir-4425	MIMAT0018940	hsa-miR-4425	UGUUGGGAUUCAGCAGGACCAU		3	19.2308	1.12917	-29.0297	-0.771469	27.2974							miRBase LC
C-302004-00	hsa-miR-4426;;MI0016765;hsa-mir-4426	MIMAT0018941	hsa-miR-4426	GAAGAUGGACGUACUUU		3	31.4316	1.45492	-32.9228	-0.850342	28.4947							miRBase LC
C-302005-00	hsa-miR-4427;;MI0016766;hsa-mir-4427	MIMAT0018942	hsa-miR-4427	UCUGAAUAGAGUCUGAAGAGU		3	-23.0694	-1.64446	39.9319	0.994407	71.5246							miRBase LC
C-302006-00	hsa-miR-4428;;MI0016767;hsa-mir-4428	MIMAT0018943	hsa-miR-4428	CAAGGAGACGGGAACAUGGAGC		3	-16.1181	-0.854897	32.777	1.07913	69.6109							miRBase LC
C-302007-00	hsa-miR-4429;;MI0016768;hsa-mir-4429	MIMAT0018944	hsa-miR-4429	AAAAGCUGGGCUGAGAGGCG		3	24.9367	1.05418	-19.2293	-0.739795	38.5524							miRBase LC
C-302008-00	hsa-miR-4430;;MI0016769;hsa-mir-4430	MIMAT0018945	hsa-miR-4430	AGGCUGGAGUGAGCGGAG		3	57.5051	1.79071	-22.0176	-0.296143	12.7341							miRBase LC
C-302009-00	hsa-miR-548ad;;MI0016770;hsa-mir-548ad	MIMAT0018946	hsa-miR-548ad	GAAAACGACAAUGACUUUUGCA		3	-29.1953	-1.47881	40.4906	1.50079	128.552							miRBase LC
C-302010-00	hsa-miR-4431;;MI0016771;hsa-mir-4431	MIMAT0018947	hsa-miR-4431	GCGACUCUGAAAACUAGAAGGU		3	-23.6756	-1.45327	34.2389	0.908308	82.89							miRBase LC
C-302011-00	hsa-miR-4432;;MI0016772;hsa-mir-4432	MIMAT0018948	hsa-miR-4432	AAAGACUCUGCAAGAUGCCU		3	-5.8089	-0.313775	-6.9901	-0.261798	67.2874							miRBase LC
C-302012-00	hsa-miR-4433-3p;hsa-miR-4433;MI0016773;hsa-mir-4433	MIMAT0018949	hsa-miR-4433-3p	ACAGGAGUGGGGGUGGGACAU		3	6.3425	0.161374	-0.6135	-0.0220997	38.2019							miRBase LC
C-302014-00	hsa-miR-4434;;MI0016774;hsa-mir-4434	MIMAT0018950	hsa-miR-4434	AGGAGAAGUAAAGUAGAA		3	-15.7161	-0.502293	49.3546	1.69075	74.6645							miRBase LC
C-302015-00	hsa-miR-4435;;MI0016775;hsa-mir-4435-1	MIMAT0018951	hsa-miR-4435	AUGGCCAGAGCUCACACAGAGG		3	-11.3583	-0.675369	40.9003	1.00163	67.9816							miRBase LC
C-302016-00	hsa-miR-4436a;;MI0016776;hsa-mir-4436a	MIMAT0018952	hsa-miR-4436a	GCAGGACAGGCAGAAGUGGAU		3	-24.9443	-1.67808	32.058	0.849148	105.422							miRBase LC
C-302018-00	hsa-miR-4437;;MI0016778;hsa-mir-4437	MIMAT0018953	hsa-miR-4437	UGGGCUCAGGGUACAAAGGUU		3	28.8383	1.99492	-5.826	-0.19102	24.3479							miRBase LC
C-302019-00	hsa-miR-548ae;;MI0016779;hsa-mir-548ae-1	MIMAT0018954	hsa-miR-548ae	CAAAAACUGCAAUUACUUUCA		3	-34.368	-1.01882	38.6355	1.43186	153.193							miRBase HC
C-302021-00	hsa-miR-4438;;MI0016781;hsa-mir-4438	MIMAT0018956	hsa-miR-4438	CACAGGCUUAGAAAAGACAGU		3	-2.6659	-0.164639	25.6192	0.705625	11.8042							miRBase LC
C-302022-00	hsa-miR-4439;;MI0016782;hsa-mir-4439	MIMAT0018957	hsa-miR-4439	GUGACUGAUACCUUGGAGGCAU		3	-2.0339	-0.0492231	-27.6185	-0.432681	56.4353							miRBase LC
C-302023-00	hsa-miR-4440;;MI0016783;hsa-mir-4440	MIMAT0018958	hsa-miR-4440	UGUCGUGGGGCUUGCUGGCUUG		3	2.6548	0.140525	-27.614	-0.560134	58.8732							miRBase LC
C-302024-00	hsa-miR-4441;;MI0016784;hsa-mir-4441	MIMAT0018959	hsa-miR-4441	ACAGGGAGGAGAUUGUA		3	46.4684	1.22946	-15.56	-0.60254	18.4541							miRBase LC
C-302025-00	hsa-miR-4442;;MI0016785;hsa-mir-4442	MIMAT0018960	hsa-miR-4442	GCCGGACAAGAGGGAGG		3	-19.8603	-1.12099	25.4314	0.676593	95.9726							miRBase LC
C-302026-00	hsa-miR-4443;;MI0016786;hsa-mir-4443	MIMAT0018961	hsa-miR-4443	UUGGAGGCGUGGGUUUU		3	61.1859	3.53077	-29.7909	-0.482662	20.8639							miRBase LC
C-302520-00	hsa-miR-4444;;MI0019111;hsa-mir-4444-2	MIMAT0018962	hsa-miR-4444	CUCGAGUUGGAAGAGGCG		3	19.6143	1.28233	-29.6023	-1.00027	108.668							miRBase LC
C-301976-00	hsa-miR-4445-5p;hsa-miR-4445;MI0016788;hsa-mir-4445	MIMAT0018963	hsa-miR-4445-5p	AGAUUGUUUCUUUUGCCGUGCA		3	34.7406	1.99485	-21.9329	-0.599327	19.249							miRBase LC
C-301975-00	hsa-miR-4445-3p;hsa-miR-4445*;MI0016788;hsa-mir-4445	MIMAT0018964	hsa-miR-4445-3p	CACGGCAAAAGAAACAAUCCA		3	-16.4162	-1.2117	25.7441	0.490136	52.1673							miRBase LC
C-302027-00	hsa-miR-4446-3p;;MI0016789;hsa-mir-4446	MIMAT0018965	hsa-miR-4446-3p	CAGGGCUGGCAGUGACAUGGGU		3	1.3297	0.0974759	-5.7368	-0.179017	25.893							miRBase LC
C-302029-00	hsa-miR-4447;;MI0016790;hsa-mir-4447	MIMAT0018966	hsa-miR-4447	GGUGGGGGCUGUUGUUU		3	38.7169	2.21419	-20.8451	-0.759853	24.5492							miRBase LC
C-302030-00	hsa-miR-4448;;MI0016791;hsa-mir-4448	MIMAT0018967	hsa-miR-4448	GGCUCCUUGGUCUAGGGGUA		3	-9.3646	-0.499885	20.5467	0.628133	45.1589							miRBase LC
C-302031-00	hsa-miR-4449;;MI0016792;hsa-mir-4449	MIMAT0018968	hsa-miR-4449	CGUCCCGGGGCUGCGCGAGGCA		3	-6.9154	-0.371908	-7.6161	-0.30439	75.6796							miRBase LC
C-302032-00	hsa-miR-548ag;;MI0016793;hsa-mir-548ag-1	MIMAT0018969	hsa-miR-548ag	AAAGGUAAUUGUGGUUUCUGC		3	-6.8203	-0.433866	4.6266	0.141456	75.7144							miRBase LC
C-302034-00	hsa-miR-4450;;MI0016795;hsa-mir-4450	MIMAT0018971	hsa-miR-4450	UGGGGAUUUGGAGAAGUGGUGA		3	46.7967	1.23424	3.6331	0.106294	16.5276							miRBase LC
C-302035-00	hsa-miR-548ah-5p;hsa-miR-548ah;MI0016796;hsa-mir-548ah	MIMAT0018972	hsa-miR-548ah-5p	AAAAGUGAUUGCAGUGUUUG		3	-15.3367	-1.09221	17.4397	0.534124	114.196							miRBase LC
C-302037-00	hsa-miR-4451;;MI0016797;hsa-mir-4451	MIMAT0018973	hsa-miR-4451	UGGUAGAGCUGAGGACA		3	-7.4667	-0.479323	9.4223	0.312889	16.2672							miRBase LC
C-302038-00	hsa-miR-4452;;MI0016798;hsa-mir-4452	MIMAT0018974	hsa-miR-4452	UUGAAUUCUUGGCCUUAAGUGAU		3	-19.3878	-0.770338	-9.5592	-0.35196	42.0731							miRBase LC
C-302039-00	hsa-miR-4453;;MI0016799;hsa-mir-4453	MIMAT0018975	hsa-miR-4453	GAGCUUGGUCUGUAGCGGUU		3	33.6503	1.3598	-29.0869	-0.574444	9.9733							miRBase LC
C-302040-00	hsa-miR-4454;;MI0016800;hsa-mir-4454	MIMAT0018976	hsa-miR-4454	GGAUCCGAGUCACGGCACCA		3	-14.874	-0.931617	0.148	0.00596389	55.9597							miRBase LC
C-302041-00	hsa-miR-4455;;MI0016801;hsa-mir-4455	MIMAT0018977	hsa-miR-4455	AGGGUGUGUGUGUUUUU		3	3.9625	0.16888	13.5626	0.509434	22.4305							miRBase LC
C-302042-00	hsa-miR-4456;;MI0016802;hsa-mir-4456	MIMAT0018978	hsa-miR-4456	CCUGGUGGCUUCCUUUU		3	6.3728	0.266274	-4.8418	-0.187984	23.6232							miRBase LC
C-302043-00	hsa-miR-4457;;MI0016803;hsa-mir-4457	MIMAT0018979	hsa-miR-4457	UCACAAGGUAUUGACUGGCGUA		3	1.4977	0.0651154	-15.6916	-0.43917	47.8789							miRBase LC
C-302044-00	hsa-miR-4458;;MI0016804;hsa-mir-4458	MIMAT0018980	hsa-miR-4458	AGAGGUAGGUGUGGAAGAA		3	-20.6985	-1.19403	36.8941	1.28666	42.7142							miRBase LC
C-302045-00	hsa-miR-4459;;MI0016805;hsa-mir-4459	MIMAT0018981	hsa-miR-4459	CCAGGAGGCGGAGGAGGUGGAG		3	9.3937	0.436846	-0.8619	-0.0231778	64.6112
C-302046-00	hsa-miR-4460;;MI0016806;hsa-mir-4460	MIMAT0018982	hsa-miR-4460	AUAGUGGUUGUGAAUUUACCUU		3	11.2111	0.517202	-22.1476	-0.68545	33.8989							miRBase LC
C-302047-00	hsa-miR-4461;;MI0016807;hsa-mir-4461	MIMAT0018983	hsa-miR-4461	GAUUGAGACUAGUAGGGCUAGGC		3	3.3981	0.244109	-3.1598	-0.0900751	31.4267
C-302048-00	hsa-miR-378h;;MI0016808;hsa-mir-378h	MIMAT0018984	hsa-miR-378h	ACUGGACUUGGUGUCAGAUGG		3	-14.6109	-1.00469	41.0006	0.713879	80.0177							miRBase LC
C-302049-00	hsa-miR-3135b;;MI0016809;hsa-mir-3135b	MIMAT0018985	hsa-miR-3135b	GGCUGGAGCGAGUGCAGUGGUG		3	9.7815	0.419219	-9.2586	-0.328601	43.181							miRBase LC
C-302050-00	hsa-miR-4462;;MI0016810;hsa-mir-4462	MIMAT0018986	hsa-miR-4462	UGACACGGAGGGUGGCUUGGGAA		3	-18.6507	-0.888958	14.8689	0.5322	82.7086							miRBase LC
C-302051-00	hsa-miR-4463;;MI0016811;hsa-mir-4463	MIMAT0018987	hsa-miR-4463	GAGACUGGGGUGGGGCC		3	-14.2758	-1.04528	-7.3718	-0.28141	64.7766							miRBase LC
C-302052-00	hsa-miR-4464;;MI0016812;hsa-mir-4464	MIMAT0018988	hsa-miR-4464	AAGGUUUGGAUAGAUGCAAUA		3	6.5791	0.358971	-24.5197	-0.558937	29.7109							miRBase LC
C-302053-00	hsa-miR-548ai;;MI0016813;hsa-mir-548ai	MIMAT0018989	hsa-miR-548ai	AAAGGUAAUUGCAGUUUUUCCC		3	-23.8111	-1.49019	16.0697	0.480453	154.524							miRBase LC
C-302054-00	hsa-miR-548aj-3p;hsa-miR-548aj;MI0016814;hsa-mir-548aj-1	MIMAT0018990	hsa-miR-548aj-3p	UAAAAACUGCAAUUACUUUUA		3	-18.4777	-1.33753	35.3422	0.531123	115.382							miRBase LC
C-302057-00	hsa-miR-4465;;MI0016816;hsa-mir-4465	MIMAT0018992	hsa-miR-4465	CUCAAGUAGUCUGACCAGGGGA		3	-5.876	-0.42846	21.6404	0.575132	67.0208							miRBase LC
C-302058-00	hsa-miR-4466;;MI0016817;hsa-mir-4466	MIMAT0018993	hsa-miR-4466	GGGUGCGGGCCGGCGGGG		3	-13.1501	-0.869882	12.689	0.500922	51.2706							miRBase LC
C-302059-00	hsa-miR-4467;;MI0016818;hsa-mir-4467	MIMAT0018994	hsa-miR-4467	UGGCGGCGGUAGUUAUGGGCUU		3	39.8942	0.94654	-35.9845	-0.915224	30.8491							miRBase LC
C-302060-00	hsa-miR-4468;;MI0016819;hsa-mir-4468	MIMAT0018995	hsa-miR-4468	AGAGCAGAAGGAUGAGAU	1nuc	3	66.7852	3.80848	-43.5545	-0.971358	16.4727							miRBase LC
C-302061-00	hsa-miR-4469;;MI0016820;hsa-mir-4469	MIMAT0018996	hsa-miR-4469	GCUCCCUCUAGGGUCGCUCGGA		3	-24.7908	-1.15252	66.0168	1.80656	67.3037							miRBase LC
C-302062-00	hsa-miR-4470;;MI0016821;hsa-mir-4470	MIMAT0018997	hsa-miR-4470	UGGCAAACGUGGAAGCCGAGA		3	60.9538	1.26612	-21.5121	-0.541687	15.7644							miRBase LC
C-302063-00	hsa-miR-4471;;MI0016822;hsa-mir-4471	MIMAT0018998	hsa-miR-4471	UGGGAACUUAGUAGAGGUUUAA		3	5.3051	0.360248	7.8913	0.295334	26.6931							miRBase LC
C-302064-00	hsa-miR-4472;;MI0016823;hsa-mir-4472-1	MIMAT0018999	hsa-miR-4472	GGUGGGGGGUGUUGUUUU		3	9.5545	0.587771	11.6134	0.337287	40.0148							miRBase LC
C-302066-00	hsa-miR-4473;;MI0016825;hsa-mir-4473	MIMAT0019000	hsa-miR-4473	CUAGUGCUCUCCGUUACAAGUA		3	-11.6658	-0.584053	17.9967	0.30149	37.8493							miRBase LC
C-302068-00	hsa-miR-4474-3p;;MI0016826;hsa-mir-4474	MIMAT0019001	hsa-miR-4474-3p	UUGUGGCUGGUCAUGAGGCUAA		3	3.266	0.219702	22.3239	0.403113	75.3548							miRBase LC
C-302069-00	hsa-miR-4475;;MI0016827;hsa-mir-4475	MIMAT0019002	hsa-miR-4475	CAAGGGACCAAGCAUUCAUUAU		3	7.8642	0.476695	-16.0718	-0.565496	37.6883							miRBase LC
C-302070-00	hsa-miR-4476;;MI0016828;hsa-mir-4476	MIMAT0019003	hsa-miR-4476	CAGGAAGGAUUUAGGGACAGGC		3	14.0291	0.571719	-8.976	-0.223351	23.3186							miRBase LC
C-302071-00	hsa-miR-4477a;;MI0016829;hsa-mir-4477a	MIMAT0019004	hsa-miR-4477a	CUAUUAAGGACAUUUGUGAUUC		3	-0.5083	-0.0250744	-13.7088	-0.375431	32.5715							miRBase LC
C-302072-00	hsa-miR-4477b;;MI0016830;hsa-mir-4477b	MIMAT0019005	hsa-miR-4477b	AUUAAGGACAUUUGUGAUUGAU		3	-4.9174	-0.250954	6.9992	0.186865	37.7508							miRBase LC
C-302073-00	hsa-miR-4478;;MI0016831;hsa-mir-4478	MIMAT0019006	hsa-miR-4478	GAGGCUGAGCUGAGGAG		3	35.0879	2.31971	-17.6178	-0.60797	22.8794							miRBase LC
C-302074-00	hsa-miR-3689c;;MI0016832;hsa-mir-3689c	MIMAT0019007	hsa-miR-3689c	CUGGGAGGUGUGAUAUUGUGGU		3	44.0295	1.88844	-32.8559	-0.706362	9.6606							miRBase LC
C-302076-00	hsa-miR-3689d;;MI0016834;hsa-mir-3689d-1	MIMAT0019008	hsa-miR-3689d	GGGAGGUGUGAUCUCACACUCG		3	24.7835	0.499099	10.8163	0.43202	9.658							miRBase LC
C-302078-00	hsa-miR-3689e;;MI0016836;hsa-mir-3689e	MIMAT0019009	hsa-miR-3689e	UGUGAUAUCAUGGUUCCUGGGA		3	4.5749	0.178717	-30.5675	-0.64904	30.9304							miRBase LC
C-302079-00	hsa-miR-3689f;;MI0016837;hsa-mir-3689f	MIMAT0019010	hsa-miR-3689f	UGUGAUAUCGUGCUUCCUGGGA		3	-21.7765	-1.34464	17.4687	0.315412	108.887							miRBase LC
C-302080-00	hsa-miR-4479;;MI0016838;hsa-mir-4479	MIMAT0019011	hsa-miR-4479	CGCGCGGCCGUGCUCGGAGCAG		3	54.5076	3.30174	-37.8927	-1.05582	34.8358							miRBase LC
C-302615-00	hsa-miR-3155b;;MI0016839;hsa-mir-3155b	MIMAT0019012	hsa-miR-3155b	CCAGGCUCUGCAGUGGGA		3	-8.5983	-0.537406	29.4659	0.573241	65.4673							miRBase LC
C-302081-00	hsa-miR-548ak;;MI0016840;hsa-mir-548ak	MIMAT0019013	hsa-miR-548ak	AAAAGUAACUGCGGUUUUUGA		3	-23.5114	-1.70443	45.4091	0.64992	89.8945							miRBase LC
C-302082-00	hsa-miR-4480;;MI0016841;hsa-mir-4480	MIMAT0019014	hsa-miR-4480	AGCCAAGUGGAAGUUACUUUA		3	33.82	1.09872	-37.2359	-0.783256	21.8872							miRBase LC
C-302083-00	hsa-miR-4481;;MI0016842;hsa-mir-4481	MIMAT0019015	hsa-miR-4481	GGAGUGGGCUGGUGGUU		3	5.6072	0.371795	6.1107	0.211462	37.793							miRBase LC
C-302084-00	hsa-miR-4482-5p;hsa-miR-4482;MI0016843;hsa-mir-4482	MIMAT0019016	hsa-miR-4482-5p	AACCCAGUGGGCUAUGGAAAUG		3	59.7858	2.6175	-40.9884	-0.968012	24.63							miRBase LC
C-302086-00	hsa-miR-4483;;MI0016844;hsa-mir-4483	MIMAT0019017	hsa-miR-4483	GGGGUGGUCUGUUGUUG		3	-25.168	-1.18011	44.6006	0.611073	5.4397							miRBase LC
C-302087-00	hsa-miR-4484;;MI0016845;hsa-mir-4484	MIMAT0019018	hsa-miR-4484	AAAAGGCGGGAGAAGCCCCA	1nuc	3	92.7922	5.82516	-51.5909	-0.98713	11.9581							miRBase LC
C-302088-00	hsa-miR-4485;;MI0016846;hsa-mir-4485	MIMAT0019019	hsa-miR-4485	UAACGGCCGCGGUACCCUAA		3	0.1828	0.00421136	-19.2022	-0.38158	32.8205							miRBase LC
C-302089-00	hsa-miR-4486;;MI0016847;hsa-mir-4486	MIMAT0019020	hsa-miR-4486	GCUGGGCGAGGCUGGCA		3	19.4619	0.781067	3.783	0.102195	38.5821							miRBase LC
C-302090-00	hsa-miR-4487;;MI0016848;hsa-mir-4487	MIMAT0019021	hsa-miR-4487	AGAGCUGGCUGAAGGGCAG		3	25.5381	1.36698	16.5081	0.401414	18.6793							miRBase LC
C-302091-00	hsa-miR-4488;;MI0016849;hsa-mir-4488	MIMAT0019022	hsa-miR-4488	AGGGGGCGGGCUCCGGCG		3	-5.4351	-0.320806	8.3457	0.330862	70.4788							miRBase LC
C-302092-00	hsa-miR-4489;;MI0016850;hsa-mir-4489	MIMAT0019023	hsa-miR-4489	UGGGGCUAGUGAUGCAGGACG		3	25.8222	1.86178	-9.0054	-0.200402	18.5822							miRBase LC
C-302093-00	hsa-miR-548al;;MI0016851;hsa-mir-548al	MIMAT0019024	hsa-miR-548al	AACGGCAAUGACUUUUGUACCA		3	-4.2234	-0.239155	-4.4801	-0.132623	58.8908							miRBase LC
C-302094-00	hsa-miR-4490;;MI0016852;hsa-mir-4490	MIMAT0019025	hsa-miR-4490	UCUGGUAAGAGAUUUGGGCAUA		3	-25.9106	-1.39456	46.4454	0.734967	54.4077							miRBase LC
C-302095-00	hsa-miR-4491;;MI0016853;hsa-mir-4491	MIMAT0019026	hsa-miR-4491	AAUGUGGACUGGUGUGACCAAA		3	-0.7038	-0.0393895	20.6205	0.381659	45.4171							miRBase LC
C-302096-00	hsa-miR-4492;;MI0016854;hsa-mir-4492	MIMAT0019027	hsa-miR-4492	GGGGCUGGGCGCGCGCC		3	24.842	1.06586	-0.3241	-0.0127715	33.4978							miRBase LC
C-302097-00	hsa-miR-4493;;MI0016855;hsa-mir-4493	MIMAT0019028	hsa-miR-4493	AGAAGGCCUUUCCAUCUCUGU		3	41.674	1.39088	-36.6111	-0.973909	45.9241							miRBase LC
C-302098-00	hsa-miR-4494;;MI0016856;hsa-mir-4494	MIMAT0019029	hsa-miR-4494	CCAGACUGUGGCUGACCAGAGG		3	-29.4532	-2.08538	52.3035	1.49722	96.4056							miRBase LC
C-302099-00	hsa-miR-4495;;MI0016857;hsa-mir-4495	MIMAT0019030	hsa-miR-4495	AAUGUAAACAGGCUUUUUGCU		3	2.6828	0.0874011	29.3988	0.873005	68.8456							miRBase LC
C-302100-00	hsa-miR-4496;;MI0016858;hsa-mir-4496	MIMAT0019031	hsa-miR-4496	GAGGAAACUGAAGCUGAGAGGG		3	-13.7008	-0.948465	40.4406	0.7005	88.2915							miRBase LC
C-302101-00	hsa-miR-4497;;MI0016859;hsa-mir-4497	MIMAT0019032	hsa-miR-4497	CUCCGGGACGGCUGGGC		3	-8.4165	-0.557746	0.9342	0.0287446	67.6479							miRBase LC
C-302102-00	hsa-miR-4498;;MI0016860;hsa-mir-4498	MIMAT0019033	hsa-miR-4498	UGGGCUGGCAGGGCAAGUGCUG		3	38.6534	2.72676	-6.1343	-0.0756884	9.6977							miRBase LC
C-302103-00	hsa-miR-4419b;;MI0016861;hsa-mir-4419b	MIMAT0019034	hsa-miR-4419b	GAGGCUGAAGGAAGAUGG		3	21.067	1.02685	-30.7368	-1.06559	58.306
C-302104-00	hsa-miR-4499;;MI0016862;hsa-mir-4499	MIMAT0019035	hsa-miR-4499	AAGACUGAGAGGAGGGA		3	-14.0232	-0.779345	3.1443	0.104853	122.987							miRBase LC
C-302105-00	hsa-miR-4500;;MI0016863;hsa-mir-4500	MIMAT0019036	hsa-miR-4500	UGAGGUAGUAGUUUCUU		3	-31.4007	-2.04912	43.1528	1.26169	89.2984							miRBase LC
C-302106-00	hsa-miR-4501;;MI0016864;hsa-mir-4501	MIMAT0019037	hsa-miR-4501	UAUGUGACCUCGGAUGAAUCA		3	40.7769	2.08205	-23.5522	-0.373643	19.8159							miRBase LC
C-302107-00	hsa-miR-4502;;MI0016865;hsa-mir-4502	MIMAT0019038	hsa-miR-4502	GCUGAUGAUGAUGGUGCUGAAG		3	-19.1641	-1.21044	38.6735	0.885855	85.3325							miRBase LC
C-302108-00	hsa-miR-4503;;MI0016866;hsa-mir-4503	MIMAT0019039	hsa-miR-4503	UUUAAGCAGGAAAUAGAAUUUA		3	-6.5511	-0.361941	-5.1655	-0.112839	100.214							miRBase LC
C-302109-00	hsa-miR-4504;;MI0016867;hsa-mir-4504	MIMAT0019040	hsa-miR-4504	UGUGACAAUAGAGAUGAACAUG		3	30.4159	1.07058	-15.8521	-0.615975	39.8732							miRBase LC
C-302110-00	hsa-miR-4505;;MI0016868;hsa-mir-4505	MIMAT0019041	hsa-miR-4505	AGGCUGGGCUGGGACGGA		3	32.2188	1.02163	21.9473	0.422833	12.2918							miRBase LC
C-302111-00	hsa-miR-4506;;MI0016869;hsa-mir-4506	MIMAT0019042	hsa-miR-4506	AAAUGGGUGGUCUGAGGCAA		3	36.0749	0.975168	-7.3617	-0.291306	46.8519							miRBase LC
C-302112-00	hsa-miR-2392;;MI0016870;hsa-mir-2392	MIMAT0019043	hsa-miR-2392	UAGGAUGGGGGUGAGAGGUG		3	-3.8546	-0.2649	17.7036	0.690944	50.4221							miRBase LC
C-302113-00	hsa-miR-4507;;MI0016871;hsa-mir-4507	MIMAT0019044	hsa-miR-4507	CUGGGUUGGGCUGGGCUGGG		3	-1.4119	-0.0507268	-11.0929	-0.431418	28.3946							miRBase LC
C-302114-00	hsa-miR-4508;;MI0016872;hsa-mir-4508	MIMAT0019045	hsa-miR-4508	GCGGGGCUGGGCGCGCG		3	-26.3632	-1.02485	29.5034	0.719363	90.5387							miRBase LC
C-302115-00	hsa-miR-4509;;MI0016873;hsa-mir-4509-1	MIMAT0019046	hsa-miR-4509	ACUAAAGGAUAUAGAAGGUUUU		3	-25.2656	-1.69169	5.5032	0.156781	103.099							miRBase LC
C-302118-00	hsa-miR-4510;;MI0016876;hsa-mir-4510	MIMAT0019047	hsa-miR-4510	UGAGGGAGUAGGAUGUAUGGUU		3	13.3297	0.617318	-17.5716	-0.53183	16.613							miRBase LC
C-302119-00	hsa-miR-4511;;MI0016877;hsa-mir-4511	MIMAT0019048	hsa-miR-4511	GAAGAACUGUUGCAUUUGCCCU		3	-30.8208	-1.08038	26.1945	0.792933	121.28							miRBase LC
C-302120-00	hsa-miR-4512;;MI0016878;hsa-mir-4512	MIMAT0019049	hsa-miR-4512	CAGGGCCUCACUGUAUCGCCCA		3	18.4792	0.79605	0.0146	0.000482942	19.9772							miRBase LC
C-302121-00	hsa-miR-4513;;MI0016879;hsa-mir-4513	MIMAT0019050	hsa-miR-4513	AGACUGACGGCUGGAGGCCCAU		3	-13.763	-0.800488	21.1402	0.469547	43.7042							miRBase LC
C-302122-00	hsa-miR-4514;;MI0016880;hsa-mir-4514	MIMAT0019051	hsa-miR-4514	ACAGGCAGGAUUGGGGAA		3	32.2814	1.2614	-11.9652	-0.482377	18.4255							miRBase LC
C-302123-00	hsa-miR-4515;;MI0016881;hsa-mir-4515	MIMAT0019052	hsa-miR-4515	AGGACUGGACUCCCGGCAGCCC		3	15.8545	1.12138	-14.9346	-0.392008	37.2409							miRBase LC
C-302124-00	hsa-miR-4516;;MI0016882;hsa-mir-4516	MIMAT0019053	hsa-miR-4516	GGGAGAAGGGUCGGGGC		3	-25.3611	-1.4098	31.8617	0.802259	94.1432							miRBase LC
C-302125-00	hsa-miR-4517;;MI0016883;hsa-mir-4517	MIMAT0019054	hsa-miR-4517	AAAUAUGAUGAAACUCACAGCUGAG		3	0.7791	0.0220039	12.3274	0.334259	24.0173							miRBase LC
C-302126-00	hsa-miR-4518;;MI0016884;hsa-mir-4518	MIMAT0019055	hsa-miR-4518	GCUCAGGGAUGAUAACUGUGCUGAGA		3	-10.1696	-0.427587	31.9275	0.860234	55.5545							miRBase LC
C-302127-00	hsa-miR-4519;;MI0016885;hsa-mir-4519	MIMAT0019056	hsa-miR-4519	CAGCAGUGCGCAGGGCUG		3	8.9542	0.26508	8.8943	0.27547	27.1885							miRBase LC
C-302128-00	hsa-miR-4520a-3p;;MI0016886;hsa-mir-4520a	MIMAT0019057	hsa-miR-4520a-3p	UUGGACAGAAAACACGCAGGAA		3	-3.295	-0.159646	-24.9529	-0.634027	59.0837							miRBase LC
C-302130-00	hsa-miR-4521;;MI0016887;hsa-mir-4521	MIMAT0019058	hsa-miR-4521	GCUAAGGAAGUCCUGUGCUCAG		3	-19.2602	-0.94337	34.9181	1.00987	83.689							miRBase LC
C-302131-00	hsa-miR-1269b;;MI0016888;hsa-mir-1269b	MIMAT0019059	hsa-miR-1269b	CUGGACUGAGCCAUGCUACUGG		3	2.2158	0.144316	18.3332	0.390206	60.9056							miRBase LC
C-302132-00	hsa-miR-4522;;MI0016889;hsa-mir-4522	MIMAT0019060	hsa-miR-4522	UGACUCUGCCUGUAGGCCGGU		3	23.6462	0.498416	-19.587	-0.469019	16.1769							miRBase LC
C-302133-00	hsa-miR-4523;;MI0016890;hsa-mir-4523	MIMAT0019061	hsa-miR-4523	GACCGAGAGGGCCUCGGCUGU		3	-17.9669	-1.2786	18.2309	0.517126	67.7234							miRBase LC
C-302134-00	hsa-miR-4524a-5p;hsa-miR-4524;MI0016891;hsa-mir-4524a	MIMAT0019062	hsa-miR-4524a-5p	AUAGCAGCAUGAACCUGUCUCA		3	21.6401	0.940467	-12.6138	-0.459632	24.9421	Hsa-Mir-4524	hsa-mir-4524a	MIR-4524	GAGACAG	Catarrhini	Catarrhini	miRBase HC
C-302135-00	hsa-miR-4524a-3p;hsa-miR-4524*;MI0016891;hsa-mir-4524a	MIMAT0019063	hsa-miR-4524a-3p	UGAGACAGGCUUAUGCUGCUAU		3	24.7559	0.840897	8.7312	0.214555	21.5905	Hsa-Mir-4524	hsa-mir-4524a	MIR-4524	GAGACAG	Catarrhini	Catarrhini	miRBase HC
C-302136-00	hsa-miR-4525;;MI0016892;hsa-mir-4525	MIMAT0019064	hsa-miR-4525	GGGGGGAUGUGCAUGCUGGUU		3	22.6619	0.704602	-7.807	-0.281234	26.2106							miRBase LC
C-302137-00	hsa-miR-4526;;MI0016893;hsa-mir-4526	MIMAT0019065	hsa-miR-4526	GCUGACAGCAGGGCUGGCCGCU		3	-0.6794	-0.0476773	16.865	0.503085	59.2379							miRBase LC
C-302138-00	hsa-miR-4527;;MI0016894;hsa-mir-4527	MIMAT0019066	hsa-miR-4527	UGGUCUGCAAAGAGAUGACUGU	1nuc	3	103.608	4.98096	-39.4285	-0.862557	12.278							miRBase LC
C-302139-00	hsa-miR-4528;;MI0016895;hsa-mir-4528	MIMAT0019067	hsa-miR-4528	UCAUUAUAUGUAUGAUCUGGAC		3	-16.7827	-0.759295	-2.388	-0.088733	57.5553							miRBase LC
C-302140-00	hsa-miR-4529-3p;;MI0016896;hsa-mir-4529	MIMAT0019068	hsa-miR-4529-3p	AUUGGACUGCUGAUGGCCCGU		3	19.4938	1.35157	-12.1493	-0.357632	48.3389							miRBase LC
C-302142-00	hsa-miR-4530;;MI0016897;hsa-mir-4530	MIMAT0019069	hsa-miR-4530	CCCAGCAGGACGGGAGCG		3	-26.2401	-1.77649	43.3286	1.00774	110.73							miRBase LC
C-302143-00	hsa-miR-4531;;MI0016898;hsa-mir-4531	MIMAT0019070	hsa-miR-4531	AUGGAGAAGGCUUCUGA		3	56.0999	2.94853	-33.7844	-0.56901	32.1932							miRBase LC
C-302144-00	hsa-miR-4532;;MI0016899;hsa-mir-4532	MIMAT0019071	hsa-miR-4532	CCCCGGGGAGCCCGGCG		3	-24.7883	-1.5899	45.1536	1.03531	147.982
C-302145-00	hsa-miR-4533;;MI0016900;hsa-mir-4533	MIMAT0019072	hsa-miR-4533	UGGAAGGAGGUUGCCGGACGCU		3	9.3363	0.488129	-14.2625	-0.508242	46.4103							miRBase LC
C-302146-00	hsa-miR-4534;;MI0016901;hsa-mir-4534	MIMAT0019073	hsa-miR-4534	GGAUGGAGGAGGGGUCU		3	-5.5992	-0.344745	31.0483	0.700308	46.7528							miRBase LC
C-302147-00	hsa-miR-378i;;MI0016902;hsa-mir-378i	MIMAT0019074	hsa-miR-378i	ACUGGACUAGGAGUCAGAAGG		3	4.2051	0.296328	-12.8929	-0.466747	32.1299							miRBase LC
C-302148-00	hsa-miR-4535;;MI0016903;hsa-mir-4535	MIMAT0019075	hsa-miR-4535	GUGGACCUGGCUGGGAC		3	-11.0199	-0.556382	17.4295	0.560103	65.466							miRBase LC
C-302149-00	hsa-miR-548am-3p;hsa-miR-548am;MI0016904;hsa-mir-548am	MIMAT0019076	hsa-miR-548am-3p	CAAAAACUGCAGUUACUUUUGU		3	-23.2997	-1.12685	42.5385	0.934773	96.0227							miRBase HC
C-302151-00	hsa-miR-1587;;MI0016905;hsa-mir-1587	MIMAT0019077	hsa-miR-1587	UUGGGCUGGGCUGGGUUGGG		3	29.1855	0.801919	-22.5492	-0.658632	19.8572							miRBase LC
C-301929-00	hsa-miR-4536-5p;;MI0016906;hsa-mir-4536-1	MIMAT0019078	hsa-miR-4536-5p	UGUGGUAGAUAUAUGCACGAU		3	26.1949	1.37915	-25.4427	-0.955068	25.8792							miRBase LC
C-302152-00	hsa-miR-548an;;MI0016907;hsa-mir-548an	MIMAT0019079	hsa-miR-548an	AAAAGGCAUUGUGGUUUUUG	1nuc	3	136.761	3.17102	-52.5958	-1.0315	11.6122							miRBase LC
C-302153-00	hsa-miR-4537;;MI0016908;hsa-mir-4537	MIMAT0019080	hsa-miR-4537	UGAGCCGAGCUGAGCUUAGCUG		3	-6.9789	-0.377305	-4.4716	-0.132336	73.4707							miRBase LC
C-302154-00	hsa-miR-4538;;MI0016909;hsa-mir-4538	MIMAT0019081	hsa-miR-4538	GAGCUUGGAUGAGCUGGGCUGA		3	14.4385	0.698325	-29.6188	-0.681667	25.2698							miRBase LC
C-302155-00	hsa-miR-4539;;MI0016910;hsa-mir-4539	MIMAT0019082	hsa-miR-4539	GCUGAACUGGGCUGAGCUGGGC		3	-1.3392	-0.0696698	-5.1466	-0.184264	86.9637							miRBase LC
C-302156-00	hsa-miR-4540;;MI0016911;hsa-mir-4540	MIMAT0019083	hsa-miR-4540	UUAGUCCUGCCUGUAGGUUUA		3	8.2719	0.271842	-37.8581	-0.748184	39.2791							miRBase LC
C-302723-00	hsa-miR-3117-5p;;MI0014130;hsa-mir-3117	MIMAT0019197	hsa-miR-3117-5p	AGACACUAUACGAGUCAUAU		3	0.975	0.0691391	12.5993	0.311737	119.663							miRBase LC
C-302724-00	hsa-miR-3120-5p;;MI0014136;hsa-mir-3120	MIMAT0019198	hsa-miR-3120-5p	CCUGUCUGUGCCUGCUGUACA		3	-1.4976	-0.105722	4.7135	0.179162	127.17							miRBase LC
C-302725-00	hsa-miR-3121-5p;;MI0014137;hsa-mir-3121	MIMAT0019199	hsa-miR-3121-5p	UCCUUUGCCUAUUCUAUUUAAG		3	-3.4555	-0.139231	16.9509	0.3697	56.548							miRBase LC
C-302726-00	hsa-miR-3124-3p;;MI0014140;hsa-mir-3124	MIMAT0019200	hsa-miR-3124-3p	ACUUUCCUCACUCCCGUGAAGU		3	-15.5485	-1.14128	49.4385	0.704981	115.239							miRBase LC
C-302727-00	hsa-miR-3127-3p;;MI0014144;hsa-mir-3127	MIMAT0019201	hsa-miR-3127-3p	UCCCCUUCUGCAGGCCUGCUGG		3	-24.4998	-0.995826	34.9111	0.683835	144.035	Hsa-Mir-3127	hsa-mir-3127	MIR-3127	UCAGGGC	H. sapiens	H. sapiens	miRBase HC
C-302728-00	hsa-miR-3129-3p;;MI0014146;hsa-mir-3129	MIMAT0019202	hsa-miR-3129-3p	AAACUAAUCUCUACACUGCUGC		3	-4.8267	-0.3125	5.9238	0.139266	98.7542							miRBase LC
C-302729-00	hsa-miR-3136-3p;;MI0014158;hsa-mir-3136	MIMAT0019203	hsa-miR-3136-3p	UGGCCCAACCUAUUCAGUUAGU		3	-25.1751	-1.76887	34.7734	0.787371	139.656	Hsa-Mir-3136	hsa-mir-3136	MIR-3136	UGACUGA	H. sapiens	H. sapiens	miRBase LC
C-302730-00	hsa-miR-3140-5p;;MI0014163;hsa-mir-3140	MIMAT0019204	hsa-miR-3140-5p	ACCUGAAUUACCAAAAGCUUU		3	-18.718	-1.33301	26.2635	0.75068	118.069	Hsa-Mir-3140	hsa-mir-3140	MIR-3140	GCUUUUG	Catarrhini	Catarrhini	miRBase HC
C-302732-00	hsa-miR-3145-5p;;MI0014170;hsa-mir-3145	MIMAT0019205	hsa-miR-3145-5p	AACUCCAAACACUCAAAACUCA		3	-24.6211	-1.14323	43.6093	0.601255	119.472	Hsa-Mir-3145	hsa-mir-3145	MIR-3145	GAUAUUU	Catarrhini	Catarrhini	miRBase HC
C-302733-00	hsa-miR-3150a-5p;;MI0014177;hsa-mir-3150a	MIMAT0019206	hsa-miR-3150a-5p	CAACCUCGACGAUCUCCUCAGC		3	-25.6625	-1.13292	22.1406	0.510166	170.727							miRBase LC
C-302734-00	hsa-miR-3152-5p;;MI0014179;hsa-mir-3152	MIMAT0019207	hsa-miR-3152-5p	AUUGCCUCUGUUCUAACACAAG		3	-11.4309	-0.838051	38.2952	0.668538	129.227							miRBase LC
C-302735-00	hsa-miR-3074-5p;;MI0014181;hsa-mir-3074	MIMAT0019208	hsa-miR-3074-5p	GUUCCUGCUGAACUGAGCCAG		3	-7.0741	-0.459138	-17.6701	-0.316457	42.2006							miRBase LC
C-302736-00	hsa-miR-3156-3p;;MI0014184;hsa-mir-3156-1	MIMAT0019209	hsa-miR-3156-3p	CUCCCACUUCCAGAUCUUUCU		3	-4.8517	-0.28481	12.0289	0.413275	34.1055							miRBase LC
C-302737-00	hsa-miR-3157-3p;;MI0014185;hsa-mir-3157	MIMAT0019210	hsa-miR-3157-3p	CUGCCCUAGUCUAGCUGAAGCU		3	-21.2052	-1.28934	27.834	0.440666	169.544							miRBase HC
C-302738-00	hsa-miR-3158-5p;;MI0014186;hsa-mir-3158-1	MIMAT0019211	hsa-miR-3158-5p	CCUGCAGAGAGGAAGCCCUUC		3	26.4101	0.574263	-45.3377	-0.850371	38.459							miRBase HC
C-302740-00	hsa-miR-3160-5p;;MI0014189;hsa-mir-3160-1	MIMAT0019212	hsa-miR-3160-5p	GGCUUUCUAGUCUCAGCUCUCC		3	-16.3892	-1.04183	38.5362	0.757926	110.179							miRBase LC
C-302742-00	hsa-miR-3162-3p;;MI0014192;hsa-mir-3162	MIMAT0019213	hsa-miR-3162-3p	UCCCUACCCCUCCACUCCCCA		3	-5.7825	-0.357054	53.4003	0.681702	75.8997							miRBase LC
C-302743-00	hsa-miR-3173-5p;;MI0014204;hsa-mir-3173	MIMAT0019214	hsa-miR-3173-5p	UGCCCUGCCUGUUUUCUCCUUU		3	-24.3241	-1.01744	35.2413	0.621278	147.647	Hsa-Mir-3173	hsa-mir-3173	MIR-3173	GCCCUGC	Catarrhini	Catarrhini	miRBase HC
C-302744-00	hsa-miR-3177-5p;;MI0014211;hsa-mir-3177	MIMAT0019215	hsa-miR-3177-5p	UGUGUACACACGUGCCAGGCGCU		3	-22.2456	-1.23594	61.9114	0.765028	130.732							miRBase HC
C-302747-00	hsa-miR-3187-5p;;MI0014231;hsa-mir-3187	MIMAT0019216	hsa-miR-3187-5p	CCUGGGCAGCGUGUGGCUGAAGG		3	-3.4407	-0.258908	41.0802	0.676973	66.3996	Hsa-Mir-3187	hsa-mir-3187	MIR-3187	UGGCCAU	H. sapiens	H. sapiens	miRBase HC
C-302748-00	hsa-miR-3189-5p;;MI0014233;hsa-mir-3189	MIMAT0019217	hsa-miR-3189-5p	UGCCCCAUCUGUGCCCUGGGUAGGA		3	1.0414	0.0424347	42.8422	0.798354	52.4968							miRBase HC
C-302751-00	hsa-miR-3194-3p;;MI0014239;hsa-mir-3194	MIMAT0019218	hsa-miR-3194-3p	AGCUCUGCUGCUCACUGGCAGU		3	1.7694	0.108665	6.7494	0.150307	22.0592	Hsa-Mir-3194	hsa-mir-3194	MIR-3194	GCCAGCC	H. sapiens	H. sapiens	miRBase HC
C-301952-00	hsa-miR-3619-3p;;MI0016009;hsa-mir-3619	MIMAT0019219	hsa-miR-3619-3p	GGGACCAUCCUGCCUGCUGUGG		3	-10.4253	-0.657378	20.9392	0.810357	44.4073	Hsa-Mir-3619	hsa-mir-3619	MIR-3619	CAGCAGG	H. sapiens	H. sapiens	miRBase HC
C-301953-00	hsa-miR-3664-3p;;MI0016065;hsa-mir-3664	MIMAT0019220	hsa-miR-3664-3p	UCUCAGGAGUAAAGACAGAGUU		3	-19.3834	-0.782002	17.2324	0.537091	86.6933							miRBase HC
C-301955-00	hsa-miR-3677-5p;;MI0016078;hsa-mir-3677	MIMAT0019221	hsa-miR-3677-5p	CAGUGGCCAGAGCCCUGCAGUG		3	16.6396	1.01905	-20.3048	-0.457137	28.5908							miRBase HC
C-301956-00	hsa-miR-3682-5p;;MI0016083;hsa-mir-3682	MIMAT0019222	hsa-miR-3682-5p	CUACUUCUACCUGUGUUAUCAU		3	19.7952	1.15313	-33.0274	-0.545423	25.1825							miRBase LC
C-301957-00	hsa-miR-3688-5p;;MI0016089;hsa-mir-3688-1	MIMAT0019223	hsa-miR-3688-5p	AGUGGCAAAGUCUUUCCAUAU		3	15.9768	0.997748	-15.4166	-0.366292	31.6402							miRBase HC
C-301958-00	hsa-miR-3691-3p;;MI0016092;hsa-mir-3691	MIMAT0019224	hsa-miR-3691-3p	ACCAAGUCUGCGUCAUCCUCUC		3	-5.264	-0.290442	0.0313	0.000991011	63.1967							miRBase LC
C-301959-00	hsa-miR-3913-3p;;MI0016417;hsa-mir-3913-1	MIMAT0019225	hsa-miR-3913-3p	AGACAUCAAGAUCAGUCCCAAA		3	34.258	1.47872	10.398	0.250779	21.7281							miRBase LC
C-301961-00	hsa-miR-3150b-5p;;MI0016426;hsa-mir-3150b	MIMAT0019226	hsa-miR-3150b-5p	CAACCUCGAGGAUCUCCCCAGC		3	-5.6013	-0.403486	20.7562	0.480852	48.0538							miRBase LC
C-301962-00	hsa-miR-3922-5p;;MI0016429;hsa-mir-3922	MIMAT0019227	hsa-miR-3922-5p	UCAAGGCCAGAGGUCCCACAGCA		3	6.4445	0.477163	-12.701	-0.36788	30.922							miRBase LC
C-301963-00	hsa-miR-3925-3p;;MI0016433;hsa-mir-3925	MIMAT0019228	hsa-miR-3925-3p	ACUCCAGUUUUAGUUCUCUUG		3	-22.1031	-1.4678	38.0276	0.550005	63.4174							miRBase LC
C-301966-00	hsa-miR-3940-5p;;MI0016597;hsa-mir-3940	MIMAT0019229	hsa-miR-3940-5p	GUGGGUUGGGGCGGGCUCUG		3	-5.1047	-0.344604	-4.0692	-0.147042	52.7275	Hsa-Mir-3940	hsa-mir-3940	MIR-3940	AGCCCGG	H. sapiens	H. sapiens	miRBase HC
C-301967-00	hsa-miR-3942-3p;;MI0016599;hsa-mir-3942	MIMAT0019230	hsa-miR-3942-3p	UUUCAGAUAACAGUAUUACAU		3	-15.2616	-0.955748	-0.6769	-0.021502	58.8403	Hsa-Mir-3942	hsa-mir-3942	MIR-3942	GCAAUAC	H. sapiens	H. sapiens	miRBase HC
C-301968-00	hsa-miR-3944-5p;;MI0016601;hsa-mir-3944	MIMAT0019231	hsa-miR-3944-5p	UGUGCAGCAGGCCAACCGAGA		3	-7.8782	-0.570999	4.6277	0.178202	69.0247	Hsa-Mir-3944	hsa-mir-3944	MIR-3944	GUGCAGC	H. sapiens	H. sapiens	miRBase HC
C-301998-00	hsa-miR-4423-5p;;MI0016760;hsa-mir-4423	MIMAT0019232	hsa-miR-4423-5p	AGUUGCCUUUUUGUUCCCAUGC		3	-22.0985	-1.36088	-0.3027	-0.0089321	44.9271							miRBase HC
C-302028-00	hsa-miR-4446-5p;;MI0016789;hsa-mir-4446	MIMAT0019233	hsa-miR-4446-5p	AUUUCCCUGCCAUUCCCUUGGC		3	28.2042	1.42424	-35.9595	-0.863877	18.409							miRBase LC
C-302067-00	hsa-miR-4474-5p;;MI0016826;hsa-mir-4474	MIMAT0019234	hsa-miR-4474-5p	UUAGUCUCAUGAUCAGACACA		3	-23.381	-0.97604	35.6054	0.846659	29.7702							miRBase LC
C-302129-00	hsa-miR-4520a-5p;;MI0016886;hsa-mir-4520a	MIMAT0019235	hsa-miR-4520a-5p	CCUGCGUGUUUUCUGUCCAA		3	3.6691	0.149671	-4.0456	-0.160566	52.7106							miRBase LC
C-302141-00	hsa-miR-4529-5p;;MI0016896;hsa-mir-4529	MIMAT0019236	hsa-miR-4529-5p	AGGCCAUCAGCAGUCCAAUGAA		3	2.6249	0.193385	9.3564	0.371091	52.0878							miRBase LC
C-302157-00	hsa-miR-3960;;MI0016964;hsa-mir-3960	MIMAT0019337	hsa-miR-3960	GGCGGCGGCGGAGGCGGGGG		3	26.775	1.23702	-17.4632	-0.697836	47.6247							miRBase LC
C-302158-00	hsa-miR-3972;;MI0016990;hsa-mir-3972	MIMAT0019357	hsa-miR-3972	CUGCCAGCCCCGUUCCAGGGCA		3	-2.8459	-0.204937	-1.6254	-0.0641518	42.9082							miRBase LC
C-302159-00	hsa-miR-3973;;MI0016991;hsa-mir-3973	MIMAT0019358	hsa-miR-3973	ACAAAGUACAGCAUUAGCCUUAG		3	-6.1686	-0.414962	0.1896	0.00555617	29.3254							miRBase LC
C-302160-00	hsa-miR-3974;;MI0016992;hsa-mir-3974	MIMAT0019359	hsa-miR-3974	AAAGGUCAUUGUAAGGUUAAUGC		3	63.6699	2.19597	-42.0035	-0.802915	39.8203							miRBase LC
C-302161-00	hsa-miR-3975;;MI0016993;hsa-mir-3975	MIMAT0019360	hsa-miR-3975	UGAGGCUAAUGCACUACUUCAC		3	38.8503	2.14057	-22.7004	-0.698034	15.4754							miRBase LC
C-302162-00	hsa-miR-3976;;MI0016994;hsa-mir-3976	MIMAT0019361	hsa-miR-3976	UAUAGAGAGCAGGAAGAUUAAUGU		3	-15.2807	-1.10768	31.2448	0.9453	78.2778							miRBase LC
C-302163-00	hsa-miR-3977;;MI0016995;hsa-mir-3977	MIMAT0019362	hsa-miR-3977	GUGCUUCAUCGUAAUUAACCUUA		3	2.6509	0.131287	-18.9322	-0.620044	49.0265							miRBase LC
C-302164-00	hsa-miR-3978;;MI0016996;hsa-mir-3978	MIMAT0019363	hsa-miR-3978	GUGGAAAGCAUGCAUCCAGGGUGU		3	15.0232	0.809739	-30.4848	-1.06083	61.1086							miRBase LC
C-302500-00	hsa-miR-4632-3p;hsa-miR-4632;MI0017259;hsa-mir-4632	MIMAT0019688	hsa-miR-4632-3p	UGCCGCCCUCUCGCUGCUCUAG		3	7.4977	0.507397	-6.5386	-0.243871	64.2285							miRBase LC
C-302165-00	hsa-miR-4633-5p;;MI0017260;hsa-mir-4633	MIMAT0019689	hsa-miR-4633-5p	AUAUGCCUGGCUAGCUCCUC		3	27.7596	0.881609	-31.2125	-0.631807	31.4236							miRBase LC
C-302166-00	hsa-miR-4633-3p;;MI0017260;hsa-mir-4633	MIMAT0019690	hsa-miR-4633-3p	AGGAGCUAGCCAGGCAUAUGCA		3	37.9018	2.37367	-40.1342	-0.943798	15.2681							miRBase LC
C-302167-00	hsa-miR-4634;;MI0017261;hsa-mir-4634	MIMAT0019691	hsa-miR-4634	CGGCGCGACCGGCCCGGGG		3	-14.3097	-0.988434	24.7421	0.684444	71.2274							miRBase LC
C-302168-00	hsa-miR-4635;;MI0017262;hsa-mir-4635	MIMAT0019692	hsa-miR-4635	UCUUGAAGUCAGAACCCGCAA		3	19.7717	1.42688	-29.7731	-0.929366	45.8406							miRBase LC
C-302169-00	hsa-miR-4636;;MI0017263;hsa-mir-4636	MIMAT0019693	hsa-miR-4636	AACUCGUGUUCAAAGCCUUUAG		3	8.8898	0.279459	12.7827	0.322861	53.6207							miRBase LC
C-302170-00	hsa-miR-4637;;MI0017264;hsa-mir-4637	MIMAT0019694	hsa-miR-4637	UACUAACUGCAGAUUCAAGUGA		3	-24.0692	-1.74448	24.0756	0.635575	140.348	Hsa-Mir-4637	hsa-mir-4637	MIR-4637	ACUAACU	H. sapiens	H. sapiens	miRBase LC
C-302171-00	hsa-miR-4638-5p;;MI0017265;hsa-mir-4638	MIMAT0019695	hsa-miR-4638-5p	ACUCGGCUGCGGUGGACAAGU		3	3.9677	0.228964	-4.8852	-0.195233	39.5498							miRBase LC
C-302172-00	hsa-miR-4638-3p;;MI0017265;hsa-mir-4638	MIMAT0019696	hsa-miR-4638-3p	CCUGGACACCGCUCAGCCGGCCG		3	-15.841	-0.570319	8.9784	0.230135	105.569							miRBase LC
C-302501-00	hsa-miR-4639-5p;;MI0017266;hsa-mir-4639	MIMAT0019697	hsa-miR-4639-5p	UUGCUAAGUAGGCUGAGAUUGA		3	11.8245	0.373087	-11.5793	-0.358948	22.7273							miRBase LC
C-302502-00	hsa-miR-4639-3p;;MI0017266;hsa-mir-4639	MIMAT0019698	hsa-miR-4639-3p	UCACUCUCACCUUGCUUUGC		3	-11.4616	-0.623475	3.2045	0.0734449	62.999							miRBase LC
C-302174-00	hsa-miR-4640-5p;;MI0017267;hsa-mir-4640	MIMAT0019699	hsa-miR-4640-5p	UGGGCCAGGGAGCAGCUGGUGGG		3	15.3226	0.68089	7.663	0.28535	54.8761							miRBase LC
C-302173-00	hsa-miR-4640-3p;;MI0017267;hsa-mir-4640	MIMAT0019700	hsa-miR-4640-3p	CACCCCCUGUUUCCUGGCCCAC		3	-11.266	-0.419947	31.4307	0.865265	127.22							miRBase LC
C-302503-00	hsa-miR-4641;;MI0017268;hsa-mir-4641	MIMAT0019701	hsa-miR-4641	UGCCCAUGCCAUACUUUUGCCUCA		3	5.5279	0.265733	7.5212	0.264796	78.6187							miRBase LC
C-302175-00	hsa-miR-4642;;MI0017269;hsa-mir-4642	MIMAT0019702	hsa-miR-4642	AUGGCAUCGUCCCCUGGUGGCU		3	16.6249	0.805429	-4.7374	-0.172446	31.2863							miRBase LC
C-302176-00	hsa-miR-4643;;MI0017270;hsa-mir-4643	MIMAT0019703	hsa-miR-4643	GACACAUGACCAUAAAUGCUAA		3	-11.6657	-0.870933	36.7999	1.00362	109.48							miRBase LC
C-302177-00	hsa-miR-4644;;MI0017271;hsa-mir-4644	MIMAT0019704	hsa-miR-4644	UGGAGAGAGAAAAGAGACAGAAG		3	-24.6161	-1.31547	39.4409	1.04994	74.4972							miRBase LC
C-302178-00	hsa-miR-4645-5p;;MI0017272;hsa-mir-4645	MIMAT0019705	hsa-miR-4645-5p	ACCAGGCAAGAAAUAUUGU		3	-4.8739	-0.304551	5.9641	0.188321	87.5024							miRBase LC
C-302179-00	hsa-miR-4645-3p;;MI0017272;hsa-mir-4645	MIMAT0019706	hsa-miR-4645-3p	AGACAGUAGUUCUUGCCUGGUU		3	18.1956	0.979777	-25.001	-0.80574	52.6579							miRBase LC
C-302180-00	hsa-miR-4646-5p;;MI0017273;hsa-mir-4646	MIMAT0019707	hsa-miR-4646-5p	ACUGGGAAGAGGAGCUGAGGGA		3	21.8698	1.27519	-6.3693	-0.238944	34.979							miRBase LC
C-302181-00	hsa-miR-4646-3p;;MI0017273;hsa-mir-4646	MIMAT0019708	hsa-miR-4646-3p	AUUGUCCCUCUCCCUUCCCAG		3	-0.3068	-0.0189928	-1.4703	-0.0506482	50.3247							miRBase LC
C-302182-00	hsa-miR-4647;;MI0017274;hsa-mir-4647	MIMAT0019709	hsa-miR-4647	GAAGAUGGUGCUGUGCUGAGGAA		3	22.6537	0.8266	-5.8938	-0.220423	60.7149							miRBase LC
C-301933-00	hsa-miR-4648;;MI0017275;hsa-mir-4648	MIMAT0019710	hsa-miR-4648	UGUGGGACUGCAAAUGGGAG		3	19.6772	1.10103	-30.4762	-0.614022	41.4639							miRBase LC
C-302505-00	hsa-miR-4649-5p;;MI0017276;hsa-mir-4649	MIMAT0019711	hsa-miR-4649-5p	UGGGCGAGGGGUGGGCUCUCAGAG		3	1.8527	0.109615	19.2253	0.472641	45.4705							miRBase LC
C-302504-00	hsa-miR-4649-3p;;MI0017276;hsa-mir-4649	MIMAT0019712	hsa-miR-4649-3p	UCUGAGGCCUGCCUCUCCCCA		3	23.9484	1.45986	-6.1521	-0.232831	54.3499							miRBase LC
C-302183-00	hsa-miR-4650-5p;;MI0017277;hsa-mir-4650-1	MIMAT0019713	hsa-miR-4650-5p	UCAGGCCUCUUUCUACCUU		3	-4.8639	-0.236952	12.6859	0.430963	19.7427							miRBase LC
C-302184-00	hsa-miR-4650-3p;;MI0017277;hsa-mir-4650-1	MIMAT0019714	hsa-miR-4650-3p	AGGUAGAAUGAGGCCUGACAU		3	7.8967	0.572268	-12.8937	-0.358075	33.3954							miRBase LC
C-302187-00	hsa-miR-4651;;MI0017279;hsa-mir-4651	MIMAT0019715	hsa-miR-4651	CGGGGUGGGUGAGGUCGGGC		3	2.2696	0.14021	-1.5952	-0.057714	33.4904							miRBase LC
C-302188-00	hsa-miR-4652-5p;;MI0017280;hsa-mir-4652	MIMAT0019716	hsa-miR-4652-5p	AGGGGACUGGUUAAUAGAACUA		3	47.2417	1.54591	-5.2172	-0.193579	14.4642							miRBase LC
C-302189-00	hsa-miR-4652-3p;;MI0017280;hsa-mir-4652	MIMAT0019717	hsa-miR-4652-3p	GUUCUGUUAACCCAUCCCCUCA		3	15.9846	0.949495	-42.7434	-1.29218	28.2257							miRBase LC
C-302190-00	hsa-miR-4653-5p;;MI0017281;hsa-mir-4653	MIMAT0019718	hsa-miR-4653-5p	UCUCUGAGCAAGGCUUAACACC		3	18.8621	0.71737	-12.3738	-0.426066	50.5856							miRBase LC
C-302191-00	hsa-miR-4653-3p;;MI0017281;hsa-mir-4653	MIMAT0019719	hsa-miR-4653-3p	UGGAGUUAAGGGUUGCUUGGAGA		3	47.63	2.3759	-39.8782	-0.842819	12.9077							miRBase LC
C-302192-00	hsa-miR-4654;;MI0017282;hsa-mir-4654	MIMAT0019720	hsa-miR-4654	UGUGGGAUCUGGAGGCAUCUGG		3	6.3034	0.345078	-29.3499	-0.824129	38.7607							miRBase LC
C-302194-00	hsa-miR-4655-5p;;MI0017283;hsa-mir-4655	MIMAT0019721	hsa-miR-4655-5p	CACCGGGGAUGGCAGAGGGUCG		3	24.6264	0.83318	14.9808	0.37327	16.1024							miRBase LC
C-302193-00	hsa-miR-4655-3p;;MI0017283;hsa-mir-4655	MIMAT0019722	hsa-miR-4655-3p	ACCCUCGUCAGGUCCCCGGGG		3	-5.1132	-0.340639	6.6578	0.186063	56.8671							miRBase LC
C-302195-00	hsa-miR-4656;;MI0017284;hsa-mir-4656	MIMAT0019723	hsa-miR-4656	UGGGCUGAGGGCAGGAGGCCUGU		3	22.211	1.6134	20.7767	0.692406	9.1968							miRBase LC
C-302196-00	hsa-miR-4657;;MI0017285;hsa-mir-4657	MIMAT0019724	hsa-miR-4657	AAUGUGGAAGUGGUCUGAGGCAU		3	10.1015	0.643604	6.8445	0.240978	30.6547							miRBase LC
C-302197-00	hsa-miR-4658;;MI0017286;hsa-mir-4658	MIMAT0019725	hsa-miR-4658	GUGAGUGUGGAUCCUGGAGGAAU		3	-8.0946	-0.590769	0.8989	0.0278832	52.7304							miRBase LC
C-302199-00	hsa-miR-4659a-5p;;MI0017287;hsa-mir-4659a	MIMAT0019726	hsa-miR-4659a-5p	CUGCCAUGUCUAAGAAGAAAAC		3	-12.3236	-0.650634	-0.515	-0.016949	68.4751							miRBase HC
C-302198-00	hsa-miR-4659a-3p;;MI0017287;hsa-mir-4659a	MIMAT0019727	hsa-miR-4659a-3p	UUUCUUCUUAGACAUGGCAACG		3	-9.5751	-0.368519	-14.634	-0.451512	51.3711							miRBase HC
C-302200-00	hsa-miR-4660;;MI0017288;hsa-mir-4660	MIMAT0019728	hsa-miR-4660	UGCAGCUCUGGUGGAAAAUGGAG		3	1.9694	0.128069	-12.1871	-0.478053	43.5016							miRBase LC
C-302202-00	hsa-miR-4661-5p;;MI0017289;hsa-mir-4661	MIMAT0019729	hsa-miR-4661-5p	AACUAGCUCUGUGGAUCCUGAC		3	21.7771	0.705851	-18.401	-0.589601	13.9116	Hsa-Mir-4661	hsa-mir-4661	MIR-4661	ACUAGCU	H. sapiens	H. sapiens	miRBase HC
C-302201-00	hsa-miR-4661-3p;;MI0017289;hsa-mir-4661	MIMAT0019730	hsa-miR-4661-3p	CAGGAUCCACAGAGCUAGUCCA		3	7.0283	0.519128	-16.0365	-0.603338	31.4331	Hsa-Mir-4661	hsa-mir-4661	MIR-4661	ACUAGCU	H. sapiens	H. sapiens	miRBase HC
C-302204-00	hsa-miR-4662a-5p;;MI0017290;hsa-mir-4662a	MIMAT0019731	hsa-miR-4662a-5p	UUAGCCAAUUGUCCAUCUUUAG		3	9.0673	0.510671	1.0289	0.0388513	33.4952							miRBase HC
C-302203-00	hsa-miR-4662a-3p;;MI0017290;hsa-mir-4662a	MIMAT0019732	hsa-miR-4662a-3p	AAAGAUAGACAAUUGGCUAAAU		3	-23.657	-0.784795	4.1131	0.136826	83.6861							miRBase HC
C-302205-00	hsa-miR-4659b-5p;;MI0017291;hsa-mir-4659b	MIMAT0019733	hsa-miR-4659b-5p	UUGCCAUGUCUAAGAAGAA		3	29.7169	1.20145	-38.0907	-0.945987	42.0491							miRBase HC
C-302206-00	hsa-miR-4659b-3p;;MI0017291;hsa-mir-4659b	MIMAT0019734	hsa-miR-4659b-3p	UUUCUUCUUAGACAUGGCAGCU		3	-5.3239	-0.180077	-29.3874	-0.402389	31.6209							miRBase HC
C-302207-00	hsa-miR-4663;;MI0017292;hsa-mir-4663	MIMAT0019735	hsa-miR-4663	AGCUGAGCUCCAUGGACGUGCAGU		3	-21.441	-0.703907	16.2842	0.605212	67.0012							miRBase LC
C-302208-00	hsa-miR-4662b;;MI0017293;hsa-mir-4662b	MIMAT0019736	hsa-miR-4662b	AAAGAUGGACAAUUGGCUAAAU		3	49.3821	1.29055	-25.7048	-1.02876	38.2908	Hsa-Mir-4662	hsa-mir-4662b	MIR-4662	UAGCCAA	H. sapiens	H. sapiens	miRBase LC
C-302209-00	hsa-miR-4664-5p;;MI0017294;hsa-mir-4664	MIMAT0019737	hsa-miR-4664-5p	UGGGGUGCCCACUCCGCAAGUU		3	23.5745	0.915597	-17.8184	-0.35142	9.7956	Hsa-Mir-4664	hsa-mir-4664	MIR-4664	GGGGUGC	H. sapiens	H. sapiens	miRBase LC
C-302210-00	hsa-miR-4664-3p;;MI0017294;hsa-mir-4664	MIMAT0019738	hsa-miR-4664-3p	CUUCCGGUCUGUGAGCCCCGUC		3	14.5237	0.741761	-1.0092	-0.0313368	36.757	Hsa-Mir-4664	hsa-mir-4664	MIR-4664	GGGGUGC	H. sapiens	H. sapiens	miRBase LC
C-302211-00	hsa-miR-4665-5p;;MI0017295;hsa-mir-4665	MIMAT0019739	hsa-miR-4665-5p	CUGGGGGACGCGUGAGCGCGAGC		3	18.7954	0.996139	9.3208	0.324579	31.2075							miRBase LC
C-302212-00	hsa-miR-4665-3p;;MI0017295;hsa-mir-4665	MIMAT0019740	hsa-miR-4665-3p	CUCGGCCGCGGCGCGUAGCCCCCGCC		3	-15.0731	-1.03413	22.0135	0.62006	75.2176							miRBase LC
C-302214-00	hsa-miR-4666a-5p;hsa-miR-4666-5p;MI0017296;hsa-mir-4666a	MIMAT0019741	hsa-miR-4666a-5p	AUACAUGUCAGAUUGUAUGCC		3	-5.9459	-0.388534	3.5159	0.127871	52.717							miRBase LC
C-302213-00	hsa-miR-4666a-3p;hsa-miR-4666-3p;MI0017296;hsa-mir-4666a	MIMAT0019742	hsa-miR-4666a-3p	CAUACAAUCUGACAUGUAUUU		3	-4.0444	-0.290397	15.8265	0.337306	66.0839							miRBase LC
C-302506-00	hsa-miR-4667-5p;;MI0017297;hsa-mir-4667	MIMAT0019743	hsa-miR-4667-5p	ACUGGGGAGCAGAAGGAGAACC	1nuc	3	67.8202	2.37969	-15.499	-0.385079	9.0654							miRBase LC
C-302507-00	hsa-miR-4667-3p;;MI0017297;hsa-mir-4667	MIMAT0019744	hsa-miR-4667-3p	UCCCUCCUUCUGUCCCCACAG		3	-2.7787	-0.122306	-12.8752	-0.389693	71.7632							miRBase LC
C-302216-00	hsa-miR-4668-5p;;MI0017298;hsa-mir-4668	MIMAT0019745	hsa-miR-4668-5p	AGGGAAAAAAAAAAGGAUUUGUC		3	-20.9499	-1.56568	61.6033	0.85139	65.0031							miRBase LC
C-302215-00	hsa-miR-4668-3p;;MI0017298;hsa-mir-4668	MIMAT0019746	hsa-miR-4668-3p	GAAAAUCCUUUUUGUUUUUCCAG		3	-14.5965	-0.764528	28.4901	0.526562	72.777							miRBase LC
C-302217-00	hsa-miR-2964a-5p;;MI0017299;hsa-mir-2964a	MIMAT0019747	hsa-miR-2964a-5p	AGAUGUCCAGCCACAAUUCUCG		3	39.4094	0.84239	-43.9167	-1.07364	30.2553	Hsa-Mir-219-P2-as	hsa-mir-219b	MIR-219	GAUGUCC	Eutheria	Bilateria	miRBase HC
C-302218-00	hsa-miR-2964a-3p;;MI0017299;hsa-mir-2964a	MIMAT0019748	hsa-miR-2964a-3p	AGAAUUGCGUUUGGACAAUCAGU		3	34.8296	2.47962	-29.2479	-1.03886	28.5263	Hsa-Mir-219-P2-as	hsa-mir-219b	MIR-219	GAUGUCC	Eutheria	Bilateria	miRBase HC
C-302219-00	hsa-miR-4669;;MI0017300;hsa-mir-4669	MIMAT0019749	hsa-miR-4669	UGUGUCCGGGAAGUGGAGGAGG		3	2.8221	0.144061	-24.0559	-0.409182	74.5992							miRBase LC
C-302220-00	hsa-miR-4670-5p;;MI0017301;hsa-mir-4670	MIMAT0019750	hsa-miR-4670-5p	AAGCGACCAUGAUGUAACUUCA		3	14.0192	0.720848	-4.3661	-0.145511	49.1762							miRBase HC
C-302221-00	hsa-miR-4670-3p;;MI0017301;hsa-mir-4670	MIMAT0019751	hsa-miR-4670-3p	UGAAGUUACAUCAUGGUCGCUU		3	2.1567	0.138249	-11.4047	-0.414822	36.1135							miRBase HC
C-302222-00	hsa-miR-4671-5p;;MI0017302;hsa-mir-4671	MIMAT0019752	hsa-miR-4671-5p	ACCGAAGACUGUGCGCUAAUCU		3	-20.6788	-1.22895	14.847	0.531238	99.2643							miRBase LC
C-302223-00	hsa-miR-4671-3p;;MI0017302;hsa-mir-4671	MIMAT0019753	hsa-miR-4671-3p	UUAGUGCAUAGUCUUUGGUCU		3	-12.0076	-0.890841	47.5744	0.865334	85.1969							miRBase LC
C-302224-00	hsa-miR-4672;;MI0017303;hsa-mir-4672	MIMAT0019754	hsa-miR-4672	UUACACAGCUGGACAGAGGCA		3	38.534	2.12975	-33.9684	-0.812495	17.632							miRBase LC
C-302225-00	hsa-miR-4673;;MI0017304;hsa-mir-4673	MIMAT0019755	hsa-miR-4673	UCCAGGCAGGAGCCGGACUGGA		3	-17.9368	-0.559908	14.8584	0.404848	62.473							miRBase LC
C-302226-00	hsa-miR-4674;;MI0017305;hsa-mir-4674	MIMAT0019756	hsa-miR-4674	CUGGGCUCGGGACGCGCGGCU		3	18.506	0.679493	-33.4997	-0.802534	31.2571							miRBase LC
C-302227-00	hsa-miR-4675;;MI0017306;hsa-mir-4675	MIMAT0019757	hsa-miR-4675	GGGGCUGUGAUUGACCAGCAGG		3	10.5439	0.630735	-11.5251	-0.40824	24.125							miRBase LC
C-302229-00	hsa-miR-4676-5p;;MI0017307;hsa-mir-4676	MIMAT0019758	hsa-miR-4676-5p	GAGCCAGUGGUGAGACAGUGA		3	-15.0707	-0.633349	-5.3414	-0.165329	53.2846							miRBase HC
C-302228-00	hsa-miR-4676-3p;;MI0017307;hsa-mir-4676	MIMAT0019759	hsa-miR-4676-3p	CACUGUUUCACCACUGGCUCUU		3	-8.829	-0.422797	18.4492	0.477078	49.205							miRBase HC
C-302231-00	hsa-miR-4677-5p;;MI0017308;hsa-mir-4677	MIMAT0019760	hsa-miR-4677-5p	UUGUUCUUUGGUCUUUCAGCCA		3	20.2782	0.466523	-26.6823	-0.587021	42.5191	Hsa-Mir-4677	hsa-mir-4677	MIR-4677	CUGUGAG	Catarrhini	Catarrhini	miRBase HC
C-302230-00	hsa-miR-4677-3p;;MI0017308;hsa-mir-4677	MIMAT0019761	hsa-miR-4677-3p	UCUGUGAGACCAAAGAACUACU		3	23.0643	1.0417	-42.694	-0.893168	28.6313	Hsa-Mir-4677	hsa-mir-4677	MIR-4677	CUGUGAG	Catarrhini	Catarrhini	miRBase HC
C-302232-00	hsa-miR-4678;;MI0017309;hsa-mir-4678	MIMAT0019762	hsa-miR-4678	AAGGUAUUGUUCAGACUUAUGA		3	5.3264	0.27283	-17.9952	-0.476961	38.8669							miRBase LC
C-302233-00	hsa-miR-4679;;MI0017310;hsa-mir-4679-1	MIMAT0019763	hsa-miR-4679	UCUGUGAUAGAGAUUCUUUGCU		3	-10.8484	-0.685136	8.5094	0.322563	103.35							miRBase LC
C-302508-00	hsa-miR-4680-5p;;MI0017312;hsa-mir-4680	MIMAT0019764	hsa-miR-4680-5p	AGAACUCUUGCAGUCUUAGAUGU		3	-11.5321	-0.576551	-12.8498	-0.337042	72.0371							miRBase LC
C-302509-00	hsa-miR-4680-3p;;MI0017312;hsa-mir-4680	MIMAT0019765	hsa-miR-4680-3p	UCUGAAUUGUAAGAGUUGUUA		3	-21.5458	-1.09761	14.3256	0.428374	113.837							miRBase LC
C-302235-00	hsa-miR-4681;;MI0017313;hsa-mir-4681	MIMAT0019766	hsa-miR-4681	AACGGGAAUGCAGGCUGUAUCU		3	-20.9752	-1.49854	45.9593	1.05847	30.6181							miRBase LC
C-302236-00	hsa-miR-4682;;MI0017314;hsa-mir-4682	MIMAT0019767	hsa-miR-4682	UCUGAGUUCCUGGAGCCUGGUCU		3	-20.0311	-0.982808	18.7768	0.725681	104.051							miRBase LC
C-302237-00	hsa-miR-4683;;MI0017315;hsa-mir-4683	MIMAT0019768	hsa-miR-4683	UGGAGAUCCAGUGCUCGCCCGAU		3	24.3987	0.748946	-20.1487	-0.284888	56.7312							miRBase LC
C-302238-00	hsa-miR-4684-5p;;MI0017316;hsa-mir-4684	MIMAT0019769	hsa-miR-4684-5p	CUCUCUACUGACUUGCAACAUA		3	-6.813	-0.443934	33.13	0.560263	72.5191							miRBase HC
C-302239-00	hsa-miR-4684-3p;;MI0017316;hsa-mir-4684	MIMAT0019770	hsa-miR-4684-3p	UGUUGCAAGUCGGUGGAGACGU		3	4.3877	0.228252	-9.2262	-0.230313	43.9063							miRBase HC
C-302510-00	hsa-miR-4685-5p;;MI0017317;hsa-mir-4685	MIMAT0019771	hsa-miR-4685-5p	CCCAGGGCUUGGAGUGGGGCAAGGUU		3	9.9578	0.29375	14.9528	0.348889	69.1796							miRBase LC
C-302511-00	hsa-miR-4685-3p;;MI0017317;hsa-mir-4685	MIMAT0019772	hsa-miR-4685-3p	UCUCCCUUCCUGCCCUGGCUAG		3	-25.2617	-1.5842	29.5057	0.738304	98.428							miRBase LC
C-302240-00	hsa-miR-4686;;MI0017318;hsa-mir-4686	MIMAT0019773	hsa-miR-4686	UAUCUGCUGGGCUUUCUGGUGUU		3	43.6038	2.09133	-43.3129	-0.945306	34.5455							miRBase LC
C-302241-00	hsa-miR-4687-5p;;MI0017319;hsa-mir-4687	MIMAT0019774	hsa-miR-4687-5p	CAGCCCUCCUCCCGCACCCAAA		3	-10.4446	-0.502291	-6.4481	-0.186028	80.5824							miRBase HC
C-302242-00	hsa-miR-4687-3p;;MI0017319;hsa-mir-4687	MIMAT0019775	hsa-miR-4687-3p	UGGCUGUUGGAGGGGGCAGGC		3	25.6144	0.840997	-1.4163	-0.0368518	23.1317							miRBase HC
C-302243-00	hsa-miR-1343;;MI0017320;hsa-mir-1343	MIMAT0019776	hsa-miR-1343	CUCCUGGGGCCCGCACUCUCGC		3	-9.669	-0.642516	7.5761	0.230407	66.7495	Hsa-Mir-1343	hsa-mir-1343	MIR-1343	UCCUGGG	Eutheria	Eutheria	miRBase HC
C-302244-00	hsa-miR-4688;;MI0017321;hsa-mir-4688	MIMAT0019777	hsa-miR-4688	UAGGGGCAGCAGAGGACCUGGG		3	23.3676	0.505289	8.8368	0.309514	17.5463							miRBase LC
C-302245-00	hsa-miR-4689;;MI0017322;hsa-mir-4689	MIMAT0019778	hsa-miR-4689	UUGAGGAGACAUGGUGGGGGCC		3	12.2694	0.68062	2.8025	0.0957108	102.785							miRBase LC
C-302246-00	hsa-miR-4690-5p;;MI0017323;hsa-mir-4690	MIMAT0019779	hsa-miR-4690-5p	GAGCAGGCGAGGCUGGGCUGAA	1nuc	3	70.77	1.98116	-41.0713	-1.11887	11.0638							miRBase LC
C-302247-00	hsa-miR-4690-3p;;MI0017323;hsa-mir-4690	MIMAT0019780	hsa-miR-4690-3p	GCAGCCCAGCUGAGGCCUCUG		3	-17.1342	-1.23038	21.1281	0.709982	119.088							miRBase LC
C-302248-00	hsa-miR-4691-5p;;MI0017324;hsa-mir-4691	MIMAT0019781	hsa-miR-4691-5p	GUCCUCCAGGCCAUGAGCUGCGG		3	-11.3416	-0.542832	47.9274	1.20602	89.1808							miRBase LC
C-302249-00	hsa-miR-4691-3p;;MI0017324;hsa-mir-4691	MIMAT0019782	hsa-miR-4691-3p	CCAGCCACGGACUGAGAGUGCAU		3	-11.4213	-0.741251	26.2658	0.934994	51.3844							miRBase LC
C-302250-00	hsa-miR-4692;;MI0017325;hsa-mir-4692	MIMAT0019783	hsa-miR-4692	UCAGGCAGUGUGGGUAUCAGAU		3	23.1755	0.846711	-11.3923	-0.451964	23.4204							miRBase LC
C-302251-00	hsa-miR-4693-5p;;MI0017326;hsa-mir-4693	MIMAT0019784	hsa-miR-4693-5p	AUACUGUGAAUUUCACUGUCACA		3	2.9509	0.210818	-20.2567	-0.525217	53.8777							miRBase LC
C-302252-00	hsa-miR-4693-3p;;MI0017326;hsa-mir-4693	MIMAT0019785	hsa-miR-4693-3p	UGAGAGUGGAAUUCACAGUAUUU		3	35.2161	1.5948	-31.3907	-0.747842	23.0208							miRBase LC
C-302254-00	hsa-miR-4694-5p;;MI0017327;hsa-mir-4694	MIMAT0019786	hsa-miR-4694-5p	AGGUGUUAUCCUAUCCAUUUGC		3	24.1889	0.558384	-15.4094	-0.524607	25.3138							miRBase LC
C-302253-00	hsa-miR-4694-3p;;MI0017327;hsa-mir-4694	MIMAT0019787	hsa-miR-4694-3p	CAAAUGGACAGGAUAACACCU		3	11.7542	0.594307	-11.7341	-0.318769	35.8688							miRBase LC
C-302459-00	hsa-miR-4695-5p;;MI0017328;hsa-mir-4695	MIMAT0019788	hsa-miR-4695-5p	CAGGAGGCAGUGGGCGAGCAGG		3	-5.4932	-0.339175	14.2463	0.445119	54.746							miRBase LC
C-302458-00	hsa-miR-4695-3p;;MI0017328;hsa-mir-4695	MIMAT0019789	hsa-miR-4695-3p	UGAUCUCACCGCUGCCUCCUUC		3	-9.5971	-0.551696	12.8218	0.480118	93.8675							miRBase LC
C-302255-00	hsa-miR-4696;;MI0017329;hsa-mir-4696	MIMAT0019790	hsa-miR-4696	UGCAAGACGGAUACUGUCAUCU		3	-7.6174	-0.296434	-15.6573	-0.364886	92.4676							miRBase LC
C-302257-00	hsa-miR-4697-5p;;MI0017330;hsa-mir-4697	MIMAT0019791	hsa-miR-4697-5p	AGGGGGCGCAGUCACUGACGUG		3	5.1618	0.387242	-0.0636	-0.001307	18.1605							miRBase LC
C-302256-00	hsa-miR-4697-3p;;MI0017330;hsa-mir-4697	MIMAT0019792	hsa-miR-4697-3p	UGUCAGUGACUCCUGCCCCUUGGU		3	-7.4497	-0.401666	3.9779	0.143081	98.6265							miRBase LC
C-302258-00	hsa-miR-4698;;MI0017331;hsa-mir-4698	MIMAT0019793	hsa-miR-4698	UCAAAAUGUAGAGGAAGACCCCA		3	-18.3658	-1.36151	21.6148	0.55387	127.468							miRBase LC
C-302259-00	hsa-miR-4699-5p;;MI0017332;hsa-mir-4699	MIMAT0019794	hsa-miR-4699-5p	AGAAGAUUGCAGAGUAAGUUCC		3	31.8331	1.33691	-32.9164	-0.9745	48.2331							miRBase LC
C-302260-00	hsa-miR-4699-3p;;MI0017332;hsa-mir-4699	MIMAT0019795	hsa-miR-4699-3p	AAUUUACUCUGCAAUCUUCUCC		3	-12.5273	-0.925871	-0.9425	-0.0367608	87.8719							miRBase LC
C-302262-00	hsa-miR-4700-5p;;MI0017333;hsa-mir-4700	MIMAT0019796	hsa-miR-4700-5p	UCUGGGGAUGAGGACAGUGUGU		3	29.0167	1.62977	-10.2035	-0.298848	35.7903							miRBase LC
C-302261-00	hsa-miR-4700-3p;;MI0017333;hsa-mir-4700	MIMAT0019797	hsa-miR-4700-3p	CACAGGACUGACUCCUCACCCCAGUG		3	-15.9654	-1.15656	43.1589	1.25732	83.5011							miRBase LC
C-302460-00	hsa-miR-4701-5p;;MI0017334;hsa-mir-4701	MIMAT0019798	hsa-miR-4701-5p	UUGGCCACCACACCUACCCCUU		3	1.7061	0.0904443	19.122	0.633611	35.9178							miRBase LC
C-302461-00	hsa-miR-4701-3p;;MI0017334;hsa-mir-4701	MIMAT0019799	hsa-miR-4701-3p	AUGGGUGAUGGGUGUGGUGU		3	47.1323	1.86938	-25.0424	-0.842014	13.3058							miRBase LC
C-302264-00	hsa-miR-4703-5p;;MI0017336;hsa-mir-4703	MIMAT0019801	hsa-miR-4703-5p	UAGCAAUACAGUACAAAUAUAGU		3	-21.9924	-1.56544	32.2592	0.555063	130.719							miRBase LC
C-302265-00	hsa-miR-4703-3p;;MI0017336;hsa-mir-4703	MIMAT0019802	hsa-miR-4703-3p	UGUAGUUGUAUUGUAUUGCCAC		3	6.7391	0.498763	-29.4936	-0.804025	40.8398							miRBase LC
C-302267-00	hsa-miR-4704-5p;;MI0017337;hsa-mir-4704	MIMAT0019803	hsa-miR-4704-5p	GACACUAGGCAUGUGAGUGAUU		3	-20.1933	-0.910316	0.429	0.0162536	64.9634							miRBase LC
C-302266-00	hsa-miR-4704-3p;;MI0017337;hsa-mir-4704	MIMAT0019804	hsa-miR-4704-3p	UCAGUCACAUAUCUAGUGUCUA		3	5.9208	0.155988	10.1286	0.31145	54.3947							miRBase LC
C-302268-00	hsa-miR-4705;;MI0017338;hsa-mir-4705	MIMAT0019805	hsa-miR-4705	UCAAUCACUUGGUAAUUGCUGU		3	-19.5001	-1.33521	38.7204	1.02848	53.1231							miRBase LC
C-302269-00	hsa-miR-4706;;MI0017339;hsa-mir-4706	MIMAT0019806	hsa-miR-4706	AGCGGGGAGGAAGUGGGCGCUGCUU		3	-0.4043	-0.022506	-0.4581	-0.0135797	32.6589							miRBase LC
C-302271-00	hsa-miR-4707-5p;;MI0017340;hsa-mir-4707	MIMAT0019807	hsa-miR-4707-5p	GCCCCGGCGCGGGCGGGUUCUGG		3	-24.9985	-1.57632	42.1802	1.43441	115.674							miRBase HC
C-302270-00	hsa-miR-4707-3p;;MI0017340;hsa-mir-4707	MIMAT0019808	hsa-miR-4707-3p	AGCCCGCCCCAGCCGAGGUUCU		3	19.6628	0.665734	-25.2409	-0.968491	42.9041							miRBase HC
C-302272-00	hsa-miR-4708-5p;;MI0017341;hsa-mir-4708	MIMAT0019809	hsa-miR-4708-5p	AGAGAUGCCGCCUUGCUCCUU		3	20.959	1.15282	-25.3396	-0.664405	45.6594							miRBase LC
C-302273-00	hsa-miR-4708-3p;;MI0017341;hsa-mir-4708	MIMAT0019810	hsa-miR-4708-3p	AGCAAGGCGGCAUCUCUCUGAU		3	16.0678	1.10769	-21.8282	-0.478396	43.7272							miRBase LC
C-302274-00	hsa-miR-4709-5p;;MI0017342;hsa-mir-4709	MIMAT0019811	hsa-miR-4709-5p	ACAACAGUGACUUGCUCUCCAA		3	3.7925	0.230654	-18.2846	-0.572683	73.7887							miRBase HC
C-302275-00	hsa-miR-4709-3p;;MI0017342;hsa-mir-4709	MIMAT0019812	hsa-miR-4709-3p	UUGAAGAGGAGGUGCUCUGUAGC		3	29.4764	0.645109	-32.97	-1.25253	28.0159							miRBase HC
C-302277-00	hsa-miR-203b-5p;hsa-miR-3545-5p;MI0017343;hsa-mir-203b	MIMAT0019813	hsa-miR-203b-5p	UAGUGGUCCUAAACAUUUCACA		3	58.5824	2.84967	-42.8705	-0.786462	15.5656							miRBase LC
C-302276-00	hsa-miR-203b-3p;hsa-miR-3545-3p;MI0017343;hsa-mir-203b	MIMAT0019814	hsa-miR-203b-3p	UUGAACUGUUAAGAACCACUGGA		3	29.518	1.95606	-29.1325	-0.566968	36.7302							miRBase LC
C-302278-00	hsa-miR-4710;;MI0017344;hsa-mir-4710	MIMAT0019815	hsa-miR-4710	GGGUGAGGGCAGGUGGUU		3	17.0828	0.754204	22.241	0.894541	19.2422							miRBase LC
C-302279-00	hsa-miR-4711-5p;;MI0017345;hsa-mir-4711	MIMAT0019816	hsa-miR-4711-5p	UGCAUCAGGCCAGAAGACAUGAG		3	12.572	0.79648	-36.7739	-0.797236	23.8688							miRBase LC
C-302280-00	hsa-miR-4711-3p;;MI0017345;hsa-mir-4711	MIMAT0019817	hsa-miR-4711-3p	CGUGUCUUCUGGCUUGAU		3	59.1834	2.37375	-36.8702	-0.673666	17.8325							miRBase LC
C-302281-00	hsa-miR-4712-5p;;MI0017346;hsa-mir-4712	MIMAT0019818	hsa-miR-4712-5p	UCCAGUACAGGUCUCUCAUUUC		3	11.0438	0.465282	-15.0982	-0.458489	81.3016							miRBase LC
C-302282-00	hsa-miR-4712-3p;;MI0017346;hsa-mir-4712	MIMAT0019819	hsa-miR-4712-3p	AAUGAGAGACCUGUACUGUAU		3	34.8044	1.01463	-22.602	-0.909337	7.1253							miRBase LC
C-302283-00	hsa-miR-4713-5p;;MI0017347;hsa-mir-4713	MIMAT0019820	hsa-miR-4713-5p	UUCUCCCACUACCAGGCUCCCA	5+nuc	3	-12.0522	-0.690983	95.944	3.13488	32.9144							miRBase LC
C-302284-00	hsa-miR-4713-3p;;MI0017347;hsa-mir-4713	MIMAT0019821	hsa-miR-4713-3p	UGGGAUCCAGACAGUGGGAGAA		3	-1.279	-0.0820254	16.3334	0.418605	26.0098							miRBase LC
C-302286-00	hsa-miR-4714-5p;;MI0017348;hsa-mir-4714	MIMAT0019822	hsa-miR-4714-5p	AACUCUGACCCCUUAGGUUGAU		3	-5.2601	-0.390478	-16.1345	-0.476106	41.1399							miRBase LC
C-302285-00	hsa-miR-4714-3p;;MI0017348;hsa-mir-4714	MIMAT0019823	hsa-miR-4714-3p	CCAACCUAGGUGGUCAGAGUUG		3	-11.0736	-0.772376	41.9917	1.32823	98.2676							miRBase LC
C-302287-00	hsa-miR-4715-5p;;MI0017349;hsa-mir-4715	MIMAT0019824	hsa-miR-4715-5p	AAGUUGGCUGCAGUUAAGGUGG		3	-2.6023	-0.0872866	-13.422	-0.178133	22.0766							miRBase LC
C-302288-00	hsa-miR-4715-3p;;MI0017349;hsa-mir-4715	MIMAT0019825	hsa-miR-4715-3p	GUGCCACCUUAACUGCAGCCAAU		3	6.3376	0.11167	-23.5421	-0.404734	53.4053							miRBase LC
C-302290-00	hsa-miR-4716-5p;;MI0017350;hsa-mir-4716	MIMAT0019826	hsa-miR-4716-5p	UCCAUGUUUCCUUCCCCCUUCU		3	45.3752	2.42795	-43.5482	-0.824223	28.7618							miRBase LC
C-302289-00	hsa-miR-4716-3p;;MI0017350;hsa-mir-4716	MIMAT0019827	hsa-miR-4716-3p	AAGGGGGAAGGAAACAUGGAGA		3	21.56	1.51773	-6.0361	-0.218222	21.3012							miRBase LC
C-302292-00	hsa-miR-3529-5p;hsa-miR-3529;MI0017351;hsa-mir-3529	MIMAT0019828	hsa-miR-3529-5p	AGGUAGACUGGGAUUUGUUGUU		3	27.4351	1.33322	-26.7256	-0.595177	21.6652							miRBase LC
C-302293-00	hsa-miR-4717-5p;;MI0017352;hsa-mir-4717	MIMAT0019829	hsa-miR-4717-5p	UAGGCCACAGCCACCCAUGUGU		3	-8.6563	-0.390847	-6.9694	-0.258088	23.3082							miRBase LC
C-302294-00	hsa-miR-4717-3p;;MI0017352;hsa-mir-4717	MIMAT0019830	hsa-miR-4717-3p	ACACAUGGGUGGCUGUGGCCU		3	-12.1477	-0.763427	24.5979	0.722961	66.4462							miRBase LC
C-302295-00	hsa-miR-4718;;MI0017353;hsa-mir-4718	MIMAT0019831	hsa-miR-4718	AGCUGUACCUGAAACCAAGCA		3	9.9785	0.543411	-2.0696	-0.0787582	77.5295							miRBase LC
C-302296-00	hsa-miR-4719;;MI0017354;hsa-mir-4719	MIMAT0019832	hsa-miR-4719	UCACAAAUCUAUAAUAUGCAGG		3	-19.6883	-1.28133	40.1349	0.689423	149.192							miRBase LC
C-302298-00	hsa-miR-4720-5p;;MI0017355;hsa-mir-4720	MIMAT0019833	hsa-miR-4720-5p	CCUGGCAUAUUUGGUAUAACUU		3	1.6	0.114661	46.3666	0.559545	31.2973							miRBase LC
C-302297-00	hsa-miR-4720-3p;;MI0017355;hsa-mir-4720	MIMAT0019834	hsa-miR-4720-3p	UGCUUAAGUUGUACCAAGUAU		3	7.7315	0.332442	-20.7492	-0.552094	53.393							miRBase LC
C-302299-00	hsa-miR-4721;;MI0017356;hsa-mir-4721	MIMAT0019835	hsa-miR-4721	UGAGGGCUCCAGGUGACGGUGG		3	27.2176	1.71752	-20.6412	-0.810748	22.0469							miRBase LC
C-302301-00	hsa-miR-4722-5p;;MI0017357;hsa-mir-4722	MIMAT0019836	hsa-miR-4722-5p	GGCAGGAGGGCUGUGCCAGGUUG		3	-6.0828	-0.432751	13.5208	0.514076	60.4934							miRBase LC
C-302300-00	hsa-miR-4722-3p;;MI0017357;hsa-mir-4722	MIMAT0019837	hsa-miR-4722-3p	ACCUGCCAGCACCUCCCUGCAG		3	10.4885	0.569006	-32.1932	-0.798882	53.8756							miRBase LC
C-302512-00	hsa-miR-4723-5p;;MI0017359;hsa-mir-4723	MIMAT0019838	hsa-miR-4723-5p	UGGGGGAGCCAUGAGAUAAGAGCA		3	21.2256	0.823143	2.1441	0.0592376	43.5817							miRBase LC
C-302513-00	hsa-miR-4723-3p;;MI0017359;hsa-mir-4723	MIMAT0019839	hsa-miR-4723-3p	CCCUCUCUGGCUCCUCCCCAAA		3	-23.7182	-1.59255	50.7113	1.0305	113.926							miRBase LC
C-302304-00	hsa-miR-451b;;MI0017360;hsa-mir-451b	MIMAT0019840	hsa-miR-451b	UAGCAAGAGAACCAUUACCAUU		3	-10.7831	-0.515561	3.4207	0.092175	71.5548							miRBase LC
C-302306-00	hsa-miR-4724-5p;;MI0017361;hsa-mir-4724	MIMAT0019841	hsa-miR-4724-5p	AACUGAACCAGGAGUGAGCUUCG		3	6.7045	0.44453	-1.3705	-0.0386459	77.8776							miRBase LC
C-302305-00	hsa-miR-4724-3p;;MI0017361;hsa-mir-4724	MIMAT0019842	hsa-miR-4724-3p	GUACCUUCUGGUUCAGCUAGU		3	-22.113	-0.926456	19.8375	0.436586	82.8149							miRBase LC
C-302308-00	hsa-miR-4725-5p;;MI0017362;hsa-mir-4725	MIMAT0019843	hsa-miR-4725-5p	AGACCCUGCAGCCUUCCCACC		3	17.4361	0.542752	-16.0236	-0.365345	35.989							miRBase LC
C-302307-00	hsa-miR-4725-3p;;MI0017362;hsa-mir-4725	MIMAT0019844	hsa-miR-4725-3p	UGGGGAAGGCGUCAGUGUCGGG		3	25.9615	1.59028	-2.9965	-0.0864113	28.0729							miRBase LC
C-302310-00	hsa-miR-4726-5p;;MI0017363;hsa-mir-4726	MIMAT0019845	hsa-miR-4726-5p	AGGGCCAGAGGAGCCUGGAGUGG		3	5.6316	0.234357	18.8015	0.478397	50.1201							miRBase LC
C-302309-00	hsa-miR-4726-3p;;MI0017363;hsa-mir-4726	MIMAT0019846	hsa-miR-4726-3p	ACCCAGGUUCCCUCUGGCCGCA		3	51.2837	2.30385	-34.5855	-0.763044	23.9473							miRBase LC
C-302312-00	hsa-miR-4727-5p;;MI0017364;hsa-mir-4727	MIMAT0019847	hsa-miR-4727-5p	AUCUGCCAGCUUCCACAGUGG		3	17.8654	0.70524	-25.6819	-0.686515	42.3616							miRBase LC
C-302311-00	hsa-miR-4727-3p;;MI0017364;hsa-mir-4727	MIMAT0019848	hsa-miR-4727-3p	AUAGUGGGAAGCUGGCAGAUUC		3	52.3077	1.34828	-30.833	-0.788687	16.5709							miRBase LC
C-302515-00	hsa-miR-4728-5p;;MI0017365;hsa-mir-4728	MIMAT0019849	hsa-miR-4728-5p	UGGGAGGGGAGAGGCAGCAAGCA		3	46.0042	1.49949	-29.8672	-1.02255	6.9992							miRBase HC
C-302514-00	hsa-miR-4728-3p;;MI0017365;hsa-mir-4728	MIMAT0019850	hsa-miR-4728-3p	CAUGCUGACCUCCCUCCUGCCCCAG		3	-12.6875	-0.942527	20.8339	0.562585	69.6564							miRBase HC
C-302313-00	hsa-miR-4729;;MI0017366;hsa-mir-4729	MIMAT0019851	hsa-miR-4729	UCAUUUAUCUGUUGGGAAGCUA		3	1.2017	0.0447953	-14.5411	-0.572098	53.0935							miRBase LC
C-302314-00	hsa-miR-4730;;MI0017367;hsa-mir-4730	MIMAT0019852	hsa-miR-4730	CUGGCGGAGCCCAUUCCAUGCCA	1nuc	3	118.46	3.16156	-43.2291	-0.906724	18.218							miRBase LC
C-302315-00	hsa-miR-4731-5p;;MI0017368;hsa-mir-4731	MIMAT0019853	hsa-miR-4731-5p	UGCUGGGGGCCACAUGAGUGUG		3	40.3313	1.37049	-2.1403	-0.0644715	20.7003	Hsa-Mir-4731	hsa-mir-4731	MIR-4731	GCUGGGG	H. sapiens	H. sapiens	miRBase LC
C-302316-00	hsa-miR-4731-3p;;MI0017368;hsa-mir-4731	MIMAT0019854	hsa-miR-4731-3p	CACACAAGUGGCCCCCAACACU		3	8.1954	0.513761	-12.0671	-0.386608	29.9391	Hsa-Mir-4731	hsa-mir-4731	MIR-4731	GCUGGGG	H. sapiens	H. sapiens	miRBase LC
C-302317-00	hsa-miR-4732-5p;;MI0017369;hsa-mir-4732	MIMAT0019855	hsa-miR-4732-5p	UGUAGAGCAGGGAGCAGGAAGCU		3	6.4816	0.332933	-0.0062	-0.000249737	23.8242							miRBase LC
C-302318-00	hsa-miR-4732-3p;;MI0017369;hsa-mir-4732	MIMAT0019856	hsa-miR-4732-3p	GCCCUGACCUGUCCUGUUCUG		3	-20.3344	-1.31336	21.478	0.646671	64.3025							miRBase LC
C-302319-00	hsa-miR-4733-5p;;MI0017370;hsa-mir-4733	MIMAT0019857	hsa-miR-4733-5p	AAUCCCAAUGCUAGACCCGGUG		3	2.497	0.134767	2.5521	0.0929774	19.5309							miRBase LC
C-302320-00	hsa-miR-4733-3p;;MI0017370;hsa-mir-4733	MIMAT0019858	hsa-miR-4733-3p	CCACCAGGUCUAGCAUUGGGAU		3	12.5834	0.54206	-9.316	-0.361412	29.8166							miRBase LC
C-302321-00	hsa-miR-4734;;MI0017371;hsa-mir-4734	MIMAT0019859	hsa-miR-4734	GCUGCGGGCUGCGGUCAGGGCG		3	-5.3815	-0.393215	8.1553	0.253998	40.6535							miRBase LC
C-302322-00	hsa-miR-4735-5p;;MI0017372;hsa-mir-4735	MIMAT0019860	hsa-miR-4735-5p	CCUAAUUUGAACACCUUCGGUA		3	-11.3338	-0.63088	8.7101	0.239741	80.7625							miRBase LC
C-302323-00	hsa-miR-4735-3p;;MI0017372;hsa-mir-4735	MIMAT0019861	hsa-miR-4735-3p	AAAGGUGCUCAAAUUAGACAU		3	42.9605	2.54725	-26.7863	-0.608863	21.3707							miRBase LC
C-302324-00	hsa-miR-4736;;MI0017373;hsa-mir-4736	MIMAT0019862	hsa-miR-4736	AGGCAGGUUAUCUGGGCUG		3	19.7714	1.41702	13.163	0.147171	11.9626							miRBase LC
C-302325-00	hsa-miR-4737;;MI0017374;hsa-mir-4737	MIMAT0019863	hsa-miR-4737	AUGCGAGGAUGCUGACAGUG		3	35.6812	0.998073	-33.5982	-0.991907	28.2798							miRBase LC
C-302516-00	hsa-miR-3064-5p;;MI0017375;hsa-mir-3064	MIMAT0019864	hsa-miR-3064-5p	UCUGGCUGUUGUGGUGUGCAA		3	46.2048	2.96984	-22.7318	-0.35348	17.817							miRBase HC
C-302517-00	hsa-miR-3064-3p;;MI0017375;hsa-mir-3064	MIMAT0019865	hsa-miR-3064-3p	UUGCCACACUGCAACACCUUACA		3	8.137	0.431657	-31.2335	-0.589186	39.0881							miRBase HC
C-302326-00	hsa-miR-4738-5p;;MI0017376;hsa-mir-4738	MIMAT0019866	hsa-miR-4738-5p	ACCAGCGCGUUUUCAGUUUCAU		3	7.6059	0.307459	13.4475	0.2234	51.4993							miRBase LC
C-302327-00	hsa-miR-4738-3p;;MI0017376;hsa-mir-4738	MIMAT0019867	hsa-miR-4738-3p	UGAAACUGGAGCGCCUGGAGGA		3	26.9273	0.948334	-20.7866	-0.701457	28.6291							miRBase LC
C-302328-00	hsa-miR-4739;;MI0017377;hsa-mir-4739	MIMAT0019868	hsa-miR-4739	AAGGGAGGAGGAGCGGAGGGGCCCU		3	21.1362	1.07067	4.7794	0.164012	19.618							miRBase LC
C-302330-00	hsa-miR-4740-5p;;MI0017378;hsa-mir-4740	MIMAT0019869	hsa-miR-4740-5p	AGGACUGAUCCUCUCGGGCAGG		3	47.7492	2.20724	-14.8043	-0.397646	24.1264							miRBase LC
C-302329-00	hsa-miR-4740-3p;;MI0017378;hsa-mir-4740	MIMAT0019870	hsa-miR-4740-3p	GCCCGAGAGGAUCCGUCCCUGC		3	-18.198	-1.30873	17.802	0.569975	65.8857							miRBase LC
C-302331-00	hsa-miR-4741;;MI0017379;hsa-mir-4741	MIMAT0019871	hsa-miR-4741	CGGGCUGUCCGGAGGGGUCGGCU		3	-21.3742	-1.22024	42.5202	0.60034	65.1368							miRBase LC
C-302333-00	hsa-miR-4742-5p;;MI0017380;hsa-mir-4742	MIMAT0019872	hsa-miR-4742-5p	UCAGGCAAAGGGAUAUUUACAGA		3	-11.1409	-0.77721	6.4434	0.208064	45.0803							miRBase LC
C-302332-00	hsa-miR-4742-3p;;MI0017380;hsa-mir-4742	MIMAT0019873	hsa-miR-4742-3p	UCUGUAUUCUCCUUUGCCUGCAG		3	6.4991	0.368676	3.2422	0.109605	24.4481							miRBase LC
C-302462-00	hsa-miR-4743-5p;hsa-miR-4743;MI0017381;hsa-mir-4743	MIMAT0019874	hsa-miR-4743-5p	UGGCCGGAUGGGACAGGAGGCAU		3	20.6136	1.11975	-11.6482	-0.448982	25.643							miRBase LC
C-302334-00	hsa-miR-4744;;MI0017382;hsa-mir-4744	MIMAT0019875	hsa-miR-4744	UCUAAAGACUAGACUUCGCUAUG		3	-22.0081	-1.4589	31.9786	1.20159	106.174							miRBase LC
C-302335-00	hsa-miR-3591-5p;;MI0017383;hsa-mir-3591	MIMAT0019876	hsa-miR-3591-5p	UUUAGUGUGAUAAUGGCGUUUGA		3	11.4514	0.613736	0.5601	0.0215012	39.6466	Hsa-Mir-122-as	hsa-mir-122b	MIR-122	UUAGUGU	H. sapiens	Vertebrata	miRBase HC
C-302336-00	hsa-miR-3591-3p;;MI0017383;hsa-mir-3591	MIMAT0019877	hsa-miR-3591-3p	AAACACCAUUGUCACACUCCAC		3	32.4623	1.20516	-26.9735	-0.635762	27.5031	Hsa-Mir-122-as	hsa-mir-122b	MIR-122	UUAGUGU	H. sapiens	Vertebrata	miRBase HC
C-302465-00	hsa-miR-4745-5p;;MI0017384;hsa-mir-4745	MIMAT0019878	hsa-miR-4745-5p	UGAGUGGGGCUCCCGGGACGGCG		3	-8.1823	-0.389743	24.9665	0.714015	57.68							miRBase LC
C-302464-00	hsa-miR-4745-3p;;MI0017384;hsa-mir-4745	MIMAT0019879	hsa-miR-4745-3p	UGGCCCGGCGACGUCUCACGGUC		3	-29.1497	-1.31807	44.9944	1.01318	58.6609							miRBase LC
C-302338-00	hsa-miR-4746-5p;;MI0017385;hsa-mir-4746	MIMAT0019880	hsa-miR-4746-5p	CCGGUCCCAGGAGAACCUGCAGA		3	11.8849	0.675978	8.716	0.304237	45.0866							miRBase HC
C-302337-00	hsa-miR-4746-3p;;MI0017385;hsa-mir-4746	MIMAT0019881	hsa-miR-4746-3p	AGCGGUGCUCCUGCGGGCCGA		3	35.5647	1.68203	-33.0184	-0.881615	34.6791							miRBase HC
C-302340-00	hsa-miR-4747-5p;;MI0017386;hsa-mir-4747	MIMAT0019882	hsa-miR-4747-5p	AGGGAAGGAGGCUUGGUCUUAG		3	-5.7586	-0.236277	11.5677	0.374025	29.5848							miRBase LC
C-302339-00	hsa-miR-4747-3p;;MI0017386;hsa-mir-4747	MIMAT0019883	hsa-miR-4747-3p	AAGGCCCGGGCUUUCCUCCCAG		3	31.7415	1.00059	-14.0874	-0.429118	29.2367							miRBase LC
C-302341-00	hsa-miR-4748;;MI0017387;hsa-mir-4748	MIMAT0019884	hsa-miR-4748	GAGGUUUGGGGAGGAUUUGCU		3	39.1199	1.4243	-23.1248	-0.778109	24.064							miRBase LC
C-301936-00	hsa-miR-4749-5p;;MI0017388;hsa-mir-4749	MIMAT0019885	hsa-miR-4749-5p	UGCGGGGACAGGCCAGGGCAUC		3	50.4573	2.71779	-24.9362	-0.963298	21.8667							miRBase HC
C-301937-00	hsa-miR-4749-3p;;MI0017388;hsa-mir-4749	MIMAT0019886	hsa-miR-4749-3p	CGCCCCUCCUGCCCCCACAG		3	-18.388	-1.32836	64.3441	1.05463	114.985							miRBase HC
C-302490-00	hsa-miR-4750-5p;hsa-miR-4750;MI0017389;hsa-mir-4750	MIMAT0019887	hsa-miR-4750-5p	CUCGGGCGGAGGUGGUUGAGUG		3	14.8434	0.803738	-7.3747	-0.134027	40.164							miRBase LC
C-302342-00	hsa-miR-4751;;MI0017390;hsa-mir-4751	MIMAT0019888	hsa-miR-4751	AGAGGACCCGUAGCUGCUAGAAGG		3	-23.3386	-1.67862	41.6887	0.72178	106.151							miRBase LC
C-302343-00	hsa-miR-4752;;MI0017391;hsa-mir-4752	MIMAT0019889	hsa-miR-4752	UUGUGGAUCUCAAGGAUGUGCU		3	43.7176	2.06589	-34.6631	-0.78268	31.4734							miRBase LC
C-302344-00	hsa-miR-4753-5p;;MI0017392;hsa-mir-4753	MIMAT0019890	hsa-miR-4753-5p	CAAGGCCAAAGGAAGAGAACAG		3	2.7117	0.133961	-19.0576	-0.489501	31.7576							miRBase LC
C-302345-00	hsa-miR-4753-3p;;MI0017392;hsa-mir-4753	MIMAT0019891	hsa-miR-4753-3p	UUCUCUUUCUUUAGCCUUGUGU		3	27.3418	1.22923	-14.1297	-0.533408	22.0877							miRBase LC
C-302347-00	hsa-miR-371b-5p;;MI0017393;hsa-mir-371b	MIMAT0019892	hsa-miR-371b-5p	ACUCAAAAGAUGGCGGCACUUU		3	-20.5146	-1.15332	19.5128	0.56559	96.1386							miRBase LC
C-302346-00	hsa-miR-371b-3p;;MI0017393;hsa-mir-371b	MIMAT0019893	hsa-miR-371b-3p	AAGUGCCCCCACAGUUUGAGUGC		3	-25.4095	-1.34228	68.4969	1.20593	84.2268							miRBase LC
C-302348-00	hsa-miR-4754;;MI0017394;hsa-mir-4754	MIMAT0019894	hsa-miR-4754	AUGCGGACCUGGGUUAGCGGAGU		3	47.396	2.66664	-38.8636	-0.859784	38.7711							miRBase LC
C-302349-00	hsa-miR-4755-5p;;MI0017395;hsa-mir-4755	MIMAT0019895	hsa-miR-4755-5p	UUUCCCUUCAGAGCCUGGCUUU		3	3.8443	0.202356	1.5337	0.0499508	52.812							miRBase HC
C-302350-00	hsa-miR-4755-3p;;MI0017395;hsa-mir-4755	MIMAT0019896	hsa-miR-4755-3p	AGCCAGGCUCUGAAGGGAAAGU		3	7.8478	0.232852	3.3308	0.128097	59.3424							miRBase HC
C-302352-00	hsa-miR-499b-5p;hsa-miR-499a-5p;MI0017396;hsa-mir-499b	MIMAT0019897	hsa-miR-499b-5p	ACAGACUUGCUGUGAUGUUCA		3	2.6525	0.172485	-7.2783	-0.228358	35.2419							miRBase LC
C-302351-00	hsa-miR-499b-3p;hsa-miR-499a-3p;MI0017396;hsa-mir-499b	MIMAT0019898	hsa-miR-499b-3p	AACAUCACUGCAAGUCUUAACA		3	-24.6865	-1.82012	-7.1575	-0.220592	77.0413							miRBase LC
C-302354-00	hsa-miR-4756-5p;;MI0017397;hsa-mir-4756	MIMAT0019899	hsa-miR-4756-5p	CAGGGAGGCGCUCACUCUCUGCU		3	-3.8682	-0.127089	40.965	0.69446	157.515							miRBase LC
C-302353-00	hsa-miR-4756-3p;;MI0017397;hsa-mir-4756	MIMAT0019900	hsa-miR-4756-3p	CCAGAGAUGGUUGCCUUCCUAU		3	-3.6727	-0.155881	4.7544	0.184376	56.8315							miRBase LC
C-302355-00	hsa-miR-4757-5p;;MI0017398;hsa-mir-4757	MIMAT0019901	hsa-miR-4757-5p	AGGCCUCUGUGACGUCACGGUGU		3	-11.7063	-0.69651	66.7996	1.24682	62.4538							miRBase LC
C-302356-00	hsa-miR-4757-3p;;MI0017398;hsa-mir-4757	MIMAT0019902	hsa-miR-4757-3p	CAUGACGUCACAGAGGCUUCGC		3	-14.4012	-0.986358	36.1141	1.16077	61.2444							miRBase LC
C-302492-00	hsa-miR-4758-5p;;MI0017399;hsa-mir-4758	MIMAT0019903	hsa-miR-4758-5p	GUGAGUGGGAGCCGGUGGGGCUG		3	-17.7194	-1.16189	48.4595	0.828086	107.406							miRBase LC
C-302493-00	hsa-miR-4758-3p;;MI0017399;hsa-mir-4758	MIMAT0019904	hsa-miR-4758-3p	UGCCCCACCUGCUGACCACCCUC		3	-20.9037	-0.978465	31.7572	0.939722	76.3804							miRBase LC
C-302357-00	hsa-miR-4759;;MI0017400;hsa-mir-4759	MIMAT0019905	hsa-miR-4759	UAGGACUAGAUGUUGGAAUUA		3	-7.5593	-0.516044	10.4317	0.292886	33.1568							miRBase LC
C-302359-00	hsa-miR-4760-5p;;MI0017401;hsa-mir-4760	MIMAT0019906	hsa-miR-4760-5p	UUUAGAUUGAACAUGAAGUUAG		3	-20.771	-1.54052	46.2895	1.33123	83.4663							miRBase LC
C-302358-00	hsa-miR-4760-3p;;MI0017401;hsa-mir-4760	MIMAT0019907	hsa-miR-4760-3p	AAAUUCAUGUUCAAUCUAAACC		3	-13.0569	-0.776307	10.0108	0.362121	68.575							miRBase LC
C-302360-00	hsa-miR-4761-5p;;MI0017402;hsa-mir-4761	MIMAT0019908	hsa-miR-4761-5p	ACAAGGUGUGCAUGCCUGACC		3	53.7397	0.803445	-24.8407	-0.516796	18.0929							miRBase HC
C-302361-00	hsa-miR-4761-3p;;MI0017402;hsa-mir-4761	MIMAT0019909	hsa-miR-4761-3p	GAGGGCAUGCGCACUUUGUCC	1nuc	3	85.068	1.97361	-23.8814	-0.687398	19.969							miRBase HC
C-302363-00	hsa-miR-4762-5p;;MI0017403;hsa-mir-4762	MIMAT0019910	hsa-miR-4762-5p	CCAAAUCUUGAUCAGAAGCCU		3	-8.4285	-0.561865	26.6504	0.877225	106.081							miRBase LC
C-302362-00	hsa-miR-4762-3p;;MI0017403;hsa-mir-4762	MIMAT0019911	hsa-miR-4762-3p	CUUCUGAUCAAGAUUUGUGGUG		3	18.8989	1.37243	-38.7391	-0.69677	30.4793							miRBase LC
C-302364-00	hsa-miR-4763-5p;;MI0017404;hsa-mir-4763	MIMAT0019912	hsa-miR-4763-5p	CGCCUGCCCAGCCCUCCUGCU		3	11.5951	0.755957	-11.3088	-0.44626	38.108							miRBase LC
C-302365-00	hsa-miR-4763-3p;;MI0017404;hsa-mir-4763	MIMAT0019913	hsa-miR-4763-3p	AGGCAGGGGCUGGUGCUGGGCGGG		3	9.3184	0.58817	5.6971	0.206811	52.1519							miRBase LC
C-302367-00	hsa-miR-4764-5p;;MI0017405;hsa-mir-4764	MIMAT0019914	hsa-miR-4764-5p	UGGAUGUGGAAGGAGUUAUCU		3	-0.8621	-0.0423455	-8.0239	-0.150945	7.4857							miRBase LC
C-302366-00	hsa-miR-4764-3p;;MI0017405;hsa-mir-4764	MIMAT0019915	hsa-miR-4764-3p	UUAACUCCUUUCACACCCAUGG		3	-17.9723	-0.874988	15.2518	0.442302	91.3511							miRBase LC
C-302368-00	hsa-miR-4765;;MI0017406;hsa-mir-4765	MIMAT0019916	hsa-miR-4765	UGAGUGAUUGAUAGCUAUGUUC		3	-19.7765	-0.622554	24.9042	0.880602	52.8836							miRBase LC
C-302370-00	hsa-miR-4766-5p;;MI0017407;hsa-mir-4766	MIMAT0019917	hsa-miR-4766-5p	UCUGAAAGAGCAGUUGGUGUU		3	-18.8764	-0.824735	2.7533	0.109573	56.191	Hsa-Mir-4766	hsa-mir-4766	MIR-4766	CUGAAAG	Catarrhini	Catarrhini	miRBase LC
C-302369-00	hsa-miR-4766-3p;;MI0017407;hsa-mir-4766	MIMAT0019918	hsa-miR-4766-3p	AUAGCAAUUGCUCUUUUGGAA		3	19.4431	0.428282	-28.9137	-0.594874	38.1065	Hsa-Mir-4766	hsa-mir-4766	MIR-4766	CUGAAAG	Catarrhini	Catarrhini	miRBase LC
C-302371-00	hsa-miR-4767;;MI0017408;hsa-mir-4767	MIMAT0019919	hsa-miR-4767	CGCGGGCGCUCCUGGCCGCCGCC		3	-12.9275	-0.951942	26.8878	0.691789	58.774							miRBase LC
C-302372-00	hsa-miR-4768-5p;;MI0017409;hsa-mir-4768	MIMAT0019920	hsa-miR-4768-5p	AUUCUCUCUGGAUCCCAUGGAU		3	-12.2307	-0.776483	-2.4914	-0.0424735	22.5943							miRBase LC
C-302373-00	hsa-miR-4768-3p;;MI0017409;hsa-mir-4768	MIMAT0019921	hsa-miR-4768-3p	CCAGGAGAUCCAGAGAGAAU		3	0.3733	0.0159741	1.693	0.0503844	32.6161							miRBase LC
C-302374-00	hsa-miR-4769-5p;;MI0017410;hsa-mir-4769	MIMAT0019922	hsa-miR-4769-5p	GGUGGGAUGGAGAGAAGGUAUGAG		3	-13.2834	-0.606632	33.7282	1.03884	77.6302							miRBase LC
C-302375-00	hsa-miR-4769-3p;;MI0017410;hsa-mir-4769	MIMAT0019923	hsa-miR-4769-3p	UCUGCCAUCCUCCCUCCCCUAC		3	-17.9976	-1.16693	30.8719	0.701898	86.9604							miRBase LC
C-302376-00	hsa-miR-4770;;MI0017411;hsa-mir-4770	MIMAT0019924	hsa-miR-4770	UGAGAUGACACUGUAGCU		3	11.7077	0.52835	-3.1706	-0.112742	33.434							miRBase LC
C-302377-00	hsa-miR-4771;;MI0017412;hsa-mir-4771-1	MIMAT0019925	hsa-miR-4771	AGCAGACUUGACCUACAAUUA		3	-9.8979	-0.580638	3.8093	0.151927	53.6452							miRBase LC
C-302379-00	hsa-miR-4772-5p;;MI0017414;hsa-mir-4772	MIMAT0019926	hsa-miR-4772-5p	UGAUCAGGCAAAAUUGCAGACU		3	9.0079	0.351523	47.2156	1.04567	17.0202							miRBase HC
C-302380-00	hsa-miR-4772-3p;;MI0017414;hsa-mir-4772	MIMAT0019927	hsa-miR-4772-3p	CCUGCAACUUUGCCUGAUCAGA		3	-15.0994	-0.849963	16.6042	0.603064	47.3387							miRBase HC
C-302381-00	hsa-miR-4773;;MI0017415;hsa-mir-4773-1	MIMAT0019928	hsa-miR-4773	CAGAACAGGAGCAUAGAAAGGC		3	-20.2025	-0.977247	22.889	0.834583	43.7112							miRBase LC
C-302384-00	hsa-miR-4774-5p;;MI0017417;hsa-mir-4774	MIMAT0019929	hsa-miR-4774-5p	UCUGGUAUGUAGUAGGUAAUAA		3	-25.5573	-1.9091	80.8923	1.02257	62.8106							miRBase LC
C-302383-00	hsa-miR-4774-3p;;MI0017417;hsa-mir-4774	MIMAT0019930	hsa-miR-4774-3p	AUUGCCUAACAUGUGCCAGAA		3	13.7459	0.581826	-31.5639	-0.922035	26.5735							miRBase LC
C-302385-00	hsa-miR-4775;;MI0017418;hsa-mir-4775	MIMAT0019931	hsa-miR-4775	UUAAUUUUUUGUUUCGGUCACU		3	-18.6315	-0.822657	21.097	0.467748	88.2579							miRBase LC
C-302387-00	hsa-miR-4776-5p;;MI0017419;hsa-mir-4776-1	MIMAT0019932	hsa-miR-4776-5p	GUGGACCAGGAUGGCAAGGGCU		3	-5.5835	-0.349707	14.4638	0.403922	77.6632							miRBase LC
C-302386-00	hsa-miR-4776-3p;;MI0017419;hsa-mir-4776-1	MIMAT0019933	hsa-miR-4776-3p	CUUGCCAUCCUGGUCCACUGCAU		3	25.4499	1.30802	-38.5362	-0.773852	20.624							miRBase LC
C-302390-00	hsa-miR-4777-5p;;MI0017421;hsa-mir-4777	MIMAT0019934	hsa-miR-4777-5p	UUCUAGAUGAGAGAUAUAUAUA		3	29.7753	1.54704	-25.9167	-0.582822	34.6624							miRBase LC
C-302391-00	hsa-miR-4777-3p;;MI0017421;hsa-mir-4777	MIMAT0019935	hsa-miR-4777-3p	AUACCUCAUCUAGAAUGCUGUA		3	0.8743	0.0592061	-19.5603	-0.425741	51.3374							miRBase LC
C-302392-00	hsa-miR-4778-5p;;MI0017422;hsa-mir-4778	MIMAT0019936	hsa-miR-4778-5p	AAUUCUGUAAAGGAAGAAGAGG		3	-8.0335	-0.416365	32.3215	0.691858	74.2718							miRBase HC
C-302393-00	hsa-miR-4778-3p;;MI0017422;hsa-mir-4778	MIMAT0019937	hsa-miR-4778-3p	UCUUCUUCCUUUGCAGAGUUGA		3	-1.9813	-0.100009	1.9521	0.0686085	77.0687							miRBase HC
C-302394-00	hsa-miR-4779;;MI0017423;hsa-mir-4779	MIMAT0019938	hsa-miR-4779	UAGGAGGGAAUAGUAAAAGCAG		3	54.706	2.2576	-25.8405	-0.593484	15.0153							miRBase LC
C-302395-00	hsa-miR-4780;;MI0017424;hsa-mir-4780	MIMAT0019939	hsa-miR-4780	ACCCUUGAGCCUGAUCCCUAGC		3	-13.1857	-0.677295	3.9971	0.142334	99.7942							miRBase LC
C-302518-00	hsa-miR-4436b-5p;;MI0019110;hsa-mir-4436b-2	MIMAT0019940	hsa-miR-4436b-5p	GUCCACUUCUGCCUGCCCUGCC		3	-10.1126	-0.583475	-0.9917	-0.0330341	51.0609							miRBase LC
C-302519-00	hsa-miR-4436b-3p;;MI0019110;hsa-mir-4436b-2	MIMAT0019941	hsa-miR-4436b-3p	CAGGGCAGGAAGAAGUGGACAA		3	31.7315	1.39892	-7.6501	-0.300594	20.5015							miRBase LC
C-302396-00	hsa-miR-4781-5p;;MI0017426;hsa-mir-4781	MIMAT0019942	hsa-miR-4781-5p	UAGCGGGGAUUCCAAUAUUGG		3	46.4996	2.30292	-29.6828	-0.869353	24.27							miRBase LC
C-302397-00	hsa-miR-4781-3p;;MI0017426;hsa-mir-4781	MIMAT0019943	hsa-miR-4781-3p	AAUGUUGGAAUCCUCGCUAGAG		3	-0.0524	-0.00239762	12.3854	0.358475	34.3079							miRBase LC
C-302399-00	hsa-miR-4782-5p;;MI0017427;hsa-mir-4782	MIMAT0019944	hsa-miR-4782-5p	UUCUGGAUAUGAAGACAAUCAA		3	44.8827	2.71513	-38.5519	-0.75961	16.3403							miRBase LC
C-302398-00	hsa-miR-4782-3p;;MI0017427;hsa-mir-4782	MIMAT0019945	hsa-miR-4782-3p	UGAUUGUCUUCAUAUCUAGAAC		3	-0.93	-0.0279665	-13.9137	-0.273596	61.9804							miRBase LC
C-302400-00	hsa-miR-4783-5p;;MI0017428;hsa-mir-4783	MIMAT0019946	hsa-miR-4783-5p	GGCGCGCCCAGCUCCCGGGCU		3	-16.4089	-1.16444	27.9542	0.621992	90.3099							miRBase LC
C-302401-00	hsa-miR-4783-3p;;MI0017428;hsa-mir-4783	MIMAT0019947	hsa-miR-4783-3p	CCCCGGUGUUGGGGCGCGUCUGC		3	-13.0249	-0.908538	13.8614	0.470531	49.4839							miRBase LC
C-302402-00	hsa-miR-4784;;MI0017429;hsa-mir-4784	MIMAT0019948	hsa-miR-4784	UGAGGAGAUGCUGGGACUGA		3	-8.9983	-0.570594	22.7762	0.781568	56.6519							miRBase LC
C-302403-00	hsa-miR-4785;;MI0017430;hsa-mir-4785	MIMAT0019949	hsa-miR-4785	AGAGUCGGCGACGCCGCCAGC		3	25.1224	1.45468	-30.3146	-0.810325	49.4953							miRBase LC
C-302404-00	hsa-miR-1245b-5p;;MI0017431;hsa-mir-1245b	MIMAT0019950	hsa-miR-1245b-5p	UAGGCCUUUAGAUCACUUAAA		3	19.1791	1.32643	-5.0221	-0.177574	21.4728							miRBase LC
C-302405-00	hsa-miR-1245b-3p;;MI0017431;hsa-mir-1245b	MIMAT0019951	hsa-miR-1245b-3p	UCAGAUGAUCUAAAGGCCUAUA		3	9.2895	0.334619	-4.7713	-0.174661	34.5324							miRBase LC
C-302406-00	hsa-miR-2467-5p;;MI0017432;hsa-mir-2467	MIMAT0019952	hsa-miR-2467-5p	UGAGGCUCUGUUAGCCUUGGCUC		3	37.4647	1.70371	-10.8924	-0.296771	29.7503	Hsa-Mir-2467	hsa-mir-2467	MIR-2467	GAGGCUC	H. sapiens	H. sapiens	miRBase HC
C-302407-00	hsa-miR-2467-3p;;MI0017432;hsa-mir-2467	MIMAT0019953	hsa-miR-2467-3p	AGCAGAGGCAGAGAGGCUCAGG		3	26.3288	0.476768	-24.3631	-0.86325	4.6502	Hsa-Mir-2467	hsa-mir-2467	MIR-2467	GAGGCUC	H. sapiens	H. sapiens	miRBase HC
C-302409-00	hsa-miR-4786-5p;;MI0017433;hsa-mir-4786	MIMAT0019954	hsa-miR-4786-5p	UGAGACCAGGACUGGAUGCACC		3	-5.7491	-0.299211	-0.4478	-0.0175559	42.1847							miRBase HC
C-302408-00	hsa-miR-4786-3p;;MI0017433;hsa-mir-4786	MIMAT0019955	hsa-miR-4786-3p	UGAAGCCAGCUCUGGUCUGGGC		3	24.9585	0.659155	-23.9718	-0.512161	28.9793							miRBase HC
C-302411-00	hsa-miR-4787-5p;;MI0017434;hsa-mir-4787	MIMAT0019956	hsa-miR-4787-5p	GCGGGGGUGGCGGCGGCAUCCC		3	-21.4932	-1.41919	25.1626	0.876638	86.6649							miRBase LC
C-302410-00	hsa-miR-4787-3p;;MI0017434;hsa-mir-4787	MIMAT0019957	hsa-miR-4787-3p	GAUGCGCCGCCCACUGCCCCGCGC		3	-16.1609	-1.03033	33.1443	1.29719	76.2346							miRBase LC
C-302412-00	hsa-miR-4788;;MI0017435;hsa-mir-4788	MIMAT0019958	hsa-miR-4788	UUACGGACCAGCUAAGGGAGGC		3	-0.6391	-0.0363477	9.1252	0.274095	43.669							miRBase LC
C-302413-00	hsa-miR-4789-5p;;MI0017436;hsa-mir-4789	MIMAT0019959	hsa-miR-4789-5p	GUAUACACCUGAUAUGUGUAUG		3	-15.7974	-0.799086	17.2847	0.686498	67.5356							miRBase LC
C-302414-00	hsa-miR-4789-3p;;MI0017436;hsa-mir-4789	MIMAT0019960	hsa-miR-4789-3p	CACACAUAGCAGGUGUAUAUA		3	-24.6189	-1.42024	39.3936	1.36525	67.3482							miRBase LC
C-302415-00	hsa-miR-4790-5p;;MI0017437;hsa-mir-4790	MIMAT0019961	hsa-miR-4790-5p	AUCGCUUUACCAUUCAUGUU		3	16.129	1.08168	-9.4794	-0.318309	34.1516							miRBase LC
C-302416-00	hsa-miR-4790-3p;;MI0017437;hsa-mir-4790	MIMAT0019962	hsa-miR-4790-3p	UGAAUGGUAAAGCGAUGUCACA	1nuc	3	71.5904	2.90606	-42.5343	-0.885274	32.1782							miRBase LC
C-302417-00	hsa-miR-4791;;MI0017438;hsa-mir-4791	MIMAT0019963	hsa-miR-4791	UGGAUAUGAUGACUGAAA		3	-7.6713	-0.46142	4.6638	0.169381	71.5							miRBase LC
C-302418-00	hsa-miR-4792;;MI0017439;hsa-mir-4792	MIMAT0019964	hsa-miR-4792	CGGUGAGCGCUCGCUGGC		3	21.0719	1.25269	-30.2037	-0.649742	36.5967
C-302419-00	hsa-miR-4793-5p;;MI0017440;hsa-mir-4793	MIMAT0019965	hsa-miR-4793-5p	ACAUCCUGCUCCACAGGGCAGAGG		3	-10.7126	-0.524647	-0.9839	-0.0387294	52.3384							miRBase HC
C-302420-00	hsa-miR-4793-3p;;MI0017440;hsa-mir-4793	MIMAT0019966	hsa-miR-4793-3p	UCUGCACUGUGAGUUGGCUGGCU		3	10.7407	0.397462	-3.1629	-0.106863	44.7411							miRBase HC
C-302421-00	hsa-miR-4794;;MI0017441;hsa-mir-4794	MIMAT0019967	hsa-miR-4794	UCUGGCUAUCUCACGAGACUGU		3	26.8613	0.869048	3.5855	0.123299	35.9							miRBase LC
C-302422-00	hsa-miR-4795-5p;;MI0017442;hsa-mir-4795	MIMAT0019968	hsa-miR-4795-5p	AGAAGUGGCUAAUAAUAUUGA		3	-14.6615	-0.52816	-2.9007	-0.0966277	34.4647							miRBase LC
C-302423-00	hsa-miR-4795-3p;;MI0017442;hsa-mir-4795	MIMAT0019969	hsa-miR-4795-3p	AUAUUAUUAGCCACUUCUGGAU		3	3.4926	0.178237	-25.7543	-0.616108	27.8868							miRBase LC
C-302425-00	hsa-miR-4796-5p;;MI0017443;hsa-mir-4796	MIMAT0019970	hsa-miR-4796-5p	UGUCUAUACUCUGUCACUUUAC		3	45.9143	1.17481	-19.7349	-0.794471	34.6532							miRBase HC
C-302424-00	hsa-miR-4796-3p;;MI0017443;hsa-mir-4796	MIMAT0019971	hsa-miR-4796-3p	UAAAGUGGCAGAGUAUAGACAC		3	-1.5749	-0.110965	-8.2059	-0.2885	75.6762							miRBase HC
C-302426-00	hsa-miR-4797-5p;;MI0017444;hsa-mir-4797	MIMAT0019972	hsa-miR-4797-5p	GACAGAGUGCCACUUACUGAA		3	41.8107	1.59283	-25.1199	-0.794827	23.7282							miRBase LC
C-302427-00	hsa-miR-4797-3p;;MI0017444;hsa-mir-4797	MIMAT0019973	hsa-miR-4797-3p	UCUCAGUAAGUGGCACUCUGU		3	57.2113	2.27965	-38.8696	-1.06214	47.3978							miRBase LC
C-302428-00	hsa-miR-4798-5p;;MI0017445;hsa-mir-4798	MIMAT0019974	hsa-miR-4798-5p	UUCGGUAUACUUUGUGAAUUGG		3	0.8618	0.0593708	-0.7009	-0.0225149	78.1321							miRBase LC
C-302429-00	hsa-miR-4798-3p;;MI0017445;hsa-mir-4798	MIMAT0019975	hsa-miR-4798-3p	AACUCACGAAGUAUACCGAAGU		3	-1.8077	-0.078256	11.3941	0.363282	48.1974							miRBase LC
C-302431-00	hsa-miR-4799-5p;;MI0017446;hsa-mir-4799	MIMAT0019976	hsa-miR-4799-5p	AUCUAAAUGCAGCAUGCCAGUC		3	-0.6029	-0.0338726	15.0188	0.37518	59.873							miRBase LC
C-302430-00	hsa-miR-4799-3p;;MI0017446;hsa-mir-4799	MIMAT0019977	hsa-miR-4799-3p	ACUGGCAUGCUGCAUUUAUAUA		3	-19.8138	-0.912001	50.9237	1.45864	66.2999							miRBase LC
C-302435-00	hsa-miR-4800-5p;;MI0017448;hsa-mir-4800	MIMAT0019978	hsa-miR-4800-5p	AGUGGACCGAGGAAGGAAGGA		3	2.7513	0.0849386	-9.5321	-0.299793	44.7776							miRBase LC
C-302434-00	hsa-miR-4800-3p;;MI0017448;hsa-mir-4800	MIMAT0019979	hsa-miR-4800-3p	CAUCCGUCCGUCUGUCCAC		3	-2.3893	-0.113611	-3.6425	-0.133635	67.3614							miRBase LC
C-302436-00	hsa-miR-4801;;MI0017449;hsa-mir-4801	MIMAT0019980	hsa-miR-4801	UACACAAGAAAACCAAGGCUCA		3	-13.4325	-0.98757	20.2678	0.745182	82.0383							miRBase LC
C-302438-00	hsa-miR-4802-5p;;MI0017450;hsa-mir-4802	MIMAT0019981	hsa-miR-4802-5p	UAUGGAGGUUCUAGACCAUGUU		3	26.9446	0.724593	7.787	0.306607	22.7148							miRBase HC
C-302437-00	hsa-miR-4802-3p;;MI0017450;hsa-mir-4802	MIMAT0019982	hsa-miR-4802-3p	UACAUGGAUGGAAACCUUCAAGC		3	-8.7353	-0.58938	-3.0477	-0.0757282	70.604							miRBase HC
C-302439-00	hsa-miR-4803;;MI0017451;hsa-mir-4803	MIMAT0019983	hsa-miR-4803	UAACAUAAUAGUGUGGAUUGA		3	-24.9654	-1.8307	40.9437	1.16897	168.265							miRBase LC
C-302440-00	hsa-miR-4804-5p;;MI0017452;hsa-mir-4804	MIMAT0019984	hsa-miR-4804-5p	UUGGACGGUAAGGUUAAGCAA		3	9.4169	0.62194	-12.3749	-0.287232	35.3298							miRBase LC
C-302441-00	hsa-miR-4804-3p;;MI0017452;hsa-mir-4804	MIMAT0019985	hsa-miR-4804-3p	UGCUUAACCUUGCCCUCGAAA		3	20.464	1.12867	-30.725	-0.973586	49.2263							miRBase LC
C-302302-00	hsa-miR-4520b-5p;;MI0017358;hsa-mir-4520b	MIMAT0020299	hsa-miR-4520b-5p	CCUGCGUGUUUUCUGUCCAA		3	1.6646	0.113754	-6.9225	-0.271444	51.0061
C-302303-00	hsa-miR-4520b-3p;;MI0017358;hsa-mir-4520b	MIMAT0020300	hsa-miR-4520b-3p	UUUGGACAGAAAACACGCAGGU		3	-21.5791	-1.3102	50.0224	0.769716	87.0444							miRBase LC
C-302442-00	hsa-miR-5047;;MI0017932;hsa-mir-5047	MIMAT0020541	hsa-miR-5047	UUGCAGCUGCGGUUGUAAGGU		3	11.1081	0.677663	-30.2908	-0.81047	36.3298							miRBase LC
C-302443-00	hsa-miR-5095;;MI0018001;hsa-mir-5095	MIMAT0020600	hsa-miR-5095	UUACAGGCGUGAACCACCGCG		3	15.7545	0.549076	-7.356	-0.191098	12.7843
C-302444-00	hsa-miR-1273f;;MI0018002;hsa-mir-1273f	MIMAT0020601	hsa-miR-1273f	GGAGAUGGAGGUUGCAGUG		3	20.3453	1.08111	1.4618	0.0437191	62.8599
C-302445-00	hsa-miR-1273g-5p;hsa-miR-1273g;MI0018003;hsa-mir-1273g	MIMAT0020602	hsa-miR-1273g-5p	GGUGGUUGAGGCUGCAGUAAGU		3	-13.4407	-0.733886	22.4179	0.675103	49.2092
C-302447-00	hsa-miR-5096;;MI0018004;hsa-mir-5096	MIMAT0020603	hsa-miR-5096	GUUUCACCAUGUUGGUCAGGC		3	21.9099	0.776841	-17.6082	-0.653485	49.0334
C-301902-00	hsa-miR-642a-3p;;MI0003657;hsa-mir-642a	MIMAT0020924	hsa-miR-642a-3p	AGACACAUUUGGAGAGGGAACC		3	-16.2515	-1.21221	16.0307	0.61223	90.1593	Hsa-Mir-642	hsa-mir-642a	MIR-642	UCCCUCU	Catarrhini	Catarrhini	miRBase HC
C-301935-00	hsa-miR-550a-3-5p;;MI0003762;hsa-mir-550a-3	MIMAT0020925	hsa-miR-550a-3-5p	AGUGCCUGAGGGAGUAAGAG		3	3.4726	0.259384	-17.5086	-0.485891	79.3469	Hsa-Mir-550-P3	hsa-mir-550a-3	MIR-550	GUCUUAC	H. sapiens	Catarrhini	miRBase HC
C-302013-00	hsa-miR-4433-5p;;MI0016773;hsa-mir-4433	MIMAT0020956	hsa-miR-4433-5p	CGUCCCACCCCCCACUCCUGU		3	-1.748	-0.0783473	25.5536	0.639497	40.8595							miRBase LC
C-302036-00	hsa-miR-548ah-3p;;MI0016796;hsa-mir-548ah	MIMAT0020957	hsa-miR-548ah-3p	CAAAAACUGCAGUUACUUUUGC		3	-24.8487	-1.55721	63.5924	2.00922	144.14							miRBase LC
C-302085-00	hsa-miR-4482-3p;;MI0016843;hsa-mir-4482	MIMAT0020958	hsa-miR-4482-3p	UUUCUAUUUCUCAGUGGGGCUC		3	31.6201	0.786328	0.7365	0.0139057	21.2354							miRBase LC
C-301930-00	hsa-miR-4536-3p;;MI0016906;hsa-mir-4536-1	MIMAT0020959	hsa-miR-4536-3p	UCGUGCAUAUAUCUACCACAU		3	2.7826	0.193205	0.0637	0.00244092	49.3196							miRBase LC
C-302467-00	hsa-miR-4999-5p;;MI0017865;hsa-mir-4999	MIMAT0021017	hsa-miR-4999-5p	UGCUGUAUUGUCAGGUAGUGA		3	-7.8181	-0.497818	-10.2976	-0.381027	48.1303							miRBase LC
C-302466-00	hsa-miR-4999-3p;;MI0017865;hsa-mir-4999	MIMAT0021018	hsa-miR-4999-3p	UCACUACCUGACAAUACAGU		3	-25.2411	-1.57535	0.6979	0.0172468	52.6918							miRBase LC
C-302469-00	hsa-miR-5000-5p;;MI0017866;hsa-mir-5000	MIMAT0021019	hsa-miR-5000-5p	CAGUUCAGAAGUGUUCCUGAGU		3	-9.7715	-0.580034	-19.0568	-0.33695	32.315	Hsa-Mir-5000	hsa-mir-5000	MIR-5000	CAGGACA	H. sapiens	H. sapiens	miRBase HC
C-302468-00	hsa-miR-5000-3p;;MI0017866;hsa-mir-5000	MIMAT0021020	hsa-miR-5000-3p	UCAGGACACUUCUGAACUUGGA		3	-10.0606	-0.580477	20.6859	0.541177	53.5042	Hsa-Mir-5000	hsa-mir-5000	MIR-5000	CAGGACA	H. sapiens	H. sapiens	miRBase HC
C-302471-00	hsa-miR-5001-5p;;MI0017867;hsa-mir-5001	MIMAT0021021	hsa-miR-5001-5p	AGGGCUGGACUCAGCGGCGGAGCU		3	23.2821	1.52435	-6.4483	-0.224097	42.6038							miRBase HC
C-302470-00	hsa-miR-5001-3p;;MI0017867;hsa-mir-5001	MIMAT0021022	hsa-miR-5001-3p	UUCUGCCUCUGUCCAGGUCCUU		3	19.3	1.0878	-28.1467	-0.820848	39.1124							miRBase HC
C-302472-00	hsa-miR-5002-5p;;MI0017868;hsa-mir-5002	MIMAT0021023	hsa-miR-5002-5p	AAUUUGGUUUCUGAGGCACUUAGU		3	27.2596	1.81394	1.8511	0.0608576	32.1823							miRBase LC
C-302473-00	hsa-miR-5002-3p;;MI0017868;hsa-mir-5002	MIMAT0021024	hsa-miR-5002-3p	UGACUGCCUCACUGACCACUU		3	-1.8365	-0.103324	-20.8	-0.576761	50.5363							miRBase LC
C-302474-00	hsa-miR-5003-5p;;MI0017869;hsa-mir-5003	MIMAT0021025	hsa-miR-5003-5p	UCACAACAACCUUGCAGGGUAGA		3	-10.5703	-0.555342	16.8658	0.575841	80.1232							miRBase LC
C-302475-00	hsa-miR-5003-3p;;MI0017869;hsa-mir-5003	MIMAT0021026	hsa-miR-5003-3p	UACUUUUCUAGGUUGUUGGGG		3	55.5646	3.38087	-39.4679	-0.959324	24.8975							miRBase LC
C-302477-00	hsa-miR-5004-5p;;MI0017870;hsa-mir-5004	MIMAT0021027	hsa-miR-5004-5p	UGAGGACAGGGCAAAUUCACGA		3	10.032	0.678926	-12.7783	-0.443846	36.006							miRBase HC
C-302476-00	hsa-miR-5004-3p;;MI0017870;hsa-mir-5004	MIMAT0021028	hsa-miR-5004-3p	CUUGGAUUUUCCUGGGCCUCAG		3	4.8833	0.353749	-12.0494	-0.423778	51.3761							miRBase HC
C-301939-00	hsa-miR-548ao-5p;;MI0017871;hsa-mir-548ao	MIMAT0021029	hsa-miR-548ao-5p	AGAAGUAACUACGGUUUUUGCA		3	-16.5243	-1.23966	27.4701	0.542394	74.5036							miRBase LC
C-301938-00	hsa-miR-548ao-3p;;MI0017871;hsa-mir-548ao	MIMAT0021030	hsa-miR-548ao-3p	AAAGACCGUGACUACUUUUGCA		3	18.2141	1.14609	-18.1221	-0.496271	80.558							miRBase LC
C-302479-00	hsa-miR-5006-5p;;MI0017873;hsa-mir-5006	MIMAT0021033	hsa-miR-5006-5p	UUGCCAGGGCAGGAGGUGGAA		3	0.3889	0.0123621	-13.6888	-0.488129	69.9426							miRBase LC
C-302478-00	hsa-miR-5006-3p;;MI0017873;hsa-mir-5006	MIMAT0021034	hsa-miR-5006-3p	UUUCCCUUUCCAUCCUGGCAG		3	4.8412	0.177872	18.5408	0.572369	31.7346							miRBase LC
C-302481-00	hsa-miR-5007-5p;;MI0017874;hsa-mir-5007	MIMAT0021035	hsa-miR-5007-5p	UAGAGUCUGGCUGAUAUGGUUU		3	14.0416	0.98329	-8.0041	-0.211518	49.3157							miRBase LC
C-302480-00	hsa-miR-5007-3p;;MI0017874;hsa-mir-5007	MIMAT0021036	hsa-miR-5007-3p	AUCAUAUGAACCAAACUCUAAU		3	-22.396	-1.66947	45.1232	0.913838	106.587							miRBase LC
C-302482-00	hsa-miR-548ap-5p;;MI0017875;hsa-mir-548ap	MIMAT0021037	hsa-miR-548ap-5p	AAAAGUAAUUGCGGUCUUU		3	-19	-1.15776	39.0842	1.06224	121.377							miRBase HC
C-302483-00	hsa-miR-548ap-3p;;MI0017875;hsa-mir-548ap	MIMAT0021038	hsa-miR-548ap-3p	AAAAACCACAAUUACUUUU		3	16.6918	0.403166	-30.5805	-0.76955	30.2076							miRBase HC
C-301941-00	hsa-miR-5008-5p;;MI0017876;hsa-mir-5008	MIMAT0021039	hsa-miR-5008-5p	UGAGGCCCUUGGGGCACAGUGG		3	6.3655	0.312764	-8.6865	-0.312827	22.9048							miRBase LC
C-301940-00	hsa-miR-5008-3p;;MI0017876;hsa-mir-5008	MIMAT0021040	hsa-miR-5008-3p	CCUGUGCUCCCAGGGCCUCGC		3	-14.5321	-0.947714	24.0491	0.717625	77.2578							miRBase LC
C-302485-00	hsa-miR-5009-5p;;MI0017877;hsa-mir-5009	MIMAT0021041	hsa-miR-5009-5p	UUGGACUUUUUCAGAUUUGGGGAU		3	19.7555	0.949759	-5.2896	-0.206262	43.5118							miRBase LC
C-302484-00	hsa-miR-5009-3p;;MI0017877;hsa-mir-5009	MIMAT0021042	hsa-miR-5009-3p	UCCUAAAUCUGAAAGUCCAAAA		3	-25.9103	-1.58637	46.2226	0.86654	116.681							miRBase LC
C-302487-00	hsa-miR-5010-5p;;MI0017878;hsa-mir-5010	MIMAT0021043	hsa-miR-5010-5p	AGGGGGAUGGCAGAGCAAAAUU		3	13.6652	0.547573	-7.7716	-0.200692	44.2436	Hsa-Mir-5010	hsa-mir-5010	MIR-5010	UUUGUGU	H. sapiens	H. sapiens	miRBase HC
C-302486-00	hsa-miR-5010-3p;;MI0017878;hsa-mir-5010	MIMAT0021044	hsa-miR-5010-3p	UUUUGUGUCUCCCAUUCCCCAG		3	-9.0262	-0.380433	-18.4742	-0.430375	57.3457	Hsa-Mir-5010	hsa-mir-5010	MIR-5010	UUUGUGU	H. sapiens	H. sapiens	miRBase HC
C-302489-00	hsa-miR-5011-5p;;MI0017879;hsa-mir-5011	MIMAT0021045	hsa-miR-5011-5p	UAUAUAUACAGCCAUGCACUC		3	-18.4781	-0.729011	39.814	1.40986	74.5737							miRBase LC
C-302488-00	hsa-miR-5011-3p;;MI0017879;hsa-mir-5011	MIMAT0021046	hsa-miR-5011-3p	GUGCAUGGCUGUAUAUAUAACA		3	0.7497	0.0508666	19.5022	0.523716	56.9418							miRBase LC
C-301942-00	hsa-miR-5087;;MI0017976;hsa-mir-5087	MIMAT0021079	hsa-miR-5087	GGGUUUGUAGCUUUGCUGGCAUG		3	4.6756	0.197113	6.1135	0.135361	26.593							miRBase LC
C-302452-00	hsa-miR-5088;;MI0017977;hsa-mir-5088	MIMAT0021080	hsa-miR-5088	CAGGGCUCAGGGAUUGGAUGGAG		3	-7.6469	-0.50061	20.3705	0.6437	77.6702							miRBase LC
C-302452-02	hsa-miR-5088-5p;MI0017977;hsa-mir-5088	MIMAT0021080	hsa-miR-5088-5p	CAGGGCUCAGGGAUUGGAUGGAGG		3	-17.9185	-1.18861	15.2234	0.553703	86.8636							miRBase LC
C-302453-00	hsa-miR-5089-5p;hsa-miR-5089;MI0017978;hsa-mir-5089	MIMAT0021081	hsa-miR-5089-5p	GUGGGAUUUCUGAGUAGCAUC		3	3.1163	0.147123	-4.0444	-0.150171	36.4744							miRBase LC
C-302455-00	hsa-miR-5090;;MI0017979;hsa-mir-5090	MIMAT0021082	hsa-miR-5090	CCGGGGCAGAUUGGUGUAGGGUG		3	-10.1993	-0.756084	24.6559	0.715509	82.0069							miRBase LC
C-301943-00	hsa-miR-5091;;MI0017980;hsa-mir-5091	MIMAT0021083	hsa-miR-5091	ACGGAGACGACAAGACUGUGCUG		3	3.2982	0.215485	-11.8316	-0.361514	32.0686							miRBase LC
C-302456-00	hsa-miR-5092;;MI0017981;hsa-mir-5092	MIMAT0021084	hsa-miR-5092	AAUCCACGCUGAGCUUGGCAUC		3	14.7237	0.520472	-4.1645	-0.134618	22.3428							miRBase LC
C-302457-00	hsa-miR-5093;;MI0017982;hsa-mir-5093	MIMAT0021085	hsa-miR-5093	AGGAAAUGAGGCUGGCUAGGAGC		3	23.7549	0.742814	0.0169	0.000666272	25.8159							miRBase LC
C-301944-00	hsa-miR-5094;;MI0017983;hsa-mir-5094	MIMAT0021086	hsa-miR-5094	AAUCAGUGAAUGCCUUGAACCU		3	-15.0038	-0.526246	-13.8821	-0.472768	63.493							miRBase LC
C-302448-00	hsa-miR-5186;;MI0018165;hsa-mir-5186	MIMAT0021116	hsa-miR-5186	AGAGAUUGGUAGAAAUCAGGU		3	28.7076	0.999884	-25.2586	-0.768161	33.8172							miRBase LC
C-302449-00	hsa-miR-5187-5p;;MI0018166;hsa-mir-5187	MIMAT0021117	hsa-miR-5187-5p	UGGGAUGAGGGAUUGAAGUGGA		3	-17.7153	-0.674927	24.7959	1.00039	25.8305							miRBase HC
C-302450-00	hsa-miR-5187-3p;;MI0018166;hsa-mir-5187	MIMAT0021118	hsa-miR-5187-3p	ACUGAAUCCUCUUUUCCUCAG		3	-12.2151	-0.563466	0.116	0.0045182	67.8825							miRBase HC
C-302451-00	hsa-miR-5188;;MI0018167;hsa-mir-5188	MIMAT0021119	hsa-miR-5188	AAUCGGACCCAUUUAAACCGGAG		3	-9.5931	-0.670285	10.2008	0.252968	90.6714							miRBase LC
C-301945-00	hsa-miR-5189;;MI0018168;hsa-mir-5189	MIMAT0021120	hsa-miR-5189	UCUGGGCACAGGCGGAUGGACAGG		3	29.2709	0.923745	-2.9707	-0.0984746	34.4764							miRBase LC
C-302494-00	hsa-miR-5190;;MI0018169;hsa-mir-5190	MIMAT0021121	hsa-miR-5190	CCAGUGACUGAGCUGGAGCCA		3	29.273	1.37009	-11.4356	-0.439323	31.6978							miRBase LC
C-302495-00	hsa-miR-5191;;MI0018170;hsa-mir-5191	MIMAT0021122	hsa-miR-5191	AGGAUAGGAAGAAUGAAGUGCU		3	14.1324	0.835103	-7.6474	-0.200618	40.5619							miRBase LC
C-302496-00	hsa-miR-5192;;MI0018171;hsa-mir-5192	MIMAT0021123	hsa-miR-5192	AGGAGAGUGGAUUCCAGGUGGU		3	10.3981	0.470235	20.0568	0.804342	24.1703							miRBase LC
C-302497-00	hsa-miR-5193;;MI0018172;hsa-mir-5193	MIMAT0021124	hsa-miR-5193	UCCUCCUCUACCUCAUCCCAGU		3	9.8643	0.297099	-13.5634	-0.231575	35.0643							miRBase LC
C-302498-00	hsa-miR-5194;;MI0018173;hsa-mir-5194	MIMAT0021125	hsa-miR-5194	UGAGGGGUUUGGAAUGGGAUGG		3	13.6766	0.466124	20.9877	0.581111	14.7921							miRBase LC
C-301947-00	hsa-miR-5195-5p;;MI0018174;hsa-mir-5195	MIMAT0021126	hsa-miR-5195-5p	AACCCCUAAGGCAACUGGAUGG		3	-2.4727	-0.135807	2.354	0.0531661	53.0705							miRBase LC
C-301946-00	hsa-miR-5195-3p;;MI0018174;hsa-mir-5195	MIMAT0021127	hsa-miR-5195-3p	AUCCAGUUCUCUGAGGGGGCU		3	13.3447	0.717626	2.5237	0.0948857	46.4236							miRBase LC
C-301981-00	hsa-miR-5196-5p;;MI0018175;hsa-mir-5196	MIMAT0021128	hsa-miR-5196-5p	AGGGAAGGGGACGAGGGUUGGG		3	5.3243	0.330813	4.3384	0.166055	40.4874							miRBase LC
C-301982-00	hsa-miR-5196-3p;;MI0018175;hsa-mir-5196	MIMAT0021129	hsa-miR-5196-3p	UCAUCCUCGUCUCCCUCCCAG		3	-13.1053	-0.538286	-6.2063	-0.0998014	44.2582							miRBase LC
C-301948-00	hsa-miR-5197-5p;;MI0018176;hsa-mir-5197	MIMAT0021130	hsa-miR-5197-5p	CAAUGGCACAAACUCAUUCUUGA	1nuc	3	70.9915	1.66632	-38.8861	-0.747598	22.6965							miRBase LC
C-301949-00	hsa-miR-5197-3p;;MI0018176;hsa-mir-5197	MIMAT0021131	hsa-miR-5197-3p	AAGAAGAGACUGAGUCAUCGAAU		3	-5.7937	-0.412988	26.0915	0.400448	24.7723							miRBase LC
C-302525-00	hsa-miR-4524b-5p;;MI0019114;hsa-mir-4524b	MIMAT0022255	hsa-miR-4524b-5p	AUAGCAGCAUAAGCCUGUCUC		3	-0.0215	-0.00129373	-6.1885	-0.184485	21.0303							miRBase LC
C-302524-00	hsa-miR-4524b-3p;;MI0019114;hsa-mir-4524b	MIMAT0022256	hsa-miR-4524b-3p	GAGACAGGUUCAUGCUGCUA		3	37.2759	1.26913	-32.4411	-0.94212	25.8037							miRBase LC
C-302526-00	hsa-miR-5571-5p;;MI0019115;hsa-mir-5571	MIMAT0022257	hsa-miR-5571-5p	CAAUUCUCAAAGGAGCCUCCC		3	33.9729	2.13292	-26.3018	-0.810904	32.6533							miRBase LC
C-302527-00	hsa-miR-5571-3p;;MI0019115;hsa-mir-5571	MIMAT0022258	hsa-miR-5571-3p	GUCCUAGGAGGCUCCUCUG		3	6.5695	0.294629	-29.9628	-0.658821	66.2684							miRBase LC
C-302528-00	hsa-miR-5100;;MI0019116;hsa-mir-5100	MIMAT0022259	hsa-miR-5100	UUCAGAUCCCAGCGGUGCCUCU		3	14.0872	0.739456	-27.5865	-0.524308	39.1589							miRBase LC
C-302529-00	hsa-miR-5572;;MI0019117;hsa-mir-5572	MIMAT0022260	hsa-miR-5572	GUUGGGGUGCAGGGGUCUGCU		3	43.3111	1.24982	-19.8347	-0.479312	19.7141							miRBase LC
C-302530-00	hsa-miR-548aq-5p;;MI0019130;hsa-mir-548aq	MIMAT0022263	hsa-miR-548aq-5p	GAAAGUAAUUGCUGUUUUUGCC		3	-13.3803	-0.917973	16.4659	0.468725	118.007							miRBase HC
C-302531-00	hsa-miR-548aq-3p;;MI0019130;hsa-mir-548aq	MIMAT0022264	hsa-miR-548aq-3p	CAAAAACUGCAAUUACUUUUGC		3	-26.5821	-1.47279	13.8046	0.539438	114.598							miRBase HC
C-302533-00	hsa-miR-548ar-5p;;MI0019131;hsa-mir-548ar	MIMAT0022265	hsa-miR-548ar-5p	AAAAGUAAUUGCAGUUUUUGC		3	-24.7965	-1.11549	22.8232	0.799453	134.087							miRBase HC
C-302532-00	hsa-miR-548ar-3p;;MI0019131;hsa-mir-548ar	MIMAT0022266	hsa-miR-548ar-3p	UAAAACUGCAGUUAUUUUUGC		3	-24.2284	-1.3089	38.2695	0.86481	121.616							miRBase HC
C-302534-00	hsa-miR-548as-5p;;MI0019132;hsa-mir-548as	MIMAT0022267	hsa-miR-548as-5p	AAAAGUAAUUGCGGGUUUUGCC		3	-24.8746	-1.20564	35.9208	0.61165	159.704							miRBase HC
C-302535-00	hsa-miR-548as-3p;;MI0019132;hsa-mir-548as	MIMAT0022268	hsa-miR-548as-3p	UAAAACCCACAAUUAUGUUUGU		3	25.3279	0.78991	-6.8041	-0.232237	148.702							miRBase HC
C-302537-00	hsa-miR-5579-5p;;MI0019133;hsa-mir-5579	MIMAT0022269	hsa-miR-5579-5p	UAUGGUACUCCUUAAGCUAAC		3	-26.4673	-1.93586	101.383	1.17426	86.3041	Hsa-Mir-5579	hsa-mir-5579	MIR-5579	UAGCUUA	H. sapiens	H. sapiens	miRBase LC
C-302536-00	hsa-miR-5579-3p;;MI0019133;hsa-mir-5579	MIMAT0022270	hsa-miR-5579-3p	UUAGCUUAAGGAGUACCAGAUC		3	-7.5169	-0.378718	7.9671	0.25043	65.6271	Hsa-Mir-5579	hsa-mir-5579	MIR-5579	UAGCUUA	H. sapiens	H. sapiens	miRBase LC
C-302538-00	hsa-miR-664b-5p;hsa-miR-644b-5p;MI0019134;hsa-mir-664b	MIMAT0022271	hsa-miR-664b-5p	UGGGCUAAGGGAGAUGAUUGGGUA		3	5.5507	0.312549	2.0389	0.0620697	32.0688							miRBase HC
C-302539-00	hsa-miR-664b-3p;hsa-miR-644b-3p;MI0019134;hsa-mir-664b	MIMAT0022272	hsa-miR-664b-3p	UUCAUUUGCCUCCCAGCCUACA		3	39.1141	2.10721	-29.1892	-1.06915	28.6585							miRBase HC
C-302541-00	hsa-miR-5580-5p;;MI0019135;hsa-mir-5580	MIMAT0022273	hsa-miR-5580-5p	UGCUGGCUCAUUUCAUAUGUGU		3	22.1445	0.834468	-18.4503	-0.59046	29.5541							miRBase LC
C-302540-00	hsa-miR-5580-3p;;MI0019135;hsa-mir-5580	MIMAT0022274	hsa-miR-5580-3p	CACAUAUGAAGUGAGCCAGCAC		3	-6.618	-0.168503	-31.602	-0.651284	56.268							miRBase LC
C-302542-00	hsa-miR-5581-5p;;MI0019136;hsa-mir-5581	MIMAT0022275	hsa-miR-5581-5p	AGCCUUCCAGGAGAAAUGGAGA		3	20.4515	1.11215	-16.6964	-0.658663	14.2757	Hsa-Mir-5581	hsa-mir-5581	MIR-5581	UCCAUGC	H. sapiens	H. sapiens	miRBase LC
C-302543-00	hsa-miR-5581-3p;;MI0019136;hsa-mir-5581	MIMAT0022276	hsa-miR-5581-3p	UUCCAUGCCUCCUAGAAGUUCC		3	-19.345	-0.991328	13.6336	0.36711	57.2928	Hsa-Mir-5581	hsa-mir-5581	MIR-5581	UCCAUGC	H. sapiens	H. sapiens	miRBase LC
C-302544-00	hsa-miR-548at-5p;;MI0019137;hsa-mir-548at	MIMAT0022277	hsa-miR-548at-5p	AAAAGUUAUUGCGGUUUUGGCU		3	-14.7265	-0.518815	15.0284	0.369968	54.1207							miRBase HC
C-302545-00	hsa-miR-548at-3p;;MI0019137;hsa-mir-548at	MIMAT0022278	hsa-miR-548at-3p	CAAAACCGCAGUAACUUUUGU		3	37.5272	1.16947	-23.3691	-0.811535	33.0122							miRBase HC
C-302547-00	hsa-miR-5582-5p;;MI0019138;hsa-mir-5582	MIMAT0022279	hsa-miR-5582-5p	UAGGCACACUUAAAGUUAUAGC		3	37.5786	1.45084	-17.2703	-0.42578	13.7941							miRBase LC
C-302546-00	hsa-miR-5582-3p;;MI0019138;hsa-mir-5582	MIMAT0022280	hsa-miR-5582-3p	UAAAACUUUAAGUGUGCCUAGG		3	-11.3184	-0.848942	7.0741	0.274746	72.9461							miRBase LC
C-302548-00	hsa-miR-5583-5p;;MI0019139;hsa-mir-5583-1	MIMAT0022281	hsa-miR-5583-5p	AAACUAAUAUACCCAUAUUCUG		3	-23.4414	-1.40032	35.4714	1.03923	115.478							miRBase HC
C-302549-00	hsa-miR-5583-3p;;MI0019139;hsa-mir-5583-1	MIMAT0022282	hsa-miR-5583-3p	GAAUAUGGGUAUAUUAGUUUGG		3	-14.0627	-0.893061	43.6824	0.83494	65.4137							miRBase HC
C-302553-00	hsa-miR-5584-5p;;MI0019141;hsa-mir-5584	MIMAT0022283	hsa-miR-5584-5p	CAGGGAAAUGGGAAGAACUAGA		3	-19.1299	-1.20877	34.7957	0.554512	53.3026							miRBase LC
C-302552-00	hsa-miR-5584-3p;;MI0019141;hsa-mir-5584	MIMAT0022284	hsa-miR-5584-3p	UAGUUCUUCCCUUUGCCCAAUU		3	5.2628	0.16446	-40.9509	-0.74668	32.5511							miRBase LC
C-302554-00	hsa-miR-5585-5p;;MI0019142;hsa-mir-5585	MIMAT0022285	hsa-miR-5585-5p	UGAAGUACCAGCUACUCGAGAG		3	-3.3341	-0.234874	-8.8324	-0.304709	36.7158							miRBase LC
C-302555-00	hsa-miR-5585-3p;;MI0019142;hsa-mir-5585	MIMAT0022286	hsa-miR-5585-3p	CUGAAUAGCUGGGACUACAGGU		3	-12.6238	-0.507348	16.8844	0.469204	44.0962							miRBase LC
C-302556-00	hsa-miR-5586-5p;;MI0019143;hsa-mir-5586	MIMAT0022287	hsa-miR-5586-5p	UAUCCAGCUUGUUACUAUAUGC		3	-0.1189	-0.0040163	7.7667	0.200517	47.1945	Hsa-Mir-5586	hsa-mir-5586	MIR-5586	UAUCCAG	H. sapiens	H. sapiens	miRBase HC
C-302557-00	hsa-miR-5586-3p;;MI0019143;hsa-mir-5586	MIMAT0022288	hsa-miR-5586-3p	CAGAGUGACAAGCUGGUUAAAG		3	-14.5812	-0.982339	27.8245	0.705214	98.3591	Hsa-Mir-5586	hsa-mir-5586	MIR-5586	UAUCCAG	H. sapiens	H. sapiens	miRBase HC
C-302559-00	hsa-miR-5587-5p;;MI0019144;hsa-mir-5587	MIMAT0022289	hsa-miR-5587-5p	AUGGUCACCUCCGGGACU		3	-15.7815	-0.758324	41.6201	0.862326	60.6177							miRBase LC
C-302558-00	hsa-miR-5587-3p;;MI0019144;hsa-mir-5587	MIMAT0022290	hsa-miR-5587-3p	GCCCCGGGCAGUGUGAUCAUC		3	-20.4568	-1.46424	18.7608	0.62945	107.904							miRBase LC
C-302560-00	hsa-miR-548au-5p;;MI0019145;hsa-mir-548au	MIMAT0022291	hsa-miR-548au-5p	AAAAGUAAUUGCGGUUUUUGC		3	-19.3659	-1.46037	42.6639	0.880004	100.349							miRBase LC
C-302561-00	hsa-miR-548au-3p;;MI0019145;hsa-mir-548au	MIMAT0022292	hsa-miR-548au-3p	UGGCAGUUACUUUUGCACCAG		3	31.4204	1.32842	-17.3887	-0.555298	5.5268							miRBase LC
C-302563-00	hsa-miR-1295b-5p;;MI0019146;hsa-mir-1295b	MIMAT0022293	hsa-miR-1295b-5p	CACCCAGAUCUGCGGCCUAAU		3	34.4425	1.36293	-30.6807	-0.839421	29.8782	Hsa-Mir-1295	hsa-mir-1295b	MIR-1295	UAGGCCG	H. sapiens	H. sapiens	miRBase LC
C-302562-00	hsa-miR-1295b-3p;;MI0019146;hsa-mir-1295b	MIMAT0022294	hsa-miR-1295b-3p	AAUAGGCCACGGAUCUGGGCAA		3	28.5932	1.41344	4.5095	0.119412	13.7933	Hsa-Mir-1295	hsa-mir-1295b	MIR-1295	UAGGCCG	H. sapiens	H. sapiens	miRBase LC
C-302564-00	hsa-miR-5588-5p;;MI0019147;hsa-mir-5588	MIMAT0022295	hsa-miR-5588-5p	ACUGGCAUUAGUGGGACUUUU		3	-3.9253	-0.241384	33.4271	0.94773	46.0622							miRBase LC
C-302565-00	hsa-miR-5588-3p;;MI0019147;hsa-mir-5588	MIMAT0022296	hsa-miR-5588-3p	AAGUCCCACUAAUGCCAGC		3	6.6654	0.294624	-3.9802	-0.129265	42.4805							miRBase LC
C-302566-00	hsa-miR-5589-5p;;MI0019148;hsa-mir-5589	MIMAT0022297	hsa-miR-5589-5p	GGCUGGGUGCUCUUGUGCAGU	1nuc	3	71.023	3.33187	-4.5214	-0.0828065	17.4247							miRBase LC
C-302567-00	hsa-miR-5589-3p;;MI0019148;hsa-mir-5589	MIMAT0022298	hsa-miR-5589-3p	UGCACAUGGCAACCUAGCUCCCA		3	6.2884	0.229483	-1.1593	-0.0406881	45.1703							miRBase LC
C-302570-00	hsa-miR-5590-5p;;MI0019150;hsa-mir-5590	MIMAT0022299	hsa-miR-5590-5p	UUGCCAUACAUAGACUUUAUU		3	33.6069	1.13404	-33.1558	-0.957626	44.7921							miRBase LC
C-302571-00	hsa-miR-5590-3p;;MI0019150;hsa-mir-5590	MIMAT0022300	hsa-miR-5590-3p	AAUAAAGUUCAUGUAUGGCAA		3	-1.0424	-0.0744822	-18.979	-0.398448	61.7759							miRBase LC
C-302572-00	hsa-miR-5591-5p;;MI0019151;hsa-mir-5591	MIMAT0022301	hsa-miR-5591-5p	UGGGAGCUAAGCUAUGGGUAU		3	13.6168	0.444825	-6.9419	-0.15403	13.9128							miRBase LC
C-302573-00	hsa-miR-5591-3p;;MI0019151;hsa-mir-5591	MIMAT0022302	hsa-miR-5591-3p	AUACCCAUAGCUUAGCUCCCA		3	46.9841	1.09018	-19.5446	-0.663729	16.152							miRBase LC
C-302575-00	hsa-miR-548av-5p;;MI0019152;hsa-mir-548av	MIMAT0022303	hsa-miR-548av-5p	AAAAGUACUUGCGGAUUU		3	-23.3885	-1.22653	9.2094	0.248342	77.9255							miRBase HC
C-302574-00	hsa-miR-548av-3p;;MI0019152;hsa-mir-548av	MIMAT0022304	hsa-miR-548av-3p	AAAACUGCAGUUACUUUUGC		3	-20.6327	-1.27842	35.1161	1.04788	83.0849							miRBase HC
C-302580-00	hsa-miR-5680;;MI0019280;hsa-mir-5680	MIMAT0022468	hsa-miR-5680	GAGAAAUGCUGGACUAAUCUGC		3	-20.5959	-1.4514	27.3442	0.826165	93.7397							miRBase LC
C-302576-00	hsa-miR-5681a;;MI0019281;hsa-mir-5681a	MIMAT0022469	hsa-miR-5681a	AGAAAGGGUGGCAAUACCUCUU	1nuc	3	114.216	4.51984	-33.0949	-0.531335	8.2312							miRBase LC
C-302577-00	hsa-miR-5682;;MI0019282;hsa-mir-5682	MIMAT0022470	hsa-miR-5682	GUAGCACCUUGCAGGAUAAGGU		3	-21.4739	-1.27855	12.2408	0.398867	72.9396							miRBase HC
C-302578-00	hsa-miR-548aw;;MI0019283;hsa-mir-548aw	MIMAT0022471	hsa-miR-548aw	GUGCAAAAGUCAUCACGGUU		3	-0.384	-0.0161925	-29.9303	-0.826522	57.6298							miRBase LC
C-302579-00	hsa-miR-5683;;MI0019284;hsa-mir-5683	MIMAT0022472	hsa-miR-5683	UACAGAUGCAGAUUCUCUGACUUC		3	15.3168	0.691142	8.123	0.316077	40.8914	Hsa-Mir-5683	hsa-mir-5683	MIR-5683	ACAGAUG	H. sapiens	H. sapiens	miRBase LC
C-302581-00	hsa-miR-5684;;MI0019285;hsa-mir-5684	MIMAT0022473	hsa-miR-5684	AACUCUAGCCUGAGCAACAG		3	2.6203	0.132652	-2.9127	-0.110592	40.546							miRBase LC
C-302582-00	hsa-miR-548ax;;MI0019286;hsa-mir-548ax	MIMAT0022474	hsa-miR-548ax	AGAAGUAAUUGCGGUUUUGCCA		3	4.3799	0.328268	-15.7436	-0.618381	53.4404							miRBase HC
C-302583-00	hsa-miR-5685;;MI0019287;hsa-mir-5685	MIMAT0022475	hsa-miR-5685	ACAGCCCAGCAGUUAUCACGGG		3	-1.316	-0.0873719	-0.6574	-0.0258558	57.7518							miRBase LC
C-302584-00	hsa-miR-5692c;;MI0019288;hsa-mir-5692c-1	MIMAT0022476	hsa-miR-5692c	AAUAAUAUCACAGUAGGUGUAC		3	-21.3421	-1.13923	45.9496	1.17835	133.07							miRBase LC
C-302586-00	hsa-miR-5686;;MI0019290;hsa-mir-5686	MIMAT0022477	hsa-miR-5686	UAUCGUAUCGUAUUGUAUUGU		3	-22.6517	-1.46937	39.8345	0.893674	93.7535
C-302587-00	hsa-miR-5687;;MI0019291;hsa-mir-5687	MIMAT0022478	hsa-miR-5687	UUAGAACGUUUUAGGGUCAAAU		3	-12.4311	-0.743864	16.207	0.610857	50.4927	Hsa-Mir-5687	hsa-mir-5687	MIR-5687	UGACUCU	H. sapiens	H. sapiens	miRBase LC
C-302588-00	hsa-miR-5688;;MI0019292;hsa-mir-5688	MIMAT0022479	hsa-miR-5688	UAACAAACACCUGUAAAACAGC		3	-7.1434	-0.53412	22.4594	0.566996	100.969							miRBase LC
C-302589-00	hsa-miR-5681b;;MI0019293;hsa-mir-5681b	MIMAT0022480	hsa-miR-5681b	AGGUAUUGCCACCCUUUCUAGU	1nuc	3	90.7399	4.51537	-35.5083	-0.99852	12.6968							miRBase LC
C-302590-00	hsa-miR-5689;;MI0019294;hsa-mir-5689	MIMAT0022481	hsa-miR-5689	AGCAUACACCUGUAGUCCUAGA		3	0.9045	0.047965	2.2595	0.0749575	66.6626							miRBase LC
C-302591-00	hsa-miR-5690;;MI0019295;hsa-mir-5690	MIMAT0022482	hsa-miR-5690	UCAGCUACUACCUCUAUUAGG		3	-20.2961	-0.666207	15.4842	0.493552	104.898							miRBase LC
C-302592-00	hsa-miR-5691;;MI0019296;hsa-mir-5691	MIMAT0022483	hsa-miR-5691	UUGCUCUGAGCUCCGAGAAAGC		3	-10.2816	-0.656889	-16.3521	-0.343896	48.1519							miRBase LC
C-302593-00	hsa-miR-5692a;;MI0019297;hsa-mir-5692a-1	MIMAT0022484	hsa-miR-5692a	CAAAUAAUACCACAGUGGGUGU		3	-17.769	-0.903788	46.4767	1.51041	104.929							miRBase LC
C-302595-00	hsa-miR-4666b;;MI0019299;hsa-mir-4666b	MIMAT0022485	hsa-miR-4666b	UUGCAUGUCAGAUUGUAAUUCCC		3	5.2111	0.356931	-10.4243	-0.398142	64.3994							miRBase LC
C-302596-00	hsa-miR-5693;;MI0019300;hsa-mir-5693	MIMAT0022486	hsa-miR-5693	GCAGUGGCUCUGAAAUGAACUC		3	-3.7996	-0.134174	-12.7892	-0.235285	33.7938							miRBase LC
C-302597-00	hsa-miR-5694;;MI0019301;hsa-mir-5694	MIMAT0022487	hsa-miR-5694	CAGAUCAUGGGACUGUCUCAG		3	-16.1095	-1.19401	22.8047	0.783376	66.2788							miRBase LC
C-302598-00	hsa-miR-5695;;MI0019302;hsa-mir-5695	MIMAT0022488	hsa-miR-5695	ACUCCAAGAAGAAUCUAGACAG		3	-26.6889	-1.82565	39.2956	1.01038	183.339							miRBase LC
C-302599-00	hsa-miR-5696;;MI0019303;hsa-mir-5696	MIMAT0022489	hsa-miR-5696	CUCAUUUAAGUAGUCUGAUGCC		3	-11.5005	-0.846911	-2.3827	-0.0843286	125.46							miRBase LC
C-302600-00	hsa-miR-5697;;MI0019304;hsa-mir-5697	MIMAT0022490	hsa-miR-5697	UCAAGUAGUUUCAUGAUAAAGG		3	-14.5834	-1.05285	12.4817	0.352751	117.96							miRBase LC
C-302601-00	hsa-miR-5698;;MI0019305;hsa-mir-5698	MIMAT0022491	hsa-miR-5698	UGGGGGAGUGCAGUGAUUGUGG		3	-25.0775	-1.39793	43.1546	1.31169	161.441							miRBase LC
C-302602-00	hsa-miR-5699;;MI0019306;hsa-mir-5699	MIMAT0022492	hsa-miR-5699	UCCUGUCUUUCCUUGUUGGAGC		3	-26.1728	-1.31426	51.2994	2.06382	185.74							miRBase LC
C-302603-00	hsa-miR-5700;;MI0019307;hsa-mir-5700	MIMAT0022493	hsa-miR-5700	UAAUGCAUUAAAUUAUUGAAGG		3	-23.8017	-1.50539	47.3791	1.08781	125.476							miRBase LC
C-302604-00	hsa-miR-5701;;MI0019308;hsa-mir-5701-1	MIMAT0022494	hsa-miR-5701	UUAUUGUCACGUUCUGAUU		3	4.8112	0.164415	3.4302	0.0915764	22.2311							miRBase LC
C-302605-00	hsa-miR-5702;;MI0019309;hsa-mir-5702	MIMAT0022495	hsa-miR-5702	UGAGUCAGCAACAUAUCCCAUG		3	-25.4615	-1.21826	52.4655	1.47205	86.3677							miRBase LC
C-302606-00	hsa-miR-5703;;MI0019310;hsa-mir-5703	MIMAT0022496	hsa-miR-5703	AGGAGAAGUCGGGAAGGU		3	-5.1511	-0.370527	33.5857	1.07783	30.6188							miRBase LC
C-302607-00	hsa-miR-5692b;;MI0019311;hsa-mir-5692b	MIMAT0022497	hsa-miR-5692b	AAUAAUAUCACAGUAGGUGU		3	-19.9365	-1.41094	46.7272	1.46798	154.927							miRBase LC
C-302608-00	hsa-miR-5704;;MI0019312;hsa-mir-5704	MIMAT0022498	hsa-miR-5704	UUAGGCCAUCAUCCCAUUAUGC		3	-23.2199	-1.55381	46.5404	1.24651	181.456							miRBase LC
C-302609-00	hsa-miR-5705;;MI0019313;hsa-mir-5705	MIMAT0022499	hsa-miR-5705	UGUUUCGGGGCUCAUGGCCUGUG		3	-18.8189	-1.41978	33.1619	0.958151	136.465							miRBase LC
C-302610-00	hsa-miR-5706;;MI0019314;hsa-mir-5706	MIMAT0022500	hsa-miR-5706	UUCUGGAUAACAUGCUGAAGCU		3	-32.6395	-1.02019	51.322	1.33642	175.709							miRBase LC
C-302611-00	hsa-miR-5707;;MI0019315;hsa-mir-5707	MIMAT0022501	hsa-miR-5707	ACGUUUGAAUGCUGUACAAGGC		3	-26.7398	-1.31535	56.2001	1.53126	184.519							miRBase LC
C-302612-00	hsa-miR-5708;;MI0019316;hsa-mir-5708	MIMAT0022502	hsa-miR-5708	AUGAGCGACUGUGCCUGACC		3	21.4166	1.32041	-32.9999	-1.05095	47.3343							miRBase LC
C-301903-00	hsa-miR-197-5p;;MI0000239;hsa-mir-197	MIMAT0022691	hsa-miR-197-5p	CGGGUAGAGAGGGCAGUGGGAGG		3	-25.52	-1.38297	48.1957	1.79023	44.7631	Hsa-Mir-197	hsa-mir-197	MIR-197	UCACCAC	Eutheria	Eutheria	miRBase HC
C-301910-00	hsa-miR-181b-3p;;MI0000270;hsa-mir-181b-1	MIMAT0022692	hsa-miR-181b-3p	CUCACUGAACAAUGAAUGCAA		3	-19.5505	-0.752664	21.9704	0.543834	61.4949	Hsa-Mir-181-P2a	hsa-mir-181b-1	MIR-181	ACAUUCA	Vertebrata	Vertebrata	miRBase HC
C-301913-00	hsa-miR-204-3p;;MI0000284;hsa-mir-204	MIMAT0022693	hsa-miR-204-3p	GCUGGGAAGGCAAAGGGACGU		3	-9.1642	-0.653766	24.5458	0.491393	49.7399	Hsa-Mir-204-P1	hsa-mir-204	MIR-204	UCCCUUU	Vertebrata	Vertebrata	miRBase HC
C-301905-00	hsa-miR-211-3p;;MI0000287;hsa-mir-211	MIMAT0022694	hsa-miR-211-3p	GCAGGGACAGCAAAGGGGUGC		3	9.2427	0.536444	-20.9015	-0.768791	38.2926	Hsa-Mir-204-P2	hsa-mir-211	MIR-204	UCCCUUU	Vertebrata	Vertebrata	miRBase HC
C-301914-00	hsa-miR-212-5p;;MI0000288;hsa-mir-212	MIMAT0022695	hsa-miR-212-5p	ACCUUGGCUCUAGACUGCUUACU	5+nuc	3	-30.89	-1.14053	163.619	2.51912	27.874	Hsa-Mir-132-P2	hsa-mir-212	MIR-132	CCUUGGC	Vertebrata	Vertebrata	miRBase HC
C-301880-00	hsa-miR-301a-5p;;MI0000745;hsa-mir-301a	MIMAT0022696	hsa-miR-301a-5p	GCUCUGACUUUAUUGCACUACU		3	-23.5673	-1.69749	59.8797	0.938106	68.769	Hsa-Mir-130-P2a	hsa-mir-301a	MIR-130	AGUGCAA	Vertebrata	Vertebrata	miRBase HC
C-301919-00	hsa-miR-382-3p;;MI0000790;hsa-mir-382	MIMAT0022697	hsa-miR-382-3p	AAUCAUUCACGGACAACACUU		3	-25.3734	-0.807196	36.2778	0.867907	97.5135	Hsa-Mir-154-P10	hsa-mir-382	MIR-154	AAGUUGU	Eutheria	Eutheria	miRBase HC
C-301887-00	hsa-miR-345-3p;;MI0000825;hsa-mir-345	MIMAT0022698	hsa-miR-345-3p	GCCCUGAACGAGGGGUCUGGAG		3	-13.5256	-0.696266	29.8095	0.653168	61.0119	Hsa-Mir-345	hsa-mir-345	MIR-345	CUGACUC	Eutheria	Eutheria	miRBase HC
C-301907-00	hsa-miR-450a-3p;;MI0003187;hsa-mir-450a-2	MIMAT0022700	hsa-miR-450a-3p	AUUGGGGACAUUUUGCAUUCAU		3	10.6444	0.57125	-17.0774	-0.573654	33.9615	Hsa-Mir-450-P1	hsa-mir-450a-1	MIR-450	UUUGCGA	Eutheria	Eutheria	miRBase HC
C-303092-00	hsa-miR-450a-1-3p;MI0001652;hsa-mir-450a-1	MIMAT0022700	hsa-miR-450a-1-3p	AUUGGGAACAUUUUGCAUGUAU		3	-29.6757	-1.95393	24.0978	0.74043	95.0339	Hsa-Mir-450-P1	hsa-mir-450a-1	MIR-450	UUUGCGA	Eutheria	Eutheria	miRBase HC
C-301907-00	hsa-miR-450a-3p;MI0003187;hsa-mir-450a-2	MIMAT0022700	hsa-miR-450a-3p	AUUGGGGACAUUUUGCAUUCAU		3	4.4742	0.179315	-17.9403	-0.485228	29.1762	Hsa-Mir-450-P1	hsa-mir-450a-1	MIR-450	UUUGCGA	Eutheria	Eutheria	miRBase HC
C-301918-00	hsa-miR-506-5p;;MI0003193;hsa-mir-506	MIMAT0022701	hsa-miR-506-5p	UAUUCAGGAAGGUGUUACUUAA		3	-9.8019	-0.556306	-1.4688	-0.0590736	91.0505	Hsa-Mir-506-P1	hsa-mir-506	MIR-506	AUUCAGG	Eutheria	Eutheria	miRBase HC
C-301891-00	hsa-miR-514a-5p;;MI0003199;hsa-mir-514a-2	MIMAT0022702	hsa-miR-514a-5p	UACUCUGGAGAGUGACAAUCAUG		3	-13.3404	-0.744887	29.3901	0.776909	56.3634	Hsa-Mir-506-P7c	hsa-mir-514a-3	MIR-506	UUGACAC	H. sapiens	Eutheria	miRBase HC
C-301892-00	hsa-miR-514a-5p;;MI0003198;hsa-mir-514a-1	MIMAT0022702	hsa-miR-514a-5p	UACUCUGGAGAGUGACAAUCAUG		3	-15.4008	-0.848982	18.9689	0.513489	66.9472	Hsa-Mir-506-P7c	hsa-mir-514a-3	MIR-506	UUGACAC	H. sapiens	Eutheria	miRBase HC
C-301909-00	hsa-miR-539-3p;;MI0003514;hsa-mir-539	MIMAT0022705	hsa-miR-539-3p	AUCAUACAAGGACAAUUUCUUU		3	-9.2845	-0.56324	-9.0843	-0.25361	39.3708	Hsa-Mir-154-P21	hsa-mir-539	MIR-154	UCAUACA	Eutheria	Eutheria	miRBase HC
C-301877-00	hsa-miR-561-5p;;MI0003567;hsa-mir-561	MIMAT0022706	hsa-miR-561-5p	AUCAAGGAUCUUAAACUUUGCC		3	5.6446	0.351482	-9.6553	-0.377578	38.8286	Hsa-Mir-561	hsa-mir-561	MIR-561	UCAAGGA	H. sapiens	H. sapiens	miRBase HC
C-301898-00	hsa-miR-570-5p;;MI0003577;hsa-mir-570	MIMAT0022707	hsa-miR-570-5p	AAAGGUAAUUGCAGUUUUUCCC		3	-30.8307	-1.8652	56.8	1.32156	95.232							miRBase LC
C-301876-00	hsa-miR-584-3p;;MI0003591;hsa-mir-584	MIMAT0022708	hsa-miR-584-3p	UCAGUUCCAGGCCAACCAGGCU		3	19.587	0.568691	3.5768	0.107481	43.9398	Hsa-Mir-584	hsa-mir-584	MIR-584	UAUGGUU	Catarrhini	Catarrhini	miRBase HC
C-301928-00	hsa-miR-652-5p;;MI0003667;hsa-mir-652	MIMAT0022709	hsa-miR-652-5p	CAACCCUAGGAGAGGGUGCCAUUCA		3	12.522	0.799519	-17.7111	-0.596113	46.2237	Hsa-Mir-652	hsa-mir-652	MIR-652	AUGGCGC	Eutheria	Eutheria	miRBase HC
C-301925-00	hsa-miR-659-5p;;MI0003683;hsa-mir-659	MIMAT0022710	hsa-miR-659-5p	AGGACCUUCCCUGAACCAAGGA		3	34.3133	2.45147	-33.7085	-0.981658	40.3414							miRBase HC
C-301897-00	hsa-miR-660-3p;;MI0003684;hsa-mir-660	MIMAT0022711	hsa-miR-660-3p	ACCUCCUGUGUGCAUGGAUUA		3	16.9094	1.11728	-17.4596	-0.699347	37.1616	Hsa-Mir-188-P3	hsa-mir-660	MIR-188	ACCCAUU	Eutheria	Eutheria	miRBase HC
C-301879-00	hsa-miR-1271-3p;;MI0003814;hsa-mir-1271	MIMAT0022712	hsa-miR-1271-3p	AGUGCCUGCUAUGUGCCAGGCA		3	-6.9925	-0.29339	4.155	0.123749	39.3119	Hsa-Mir-1271	hsa-mir-1271	MIR-1271	UUGGCAC	Eutheria	Eutheria	miRBase HC
C-301915-00	hsa-miR-1185-2-3p;;MI0003821;hsa-mir-1185-2	MIMAT0022713	hsa-miR-1185-2-3p	AUAUACAGGGGGAGACUCUCAU		3	21.2721	1.07018	-11.3412	-0.4153	25.8463	Hsa-Mir-154-P28b	hsa-mir-1185-2	MIR-154	GAGGAUA	Catarrhini	Eutheria	miRBase HC
C-301932-00	hsa-miR-766-5p;;MI0003836;hsa-mir-766	MIMAT0022714	hsa-miR-766-5p	AGGAGGAAUUGGUGCUGGUCUU		3	33.7842	1.07345	-32.9917	-1.05451	5.1744	Hsa-Mir-766	hsa-mir-766	MIR-766	CUCCAGC	H. sapiens	H. sapiens	miRBase HC
C-301921-00	hsa-miR-873-3p;;MI0005564;hsa-mir-873	MIMAT0022717	hsa-miR-873-3p	GGAGACUGAUGAGUUCCCGGGA		3	-6.5532	-0.253015	-5.6141	-0.173796	105.682	Hsa-Mir-873-v2	hsa-mir-873	MIR-873	CAGGAAC	Mammalia	Mammalia	miRBase HC
C-301881-00	hsa-miR-1285-5p;;MI0006346;hsa-mir-1285-1	MIMAT0022719	hsa-miR-1285-5p	GAUCUCACUUUGUUGCCCAGG		3	-20.834	-1.48247	15.7715	0.557075	43.3854							miRBase LC
C-301890-00	hsa-miR-1304-3p;;MI0006371;hsa-mir-1304	MIMAT0022720	hsa-miR-1304-3p	UCUCACUGUAGCCUCGAACCCC		3	-27.332	-1.82685	22.8876	0.759782	44.6545							miRBase HC
C-301926-00	hsa-miR-1247-3p;;MI0006382;hsa-mir-1247	MIMAT0022721	hsa-miR-1247-3p	CCCCGGGAACGUCGAGACUGGAGC		3	41.1764	1.65899	-15.2691	-0.48487	17.1401	Hsa-Mir-1247	hsa-mir-1247	MIR-1247	CCCGUCC	Eutheria	Eutheria	miRBase HC
C-301931-00	hsa-miR-548g-5p;;MI0006395;hsa-mir-548g	MIMAT0022722	hsa-miR-548g-5p	UGCAAAAGUAAUUGCAGUUUUUG		3	-17.0051	-0.981778	3.252	0.065912	73.1181							miRBase HC
C-301888-00	hsa-miR-548h-3p;;MI0006414;hsa-mir-548h-4	MIMAT0022723	hsa-miR-548h-3p	CAAAAACCGCAAUUACUUUUGCA		3	-6.6709	-0.360122	-11.0407	-0.340657	52.0412							miRBase HC
C-301885-00	hsa-miR-1277-5p;;MI0006419;hsa-mir-1277	MIMAT0022724	hsa-miR-1277-5p	AAAUAUAUAUAUAUAUGUACGUAU		3	-29.6235	-1.8658	64.1948	0.946206	47.1378	Hsa-Mir-1277	hsa-mir-1277	MIR-1277	AUAUAUA	Eutheria	Eutheria	miRBase HC
C-301882-00	hsa-miR-1255b-2-3p;;MI0006436;hsa-mir-1255b-2	MIMAT0022725	hsa-miR-1255b-2-3p	AACCACUUUCUUUGCUCAUCCA		3	7.092	0.367963	-17.1913	-0.50487	32.1127							miRBase LC
C-301893-00	hsa-miR-1306-5p;;MI0006443;hsa-mir-1306	MIMAT0022726	hsa-miR-1306-5p	CCACCUCCCCUGCAAACGUCCA		3	-25.7701	-0.925712	32.9971	0.901823	35.0443							miRBase HC
C-301875-00	hsa-miR-1307-5p;;MI0006444;hsa-mir-1307	MIMAT0022727	hsa-miR-1307-5p	UCGACCGGACCUCGACCGGCU		3	-17.3348	-0.831145	13.1773	0.328897	78.7925	Hsa-Mir-1307	hsa-mir-1307	MIR-1307	CGACCGG	Eutheria	Eutheria	miRBase HC
C-301908-00	hsa-miR-513c-3p;;MI0006649;hsa-mir-513c	MIMAT0022728	hsa-miR-513c-3p	UAAAUUUCACCUUUCUGAGAAGA		3	15.7214	1.08755	-1.6566	-0.0498403	28.5242	Hsa-Mir-506-P6c	hsa-mir-513c	MIR-506	UCUCAAG	Catarrhini	Eutheria	miRBase HC
C-302731-00	hsa-miR-548t-3p;;MI0014164;hsa-mir-548t	MIMAT0022730	hsa-miR-548t-3p	AAAAACCACAAUUACUUUUGCACCA		3	-19.5935	-1.26982	39.3458	0.980045	157.023							miRBase LC
C-302745-00	hsa-miR-3184-3p;;MI0014226;hsa-mir-3184	MIMAT0022731	hsa-miR-3184-3p	AAAGUCUCGCUCUCUGCCCCUCA		3	-19.6377	-0.898995	41.0645	0.581967	172.25							miRBase LC
C-302750-00	hsa-miR-3191-5p;;MI0014236;hsa-mir-3191	MIMAT0022732	hsa-miR-3191-5p	CUCUCUGGCCGUCUACCUUCCA		3	46.0544	2.22329	-62.4172	-0.90734	31.445							miRBase LC
C-302752-00	hsa-miR-548x-5p;;MI0014244;hsa-mir-548x	MIMAT0022733	hsa-miR-548x-5p	UGCAAAAGUAAUUGCAGUUUUUG		3	-9.857	-0.696358	-24.2223	-0.422712	62.9865							miRBase HC
C-301954-00	hsa-miR-3676-5p;;MI0016077;hsa-mir-3676	MIMAT0022734	hsa-miR-3676-5p	AGGAGAUCCUGGGUU		3	18.2558	1.21933	-13.2801	-0.39722	30.1031
C-301969-00	hsa-miR-374c-3p;;MI0016684;hsa-mir-374c	MIMAT0022735	hsa-miR-374c-3p	CACUUAGCAGGUUGUAUUAUAU		3	0.5097	0.0321994	0.0114	0.000376323	50.6839							miRBase LC
C-301970-00	hsa-miR-642b-5p;;MI0016685;hsa-mir-642b	MIMAT0022736	hsa-miR-642b-5p	GGUUCCCUCUCCAAAUGUGUCU		3	11.7736	0.497553	21.2396	0.67771	44.3926	Hsa-Mir-642-as	hsa-mir-642b	MIR-642	UCCCUCU	H. sapiens	Catarrhini	miRBase HC
C-301971-00	hsa-miR-550b-2-5p;;MI0016686;hsa-mir-550b-1	MIMAT0022737	hsa-miR-550b-2-5p	AUGUGCCUGAGGGAGUAAGACA		3	9.1644	0.663341	-13.6093	-0.505937	49.7282							miRBase LC
C-301984-00	hsa-miR-548o-5p;;MI0016746;hsa-mir-548o-2	MIMAT0022738	hsa-miR-548o-5p	AAAAGUAAUUGCGGUUUUUGCC		3	-26.8188	-1.56372	43.0512	0.87317	119.049							miRBase HC
C-302056-00	hsa-miR-548aj-5p;;MI0016815;hsa-mir-548aj-2	MIMAT0022739	hsa-miR-548aj-5p	UGCAAAAGUAAUUGCAGUUUUUG		3	-16.2376	-0.780695	4.3528	0.15701	81.759							miRBase LC
C-302150-00	hsa-miR-548am-5p;;MI0016904;hsa-mir-548am	MIMAT0022740	hsa-miR-548am-5p	AAAAGUAAUUGCGGUUUUUGCC		3	-17.5523	-1.27962	39.6486	1.0462	138.783							miRBase HC
C-302291-00	hsa-miR-3529-3p;;MI0017351;hsa-mir-3529	MIMAT0022741	hsa-miR-3529-3p	AACAACAAAAUCACUAGUCUUCCA		3	14.8875	0.421291	0.7222	0.0284681	44.11							miRBase LC
C-302446-00	hsa-miR-1273g-3p;;MI0018003;hsa-mir-1273g	MIMAT0022742	hsa-miR-1273g-3p	ACCACUGCACUCCAGCCUGAG		3	5.9562	0.430181	-16.5177	-0.395648	39.2819
C-301900-00	hsa-miR-365b-5p;;MI0000769;hsa-mir-365b	MIMAT0022833	hsa-miR-365b-5p	AGGGACUUUCAGGGGCAGCUGU		3	4.454	0.193158	19.8977	0.446484	36.2471	Hsa-Mir-193-P2a	hsa-mir-365b	MIR-193	AAUGCCC	Gnathostomata	Bilateria	miRBase HC
C-301901-00	hsa-miR-365b-3p;;MI0000769;hsa-mir-365b	MIMAT0022834	hsa-miR-365b-3p	UAAUGCCCCUAAAAAUCCUUAU		3	5.4088	0.291789	-12.2798	-0.37772	37.8916	Hsa-Mir-193-P2a	hsa-mir-365b	MIR-193	AAUGCCC	Gnathostomata	Bilateria	miRBase HC
C-301894-00	hsa-miR-1185-1-3p;;MI0003844;hsa-mir-1185-1	MIMAT0022838	hsa-miR-1185-1-3p	AUAUACAGGGGGAGACUCUUAU		3	9.7559	0.292343	-12.5527	-0.372493	20.3064	Hsa-Mir-154-P28a	hsa-mir-1185-1	MIR-154	UAUACAG	Catarrhini	Eutheria	miRBase HC
C-302749-00	hsa-miR-3190-3p;;MI0014235;hsa-mir-3190	MIMAT0022839	hsa-miR-3190-3p	UGUGGAAGGUAGACGGCCAGAGA		3	42.6682	2.57199	-43.979	-0.648729	19.8011							miRBase LC
C-301911-00	hsa-miR-98-3p;;MI0000100;hsa-mir-98	MIMAT0022842	hsa-miR-98-3p	CUAUACAACUUACUACUUUCCC		3	-31.6303	-1.01594	45.538	1.29083	59.0776	Hsa-Let-7-P2b3	hsa-mir-98	LET-7	GAGGUAG	Vertebrata	Bilateria	miRBase HC
C-301886-00	hsa-miR-216a-3p;;MI0000292;hsa-mir-216a	MIMAT0022844	hsa-miR-216a-3p	UCACAGUGGUCUCUGGGAUUAU		3	8.3221	0.579637	-17.5212	-0.617024	29.4824	Hsa-Mir-216-P1a	hsa-mir-216a	MIR-216	AAUCUCA	Vertebrata	Bilateria	miRBase HC
C-301904-00	hsa-miR-376c-5p;;MI0000776;hsa-mir-376c	MIMAT0022861	hsa-miR-376c-5p	GGUGGAUAUUCCUUCUAUGUU		3	21.8588	0.874255	-0.7301	-0.0293914	20.7453	Hsa-Mir-376-P4	hsa-mir-376c	MIR-376	ACAUAGA	Eutheria	Eutheria	miRBase HC
C-301920-00	hsa-miR-381-5p;;MI0000789;hsa-mir-381	MIMAT0022862	hsa-miR-381-5p	AGCGAGGUUGCCCUUUGUAUAU		3	-12.6658	-0.750619	0.7154	0.0210253	52.4664	Hsa-Mir-154-P9	hsa-mir-381	MIR-154	AUACAAG	Eutheria	Eutheria	miRBase HC
C-301895-00	hsa-miR-376b-5p;;MI0002466;hsa-mir-376b	MIMAT0022923	hsa-miR-376b-5p	CGUGGAUAUUCCUUCUAUGUUU		3	9.5808	0.684206	-13.9805	-0.419045	21.9837	Hsa-Mir-376-P3	hsa-mir-376b	MIR-376	UCAUAGA	Eutheria	Eutheria	miRBase HC
C-301916-00	hsa-miR-495-5p;;MI0003135;hsa-mir-495	MIMAT0022924	hsa-miR-495-5p	GAAGUUGCCCAUGUUAUUUUCG		3	1.6705	0.116076	-1.1031	-0.0427221	42.2235	Hsa-Mir-154-P19	hsa-mir-495	MIR-154	AACAAAC	Eutheria	Eutheria	miRBase HC
C-301917-00	hsa-miR-503-3p;;MI0003188;hsa-mir-503	MIMAT0022925	hsa-miR-503-3p	GGGGUAUUGUUUCCGCUGCCAGG		3	39.0445	1.47089	-25.0892	-1.01262	40.0904	Hsa-Mir-15-P2d	hsa-mir-503	MIR-15	AGCAGCG	Vertebrata	Olfactores	miRBase HC
C-301906-00	hsa-miR-376a-2-5p;;MI0003529;hsa-mir-376a-2	MIMAT0022928	hsa-miR-376a-2-5p	GGUAGAUUUUCCUUCUAUGGU		3	-26.6564	-1.2639	61.987	1.51282	71.5327	Hsa-Mir-376-P2	hsa-mir-376a-2	MIR-376	UCAUAGA	Eutheria	Eutheria	miRBase HC
C-301889-00	hsa-miR-758-5p;;MI0003757;hsa-mir-758	MIMAT0022929	hsa-miR-758-5p	GAUGGUUGACCAGAGAGCACAC		3	-21.1012	-1.46934	60.0771	0.84581	56.5645	Hsa-Mir-154-P26	hsa-mir-758	MIR-154	UUGUGAC	Eutheria	Eutheria	miRBase HC
C-301883-00	hsa-miR-937-5p;;MI0005759;hsa-mir-937	MIMAT0022938	hsa-miR-937-5p	GUGAGUCAGGGUGGGGCUGG		3	19.2068	0.671545	-10.05	-0.349128	41.5237							miRBase HC
C-301912-00	hsa-miR-939-3p;;MI0005761;hsa-mir-939	MIMAT0022939	hsa-miR-939-3p	CCCUGGGCCUCUGCUCCCCAG		3	17.1117	0.685732	-12.969	-0.439884	31.5992							miRBase LC
C-301922-00	hsa-miR-1178-5p;;MI0006271;hsa-mir-1178	MIMAT0022940	hsa-miR-1178-5p	CAGGGUCAGCUGAGCAUG		3	9.8514	0.50866	8.3392	0.214254	51.5241							miRBase LC
C-301884-00	hsa-miR-1227-5p;;MI0006316;hsa-mir-1227	MIMAT0022941	hsa-miR-1227-5p	GUGGGGCCAGGCGGUGG		3	-30.9747	-1.94335	55.1271	0.971702	78.5371							miRBase LC
C-301896-00	hsa-miR-1229-5p;;MI0006319;hsa-mir-1229	MIMAT0022942	hsa-miR-1229-5p	GUGGGUAGGGUUUGGGGGAGAGCG		3	-23.1172	-1.50792	53.7064	1.21661	67.8921							miRBase LC
C-302754-00	hsa-miR-1233-1-5p;;MI0006323;hsa-mir-1233-1	MIMAT0022943	hsa-miR-1233-1-5p	AGUGGGAGGCCAGGGCACGGCA		3	24.2653	1.34214	-38.8213	-0.527536	26.492							miRBase LC
C-301878-00	hsa-miR-1234-5p;;MI0006324;hsa-mir-1234	MIMAT0022944	hsa-miR-1234-5p	GGGGGGGGGGGGGGGGGGCCG		3	-31.4811	-2.04802	65.1398	1.57353	78.0927
C-302753-00	hsa-miR-1236-5p;;MI0006326;hsa-mir-1236	MIMAT0022945	hsa-miR-1236-5p	UGAGUGACAGGGGAAAUGGGGA		3	-0.0652	-0.00379597	-4.7245	-0.173233	36.8556							miRBase LC
C-302618-00	hsa-miR-1237-5p;;MI0006327;hsa-mir-1237	MIMAT0022946	hsa-miR-1237-5p	CGGGGGCGGGGCCGAAGCGCG		3	-22.0442	-1.62475	45.3942	1.23958	85.3863							miRBase LC
C-301923-00	hsa-miR-1238-5p;;MI0006328;hsa-mir-1238	MIMAT0022947	hsa-miR-1238-5p	GUGAGUGGGAGCCCCAGUGUGUG		3	-21.4033	-1.56786	22.0642	0.853197	95.0787							miRBase LC
C-301927-00	hsa-miR-1292-3p;;MI0006433;hsa-mir-1292	MIMAT0022948	hsa-miR-1292-3p	UCGCGCCCCGGCUCCCGUUC		3	-6.6979	-0.404647	9.0343	0.318347	64.2965							miRBase LC
C-301950-00	hsa-miR-3606-3p;;MI0015996;hsa-mir-3606	MIMAT0022965	hsa-miR-3606-3p	AAAAUUUCUUUCACUACUUAG		3	-25.7301	-1.48544	41.5197	1.25181	53.9532							miRBase LC
C-301951-00	hsa-miR-3617-3p;;MI0016007;hsa-mir-3617	MIMAT0022966	hsa-miR-3617-3p	CAUCAGCACCCUAUGUCCUUUCU		3	29.4695	0.959689	-20.3385	-0.605384	20.0334	Hsa-Mir-3617	hsa-mir-3617	MIR-3617	AAGACAU	Catarrhini	Catarrhini	miRBase HC
C-302619-00	hsa-miR-3620-5p;;MI0016011;hsa-mir-3620	MIMAT0022967	hsa-miR-3620-5p	GUGGGCUGGGCUGGGCUGGGCC		3	27.5072	1.47518	-31.0806	-0.565737	31.3088							miRBase HC
C-301964-00	hsa-miR-3927-5p;;MI0016435;hsa-mir-3927	MIMAT0022970	hsa-miR-3927-5p	GCCUAUCACAUAUCUGCCUGU		3	-27.501	-1.08495	67.1574	1.30045	73.9145							miRBase LC
C-301965-00	hsa-miR-3934-3p;;MI0016590;hsa-mir-3934	MIMAT0022975	hsa-miR-3934-3p	UGCUCAGGUUGCACAGCUGGGA		3	9.77	0.56808	-20.6992	-0.681037	52.8047	Hsa-Mir-3934	hsa-mir-3934	MIR-3934	CAGGUGU	Catarrhini	Catarrhini	miRBase LC
C-302499-00	hsa-miR-4632-5p;;MI0017259;hsa-mir-4632	MIMAT0022977	hsa-miR-4632-5p	GAGGGCAGCGUGGGUGUGGCGGA		3	0.5749	0.0188026	13.1042	0.275777	64.2698							miRBase LC
C-302463-00	hsa-miR-4743-3p;;MI0017381;hsa-mir-4743	MIMAT0022978	hsa-miR-4743-3p	UUUCUGUCUUUUCUGGUCCAG		3	57.9451	1.57797	-25.6716	-0.768383	17.738							miRBase LC
C-302491-00	hsa-miR-4750-3p;;MI0017389;hsa-mir-4750	MIMAT0022979	hsa-miR-4750-3p	CCUGACCCACCCCCUCCCGCAG		3	-19.1032	-1.25159	40.4322	0.865017	95.6813							miRBase LC
C-302454-00	hsa-miR-5089-3p;;MI0017978;hsa-mir-5089	MIMAT0022984	hsa-miR-5089-3p	AUGCUACUCGGAAAUCCCACUGA		3	12.444	0.631528	-30.5521	-0.619348	47.3065							miRBase LC
C-302620-00	hsa-miR-5739;;MI0019412;hsa-mir-5739	MIMAT0023116	hsa-miR-5739	GCGGAGAGAGAAUGGGGAGC		3	-16.4046	-1.14347	53.4497	1.26769	109.738							miRBase LC
C-302621-00	hsa-miR-5787;;MI0019797;hsa-mir-5787	MIMAT0023252	hsa-miR-5787	GGGCUGGGGCGCGGGGAGGU		3	-30.8255	-1.97822	60.5568	1.30352	150.489							miRBase LC
C-302622-00	hsa-miR-6068;;MI0020345;hsa-mir-6068	MIMAT0023693	hsa-miR-6068	CCUGCGAGUCUCCGGCGGUGG		3	-17.1898	-1.05575	24.3317	0.604974	97.4438							miRBase LC
C-302623-00	hsa-miR-6069;;MI0020346;hsa-mir-6069	MIMAT0023694	hsa-miR-6069	GGGCUAGGGCCUGCUGCCCCC		3	-4.553	-0.227546	21.6425	0.505203	54.3074							miRBase LC
C-302624-00	hsa-miR-6070;;MI0020347;hsa-mir-6070	MIMAT0023695	hsa-miR-6070	CCGGUUCCAGUCCCUGGAG		3	16.9253	0.565029	-6.271	-0.217737	55.6321							miRBase LC
C-302625-00	hsa-miR-6071;;MI0020348;hsa-mir-6071	MIMAT0023696	hsa-miR-6071	UUCUGCUGCCGGCCAAGGC		3	22.0617	1.17763	-25.6505	-0.513802	27.822							miRBase LC
C-302626-00	hsa-miR-6072;;MI0020349;hsa-mir-6072	MIMAT0023697	hsa-miR-6072	UCCUCAUCACACUGCACCUUAG		3	13.4471	0.644532	-18.4235	-0.356768	32.3699							miRBase LC
C-302627-00	hsa-miR-6073;;MI0020350;hsa-mir-6073	MIMAT0023698	hsa-miR-6073	GGUAGUGAGUUAUCAGCUAC		3	2.6266	0.162739	18.2543	0.720962	70.9778							miRBase LC
C-302628-00	hsa-miR-6074;;MI0020351;hsa-mir-6074	MIMAT0023699	hsa-miR-6074	GAUAUUCAGAGGCUAGGUGG		3	-6.0353	-0.316046	-1.3065	-0.0386143	34.5138							miRBase LC
C-302629-00	hsa-miR-6075;;MI0020352;hsa-mir-6075	MIMAT0023700	hsa-miR-6075	ACGGCCCAGGCGGCAUUGGUG		3	-5.3463	-0.399004	5.3857	0.191726	87.5306							miRBase LC
C-302630-00	hsa-miR-6076;;MI0020353;hsa-mir-6076	MIMAT0023701	hsa-miR-6076	AGCAUGACAGAGGAGAGGUGG		3	7.3771	0.365039	-17.6392	-0.458617	33.7552							miRBase LC
C-302631-00	hsa-miR-6077;;MI0020354;hsa-mir-6077-1	MIMAT0023702	hsa-miR-6077	GGGAAGAGCUGUACGGCCUUC		3	32.4659	1.56445	-35.4819	-0.675765	37.3627							miRBase LC
C-302632-00	hsa-miR-6078;;MI0020355;hsa-mir-6078	MIMAT0023703	hsa-miR-6078	CCGCCUGAGCUAGCUGUGG		3	-22.0712	-1.62333	38.0734	0.73217	89.2761							miRBase LC
C-302633-00	hsa-miR-6079;;MI0020356;hsa-mir-6079	MIMAT0023704	hsa-miR-6079	UUGGAAGCUUGGACCAACUAGCUG		3	28.7207	2.01321	-27.7555	-0.617344	31.455							miRBase LC
C-302634-00	hsa-miR-6080;;MI0020357;hsa-mir-6080	MIMAT0023705	hsa-miR-6080	UCUAGUGCGGGCGUUCCCG		3	-6.2623	-0.459826	23.195	0.821563	85.3294							miRBase LC
C-302635-00	hsa-miR-6081;;MI0020358;hsa-mir-6081	MIMAT0023706	hsa-miR-6081	AGGAGCAGUGCCGGCCAAGGCGCC	1nuc	3	81.6949	4.34986	-52.8988	-0.802104	22.8626							miRBase LC
C-302636-00	hsa-miR-6082;;MI0020359;hsa-mir-6082	MIMAT0023707	hsa-miR-6082	GAAUACGUCUGGUUGAUCC		3	-25.8308	-0.87389	67.7884	1.50655	185.511							miRBase LC
C-302637-00	hsa-miR-6083;;MI0020360;hsa-mir-6083	MIMAT0023708	hsa-miR-6083	CUUAUAUCAGAGGCUGUGGG		3	28.6313	1.32337	-34.4315	-0.826045	40.8131							miRBase LC
C-302638-00	hsa-miR-6084;;MI0020361;hsa-mir-6084	MIMAT0023709	hsa-miR-6084	UUCCGCCAGUCGGUGGCCGG		3	-5.3048	-0.193537	0.6905	0.0243537	90.1553							miRBase LC
C-302639-00	hsa-miR-6085;;MI0020362;hsa-mir-6085	MIMAT0023710	hsa-miR-6085	AAGGGGCUGGGGGAGCACA		3	33.2924	2.04978	-17.5564	-0.606656	22.0245							miRBase LC
C-302640-00	hsa-miR-6086;;MI0020363;hsa-mir-6086	MIMAT0023711	hsa-miR-6086	GGAGGUUGGGAAGGGCAGAG		3	-8.1276	-0.609072	0.449	0.0171164	69.0631							miRBase LC
C-302641-00	hsa-miR-6087;;MI0020364;hsa-mir-6087	MIMAT0023712	hsa-miR-6087	UGAGGCGGGGGGGCGAGC		3	15.2803	0.873905	-13.4147	-0.355165	53.3142
C-302642-00	hsa-miR-6088;;MI0020365;hsa-mir-6088	MIMAT0023713	hsa-miR-6088	AGAGAUGAAGCGGGGGGGCG		3	-6.8019	-0.441449	6.4758	0.216266	91.5612							miRBase LC
C-302643-00	hsa-miR-6089;;MI0020366;hsa-mir-6089-1	MIMAT0023714	hsa-miR-6089	GGAGGCCGGGGUGGGGCGGGGCGG		3	-25.7165	-1.76946	53.0258	1.67882	152.808							miRBase LC
C-302644-00	hsa-miR-6090;;MI0020367;hsa-mir-6090	MIMAT0023715	hsa-miR-6090	GGGGAGCGAGGGGCGGGGC		3	-21.8376	-1.47961	36.0737	0.844431	163.935							miRBase LC
C-302645-00	hsa-miR-6124;;MI0021258;hsa-mir-6124	MIMAT0024597	hsa-miR-6124	GGGAAAAGGAAGGGGGAGGA		3	-29.69	-0.9911	53.1387	0.884186	180.082							miRBase LC
C-302646-00	hsa-miR-6125;;MI0021259;hsa-mir-6125	MIMAT0024598	hsa-miR-6125	GCGGAAGGCGGAGCGGCGGA		3	-24.1055	-1.2555	25.4608	0.651714	155.33							miRBase LC
C-302647-00	hsa-miR-6126;;MI0021260;hsa-mir-6126	MIMAT0024599	hsa-miR-6126	GUGAAGGCCCGGCGGAGA		3	-11.8351	-0.383565	-28.6042	-0.704609	77.8162							miRBase LC
C-302648-00	hsa-miR-6127;;MI0021271;hsa-mir-6127	MIMAT0024610	hsa-miR-6127	UGAGGGAGUGGGUGGGAGG		3	3.3086	0.19465	-15.0828	-0.570343	39.8387							miRBase LC
C-302649-00	hsa-miR-6128;;MI0021272;hsa-mir-6128	MIMAT0024611	hsa-miR-6128	ACUGGAAUUGGAGUCAAAA		3	-18.6454	-1.34251	36.5191	1.28939	105.407							miRBase LC
C-302650-00	hsa-miR-378j;;MI0021273;hsa-mir-378j	MIMAT0024612	hsa-miR-378j	ACUGGAUUUGGAGCCAGAA		3	-17.6459	-0.716069	-1.1661	-0.0410352	42.3269							miRBase LC
C-302651-00	hsa-miR-6129;;MI0021274;hsa-mir-6129	MIMAT0024613	hsa-miR-6129	UGAGGGAGUUGGGUGUAUA		3	18.8113	0.534023	-7.6876	-0.284083	24.2786							miRBase LC
C-302652-00	hsa-miR-6130;;MI0021275;hsa-mir-6130	MIMAT0024614	hsa-miR-6130	UGAGGGAGUGGAUUGUAUG		3	-1.1967	-0.0568055	-15.1806	-0.551068	16.6944							miRBase LC
C-302653-00	hsa-miR-6131;;MI0021276;hsa-mir-6131	MIMAT0024615	hsa-miR-6131	GGCUGGUCAGAUGGGAGUG		3	-3.0539	-0.169381	1.3358	0.0537584	71.0109							miRBase LC
C-302654-00	hsa-miR-6132;;MI0021277;hsa-mir-6132	MIMAT0024616	hsa-miR-6132	AGCAGGGCUGGGGAUUGCA		3	57.0684	1.70976	-31.0216	-0.747807	20.4609							miRBase LC
C-302655-00	hsa-miR-6133;;MI0021278;hsa-mir-6133	MIMAT0024617	hsa-miR-6133	UGAGGGAGGAGGUUGGGUA		3	1.8081	0.0721611	-0.7928	-0.0207177	17.1763							miRBase LC
C-302656-00	hsa-miR-6134;;MI0021279;hsa-mir-6134	MIMAT0024618	hsa-miR-6134	UGAGGUGGUAGGAUGUAGA		3	40.6814	1.49217	-36.0412	-0.772965	11.955							miRBase LC
C-302657-00	hsa-miR-6165;;MI0021472;hsa-mir-6165	MIMAT0024782	hsa-miR-6165	CAGCAGGAGGUGAGGGGAG		3	-18.4489	-0.649296	36.6737	0.988298	100.683							miRBase LC
C-302658-00	hsa-miR-6499-5p;;MI0022209;hsa-mir-6499	MIMAT0025450	hsa-miR-6499-5p	UCGGGCGCAAGAGCACUGCAGU		3	0.7189	0.0263959	-9.6029	-0.324636	43.4892							miRBase LC
[truncated: 605 more rows]

## Sheet: 3
Supplementary Table 3. MicroRNA mimic hits screen data.
Supplier ID	Name	Mature Name	Mature Accession	Mature Sequence	Hit type	Confirmed hit	n (primary screen)	Mean 1 nucleolus % effect (primary screen)	1 nucleolus SSMD	Mean 5+ nucleoli % effect (primary screen)	5+ nucleoli SSMD	Mean % viability (primary screen)	Mean 1 nucleolus % effect (hitpick)	Mean 5+ nucleoli % effect (hitpick)	Mean nucleolar rRNA biogenesis % inhibition (MCF10A, n = 5)	Mean nucleolar rRNA biogenesis % inhibition (RPE-1, n = 2)	Mean nucleolar rRNA biogenesis % inhibition (HeLa, n = 2)	Mean nucleolar rRNA biogenesis % inhibition (cell lines average)	MirGeneDB ID	MiRBase ID	Family	Seed	Node of origin (locus)	Node of origin (family)	Alles 2019 group	Total targets (TarBase 8)	Nucleolar targets (TarBase 8)	Number of canonical potential 47S binding sites by BLAST
C-300503-05	hsa-miR-28-5p;hsa-miR-28;MI0000086;hsa-mir-28	hsa-miR-28-5p	MIMAT0000085	AAGGAGCUCACAGUCUAUUGAG	1nuc	1	4	69.4171	1.93102	-30.6874	-1.05392	39.0352	146.432	-2.57932	0.179813	63.6445	60.8664	41.5636	Hsa-Mir-28-P1	hsa-mir-28	MIR-28	AGGAGCU	Eutheria	Eutheria	miRBase HC	601	167	0
C-300545-05	hsa-miR-147a;hsa-miR-147;MI0000262;hsa-mir-147a	hsa-miR-147a	MIMAT0000251	GUGUGUGGAAAUGCUUCUGC	1nuc	1	4	95.8985	3.69781	-15.2537	-0.655582	18.3357	103.221	9.08041	61.842										miRBase LC	2108	506	0
C-300551-07	hsa-miR-34a-5p;hsa-miR-34a;MI0000268;hsa-mir-34a	hsa-miR-34a-5p	MIMAT0000255	UGGCAGUGUCUUAGCUGGUUGU	miR-34a-5p	1	4	11.2126	0.403315	-14.4373	-0.539444	11.8626	28.9118	19.4266	72.1552	52.6001	37.6776	54.1443	Hsa-Mir-34-P1	hsa-mir-34a	MIR-34	GGCAGUG	Gnathostomata	Bilateria	miRBase HC	4007	956	0
C-300558-05	hsa-miR-182-3p;hsa-miR-182*;MI0000272;hsa-mir-182	hsa-miR-182-3p	MIMAT0000260	UGGUUCUAGACUUGCCAACUA	1nuc	1	4	97.1881	3.53689	-35.7837	-1.23194	17.5034	164.695	-12.4381	64.5551	173.034	9.5669	82.3852	Hsa-Mir-96-P2	hsa-mir-182	MIR-96	UUGGCAA	Bilateria	Bilateria	miRBase HC	165	56	0
C-300559-07	hsa-miR-183-5p;hsa-miR-183;MI0000273;hsa-mir-183	hsa-miR-183-5p	MIMAT0000261	UAUGGCACUGGUAGAAUUCACU	1nuc	1	4	81.0295	5.05434	-23.9935	-0.65432	16.1631	101.351	-0.695973	33.4878	204.412	21.79	86.5633	Hsa-Mir-96-P3-v2	hsa-mir-183	MIR-96	UGGCACU	Bilateria	Bilateria	miRBase HC	771	228	0
C-300592-05	hsa-miR-124-3p;hsa-miR-124;MI0000443;hsa-mir-124-1	hsa-miR-124-3p	MIMAT0000422	UAAGGCACGCGGUGAAUGCC	1nuc	1	4	70.4051	2.23474	-14.4059	-0.297324	39.1479	138.751	18.0639	61.8829	28.2247	91.6781	60.5952	Hsa-Mir-124-P3-v2	hsa-mir-124-3	MIR-124	UAAGGCA	Gnathostomata	Bilateria	miRBase HC	3655	1014	2
C-300692-03	hsa-miR-383;;MI0000791;hsa-mir-383	hsa-miR-383-5p	MIMAT0000738	AGAUCAGAAGGUGAUUGUGGCU	1nuc	1	4	68.7036	4.37687	-26.7467	-0.715266	14.2377	125.143	-5.29929	0.972593	123.147	129.471	84.5302	Hsa-Mir-383-v2	hsa-mir-383	MIR-383	AGAUCAG	Tetrapoda	Tetrapoda	miRBase LC	204	64	2
C-300789-05	hsa-miR-526b-5p;hsa-miR-526b;MI0003150;hsa-mir-526b	hsa-miR-526b-5p	MIMAT0002835	CUCUUGAGGGAAGCACUUUCUGU	1nuc	1	4	71.2961	6.2058	-54.4678	-1.46589	28.7207	81.8909	-6.22111	130.245	75.8834	81.4915	95.8732	Hsa-Mir-430-P47	hsa-mir-526b	MIR-430	UCUUGAG	Catarrhini	Vertebrata	miRBase HC	66	34	1
C-300858-03	hsa-miR-493-3p;hsa-miR-493;MI0003132;hsa-mir-493	hsa-miR-493-3p	MIMAT0003161	UGAAGGUCUACUGUGUGCCAGG	1nuc	1	3	72.9701	3.35163	-34.2707	-0.520059	27.9966	126.144	4.10905	69.2548	108.486	-1.09098	58.8834	Hsa-Mir-493	hsa-mir-493	MIR-493	UGUACAU	Eutheria	Eutheria	miRBase HC	158	58	0
C-300955-01	hsa-miR-629-3p;hsa-miR-629*; hsa-miR-629;MI0003643;hsa-mir-629	hsa-miR-629-3p	MIMAT0003298	GUUCUCCCAACGUAAGCCCAGC	5+nuc	1	3	-34.5624	-2.40285	238.087	2.32208	38.5501	-55.3891	96.2827	82.0529	70.8086	55.5235	69.4617	Hsa-Mir-629	hsa-mir-629	MIR-629	GGGUUUA	H. sapiens	H. sapiens	miRBase HC	535	184	3
C-300971-01	hsa-miR-644a;hsa-miR-644;MI0003659;hsa-mir-644a	hsa-miR-644a	MIMAT0003314	AGUGUGGCUUUCUUAGAGC	1nuc	1	3	93.4518	2.95523	-48.3585	-1.38807	34.9965	169.926	-13.1248	100.652										miRBase LC	0	0	0
C-300973-01	hsa-miR-646;;MI0003661;hsa-mir-646	hsa-miR-646	MIMAT0003316	AAGCAGCUGCCUCUGAGGC	1nuc	1	3	70.6868	1.80085	-42.6278	-1.32816	32.4484	152.043	-14.4032	130.319										miRBase LC	0	0	0
C-301021-01	hsa-miR-19b-1-5p;hsa-miR-19b-1*;MI0000074;hsa-mir-19b-1	hsa-miR-19b-1-5p	MIMAT0004491	AGUUUUGCAGGUUUGCAUCCAGC	1nuc	1	3	76.8905	2.44565	-41.5499	-1.0568	26.1811	196.068	-19.7632	30.6867	-48.4239	92.7016	24.9881	Hsa-Mir-19-P2a	hsa-mir-19b-1	MIR-19	GUGCAAA	Gnathostomata	Vertebrata	miRBase HC	688	185	0
C-301183-01	hsa-miR-25-5p;hsa-miR-25*;MI0000082;hsa-mir-25	hsa-miR-25-5p	MIMAT0004498	AGGCGGAGACUUGGGCAAUUG	1nuc	1	3	115.285	1.99435	-48.5213	-1.4996	29.4302	182.365	-9.30714	75.3336	45.1541	86.6513	69.0464	Hsa-Mir-92-P2d	hsa-mir-25	MIR-92	AUUGCAC	Gnathostomata	Bilateria	miRBase HC	28	9	10
C-301033-01	hsa-miR-192-3p;hsa-miR-192*;MI0000234;hsa-mir-192	hsa-miR-192-3p	MIMAT0004543	CUGCCAAUUCCAUAGGUCACAG	1nuc	1	3	70.4635	2.31017	-40.7675	-1.27351	62.6596	136.583	-12.2554	67.1256	136.111	37.684	80.3067	Hsa-Mir-192-P2	hsa-mir-192	MIR-192	UGACCUA	Vertebrata	Vertebrata	miRBase HC	192	52	0
C-301145-01	hsa-miR-34a-3p;hsa-miR-34a*;MI0000268;hsa-mir-34a	hsa-miR-34a-3p	MIMAT0004557	CAAUCAGCAAGUAUACUGCCCU	1nuc	1	3	83.4515	2.29002	-43.502	-1.02007	25.6138	126.802	1.6762	70.2136	112.682	-6.79496	58.7001	Hsa-Mir-34-P1	hsa-mir-34a	MIR-34	GGCAGUG	Gnathostomata	Bilateria	miRBase HC	387	123	0
C-301153-01	hsa-miR-214-5p;hsa-miR-214*;MI0000290;hsa-mir-214	hsa-miR-214-5p	MIMAT0004564	UGCCUGUCUACACUUGCUGUGC	1nuc	1	3	93.4515	3.3587	-42.1335	-0.957319	31.15	122.113	-11.5008	-8.48247	87.1219	31.9727	36.8707	Hsa-Mir-214-v2	hsa-mir-214	MIR-214	ACAGCAG	Gnathostomata	Gnathostomata	miRBase HC	102	44	1
C-301082-01	hsa-miR-330-5p;;MI0000803;hsa-mir-330	hsa-miR-330-5p	MIMAT0004693	UCUCUGGGCCUGUGUCUUAGGC	1nuc	1	3	67.1414	3.30529	-22.3293	-0.694121	17.8441	99.8993	1.28651	65.2029	109.241	66.1071	80.1838	Hsa-Mir-330-v2	hsa-mir-330	MIR-330	CAAAGCA	Eutheria	Eutheria	miRBase HC	480	140	0
C-301090-01	hsa-miR-431-3p;hsa-miR-431*;MI0001721;hsa-mir-431	hsa-miR-431-3p	MIMAT0004757	CAGGUCGUCUUGCAGGGCUUCU	1nuc	1	3	84.3927	2.88019	-53.3944	-1.45473	35.2821	181.786	-15.1499	83.8315	117.884	115.086	105.601	Hsa-Mir-431	hsa-mir-431	MIR-431	GUCUUGC	Eutheria	Eutheria	miRBase LC	117	47	3
C-301091-01	hsa-miR-491-3p;;MI0003126;hsa-mir-491	hsa-miR-491-3p	MIMAT0004765	CUUAUGCAAGAUUCCCUUCUAC	1nuc	1	3	73.6259	1.90027	-51.5044	-1.35515	15.4532	117.764	-10.0822	63.6482	-86.3935	-3.32634	-8.69055	Hsa-Mir-491	hsa-mir-491	MIR-491	GUGGGGA	Eutheria	Eutheria	miRBase HC	39	8	0
C-301238-01	hsa-miR-708-5p;hsa-miR-708;MI0005543;hsa-mir-708	hsa-miR-708-5p	MIMAT0004926	AAGGAGCUUACAAUCUAGCUGGG	1nuc	1	3	119.725	4.08104	-34.6331	-0.867572	27.9298	187.069	1.79998	-26.2627	9.04684	48.5554	10.4465	Hsa-Mir-28-P3	hsa-mir-708	MIR-28	AGGAGCU	Eutheria	Eutheria	miRBase HC	433	120	0
C-301278-01	hsa-miR-1224-3p;;MI0003764;hsa-mir-1224	hsa-miR-1224-3p	MIMAT0005459	CCCCACCUCCUCUCUCCUCAG		0	3	-25.7397	-1.05938	97.1706	2.34629	86.6935	-32.4988	28.0497	22.3652										miRBase LC	132	44	0
C-301322-00	hsa-miR-1181;;MI0006274;hsa-mir-1181	hsa-miR-1181	MIMAT0005826	CCGUCGCCGCCACCCGAGCCG	5+nuc	1	3	-33.0869	-1.7148	96.7002	1.96386	127.844	-55.5764	40.1557	86.9475										miRBase LC	0	0	5
C-301331-00	hsa-miR-1205;;MI0006338;hsa-mir-1205	hsa-miR-1205	MIMAT0005869	UCUGCAGGGUUUGCUUUGAG	1nuc	1	3	96.8437	3.06754	-53.6603	-0.946986	20.5371	165.544	-13.7487	15.8211										miRBase LC	0	0	0
C-301342-00	hsa-miR-1289;;MI0006350;hsa-mir-1289-1	hsa-miR-1289	MIMAT0005879	UGGAGUCCAGGAAUCUGCAUUUU	1nuc	1	3	78.2921	2.27911	-51.7531	-1.3736	19.998	130.368	-9.57246	68.0807										miRBase LC	0	0	1
C-301392-00	hsa-miR-548m;;MI0006400;hsa-mir-548m	hsa-miR-548m	MIMAT0005917	CAAAGGUAUUUGUGGUUUUUG	1nuc	1	3	68.5661	1.88241	-40.8286	-1.12505	39.4094	130.026	-10.8809	4.10844										miRBase LC	0	0	0
C-301434-00	hsa-miR-1307-3p;hsa-miR-1307;MI0006444;hsa-mir-1307	hsa-miR-1307-3p	MIMAT0005951	ACUCGGCGUGGCGUCGGUCGUG	1nuc	1	3	66.1854	2.4853	-50.4654	-1.18131	39.9432	111.781	-13.1679	100.331	13.7495	40.2025	51.4277	Hsa-Mir-1307	hsa-mir-1307	MIR-1307	CGACCGG	Eutheria	Eutheria	miRBase HC	136	43	8
C-301447-00	hsa-miR-1469;;MI0007074;hsa-mir-1469	hsa-miR-1469	MIMAT0007347	CUCGGCGCGGGGCGCGGGCUCC	1nuc	1	3	74.3347	1.93133	-35.5461	-1.37739	29.9642	158.166	-13.8472	96.6575										miRBase LC	0	0	5
C-301453-00	hsa-miR-103b;hsa-miR-103-as;MI0007261;hsa-mir-103b-1	hsa-miR-103b	MIMAT0007402	UCAUAGCCCUGUACAAUGCUGCU	1nuc	1	3	72.9192	1.73439	-32.5321	-0.788615	46.2277	143.712	-14.9979	47.6248										miRBase LC	0	0	0
C-301455-00	hsa-miR-1908;;MI0008329;hsa-mir-1908	hsa-miR-1908-5p	MIMAT0007881	CGGCGGGGACGGCGAUUGGUC	1nuc	1	3	93.6562	3.1785	-47.1934	-1.17453	40.6031	127.877	-7.81649	90.6213	113.096	68.4768	90.7314	Hsa-Mir-1908	hsa-mir-1908	MIR-1908	GGCGGGG	H. sapiens	H. sapiens	miRBase LC	231	64	42
C-301680-00	hsa-miR-3139;;MI0014162;hsa-mir-3139	hsa-miR-3139	MIMAT0015007	UAGGAGCUCAACAGAUGCCUGUU	1nuc	1	3	84.1485	5.72516	-23.5231	-0.619814	18.7614	181.424	-8.78493	5.86207										miRBase LC	0	0	0
C-301681-00	hsa-miR-3140-3p;hsa-miR-3140;MI0014163;hsa-mir-3140	hsa-miR-3140-3p	MIMAT0015008	AGCUUUUGGGAAUUCAGGUAGU	1nuc	1	3	91.3161	2.53089	-25.876	-0.855552	17.6869	158.64	-14.1524	6.43757	32.9844	76.4488	38.6236	Hsa-Mir-3140	hsa-mir-3140	MIR-3140	GCUUUUG	Catarrhini	Catarrhini	miRBase HC	59	15	2
C-301683-00	hsa-miR-3141;;MI0014165;hsa-mir-3141	hsa-miR-3141	MIMAT0015010	GAGGGCGGGUGGAGGAGGA	1nuc	1	3	72.7212	4.06285	-29.4567	-0.848496	20.0734	129.145	-4.23452	51.1399										miRBase LC	3	1	8
C-301690-00	hsa-miR-1273c;;MI0014171;hsa-mir-1273c	hsa-miR-1273c	MIMAT0015017	GGCGACAAAACGAGACCCUGUC	1nuc	1	3	106.478	2.7281	-32.6471	-0.989887	17.4055	204.963	-8.19935	31.5759										miRBase LC	0	0	1
C-301722-00	hsa-miR-3173-3p;hsa-miR-3173;MI0014204;hsa-mir-3173	hsa-miR-3173-3p	MIMAT0015048	AAAGGAGGAAAUAGGCAGGCCA	1nuc	1	3	67.6698	1.93218	-35.7474	-0.829075	17.4723	84.3427	-0.0262664	86.488	158.799	25.3083	90.1985	Hsa-Mir-3173	hsa-mir-3173	MIR-3173	GCCCUGC	Catarrhini	Catarrhini	miRBase HC	45	11	0
C-301760-00	hsa-miR-3194-5p;hsa-miR-3194;MI0014239;hsa-mir-3194	hsa-miR-3194-5p	MIMAT0015078	GGCCAGCCACCAGGAGGGCUG	1nuc	1	3	81.8519	2.46038	-36.9387	-1.06141	18.5734	198.948	4.28409	22.9069	50.9393	-11.294	20.8507	Hsa-Mir-3194	hsa-mir-3194	MIR-3194	GCCAGCC	H. sapiens	H. sapiens	miRBase HC	121	37	3
C-301761-00	hsa-miR-3195;;MI0014240;hsa-mir-3195	hsa-miR-3195	MIMAT0015079	CGCGCCGGGCCCGGGUU	1nuc	1	3	82.116	2.31193	-31.0666	-0.774553	19.3988	196.334	-15.5805	51.5642										miRBase LC	0	0	27
C-301660-00	hsa-miR-3126-3p;;MI0014143;hsa-mir-3126	hsa-miR-3126-3p	MIMAT0015377	CAUCUGGCAUCCGUCACACAGA	1nuc	1	3	67.0451	1.78518	-5.5614	-0.0982057	9.1127	104.648	-8.87098	22.0878	50.7055	4.46262	25.752	Hsa-Mir-3126	hsa-mir-3126	MIR-3126	GAGGGAC	H. sapiens	H. sapiens	miRBase HC	0	0	0
C-301821-00	hsa-miR-4325;;MI0015865;hsa-mir-4325	hsa-miR-4325	MIMAT0016887	UUGCACUUGUCUCAGUGA	1nuc	1	3	70.8107	2.59699	-30.4466	-0.809833	15.7465	84.2458	3.44533	103.638										miRBase LC	0	0	0
C-301831-00	hsa-miR-4268;;MI0015874;hsa-mir-4268	hsa-miR-4268	MIMAT0016896	GGCUCCUCCUCUCAGGAUGUG	5+nuc	1	3	-15.5755	-0.914503	82.4269	1.62963	41.5307	-21.2368	51.8857	133.429										miRBase LC	0	0	2
C-301844-00	hsa-miR-4279;;MI0015887;hsa-mir-4279	hsa-miR-4279	MIMAT0016909	CUCUCCUCCCGGCUUC	1nuc	1	3	87.8508	1.95336	-34.8641	-0.83749	14.1099	188.194	-6.30485	26.7648										miRBase LC	4	2	2
C-301845-00	hsa-miR-4278;;MI0015888;hsa-mir-4278	hsa-miR-4278	MIMAT0016910	CUAGGGGGUUUGCCCUUG	1nuc	1	3	67.0979	1.98855	-35.5055	-0.8108	13.5478	151.324	-14.2926	45.5853										miRBase LC	0	0	1
C-301852-00	hsa-miR-4287;;MI0015895;hsa-mir-4287	hsa-miR-4287	MIMAT0016917	UCUCCCUUGAGGGCACUUU	5+nuc	1	3	-43.0702	-2.19123	199.689	2.05719	65.9882	-44.8818	70.0425	82.0778										miRBase LC	0	0	2
C-301588-00	hsa-miR-3908;;MI0016412;hsa-mir-3908	hsa-miR-3908	MIMAT0018182	GAGCAAUGUAGGUAGACUGUUU	1nuc	1	3	89.053	1.77361	-34.4066	-0.902176	19.7717	165.889	-5.95653	7.34035										miRBase LC	0	0	0
C-301589-00	hsa-miR-3909;;MI0016413;hsa-mir-3909	hsa-miR-3909	MIMAT0018183	UGUCCUCUAGGGCCUGCAGUCU	1nuc	1	3	93.0802	1.7187	-34.219	-1.10979	25.5002	195.606	-15.3569	42.9342	66.8433	74.496	61.4245	Hsa-Mir-3909	hsa-mir-3909	MIR-3909	GUCCUCU	H. sapiens	H. sapiens	miRBase LC	11	3	2
C-301590-00	hsa-miR-3910;;MI0016414;hsa-mir-3910-1	hsa-miR-3910	MIMAT0018184	AAAGGCAUAAAACCAAGACA	1nuc	1	3	97.0357	5.29981	-39.219	-1.27254	11.9456	167.096	-8.76108	12.6747										miRBase LC	0	0	0
C-301591-00	hsa-miR-3911;;MI0016415;hsa-mir-3911	hsa-miR-3911	MIMAT0018185	UGUGUGGAUCCUGGAGGAGGCA	1nuc	1	3	70.2815	4.73779	-46.9596	-1.14729	12.8721	128.803	-10.6311	53.8164										miRBase LC	0	0	0
C-301593-00	hsa-miR-3913-5p;hsa-miR-3913;MI0016417;hsa-mir-3913-1	hsa-miR-3913-5p	MIMAT0018187	UUUGGGACUGAUCUUGAUGUCU	5+nuc	1	3	-47.3333	-1.21703	132.101	4.18359	69.2233	-50.5951	61.0421	84.5325										miRBase LC	136	43	0
C-302000-00	hsa-miR-378g;;MI0016761;hsa-mir-378g	hsa-miR-378g	MIMAT0018937	ACUGGGCUUGGAGUCAGAAG	1nuc	1	3	91.2407	3.16694	-34.6224	-0.652343	16.7899	158.624	-9.07685	57.8991										miRBase LC	116	32	2
C-302060-00	hsa-miR-4468;;MI0016819;hsa-mir-4468	hsa-miR-4468	MIMAT0018995	AGAGCAGAAGGAUGAGAU	1nuc	1	3	66.7852	3.80848	-43.5545	-0.971358	16.4727	109.006	-14.8449	102.395										miRBase LC	0	0	1
C-302087-00	hsa-miR-4484;;MI0016845;hsa-mir-4484	hsa-miR-4484	MIMAT0019018	AAAAGGCGGGAGAAGCCCCA	1nuc	1	3	92.7922	5.82516	-51.5909	-0.98713	11.9581	199.278	-14.7308	69.6034										miRBase LC	34	12	1
C-302138-00	hsa-miR-4527;;MI0016894;hsa-mir-4527	hsa-miR-4527	MIMAT0019066	UGGUCUGCAAAGAGAUGACUGU	1nuc	1	3	103.608	4.98096	-39.4285	-0.862557	12.278	151.159	-1.78649	67.341										miRBase LC	0	0	2
C-302152-00	hsa-miR-548an;;MI0016907;hsa-mir-548an	hsa-miR-548an	MIMAT0019079	AAAAGGCAUUGUGGUUUUUG	1nuc	1	3	136.761	3.17102	-52.5958	-1.0315	11.6122	194.197	-8.86437	65.7227										miRBase LC	274	77	0
C-302506-00	hsa-miR-4667-5p;;MI0017297;hsa-mir-4667	hsa-miR-4667-5p	MIMAT0019743	ACUGGGGAGCAGAAGGAGAACC	1nuc	1	3	67.8202	2.37969	-15.499	-0.385079	9.0654	107.252	9.26685	81.1779										miRBase LC	0	0	2
C-302246-00	hsa-miR-4690-5p;;MI0017323;hsa-mir-4690	hsa-miR-4690-5p	MIMAT0019779	GAGCAGGCGAGGCUGGGCUGAA	1nuc	1	3	70.77	1.98116	-41.0713	-1.11887	11.0638	175.561	-12.8088	100.529										miRBase LC	333	87	3
C-302283-00	hsa-miR-4713-5p;;MI0017347;hsa-mir-4713	hsa-miR-4713-5p	MIMAT0019820	UUCUCCCACUACCAGGCUCCCA	5+nuc	1	3	-12.0522	-0.690983	95.944	3.13488	32.9144	-22.9298	43.0372	82.3596										miRBase LC	0	0	2
C-302314-00	hsa-miR-4730;;MI0017367;hsa-mir-4730	hsa-miR-4730	MIMAT0019852	CUGGCGGAGCCCAUUCCAUGCCA	1nuc	1	3	118.46	3.16156	-43.2291	-0.906724	18.218	229.628	-12.6529	91.11										miRBase LC	0	0	0
C-302361-00	hsa-miR-4761-3p;;MI0017402;hsa-mir-4761	hsa-miR-4761-3p	MIMAT0019909	GAGGGCAUGCGCACUUUGUCC	1nuc	1	3	85.068	1.97361	-23.8814	-0.687398	19.969	86.4774	14.2231	76.0168										miRBase HC	0	0	6
C-302416-00	hsa-miR-4790-3p;;MI0017437;hsa-mir-4790	hsa-miR-4790-3p	MIMAT0019962	UGAAUGGUAAAGCGAUGUCACA	1nuc	1	3	71.5904	2.90606	-42.5343	-0.885274	32.1782	78.8063	-2.28252	105.19										miRBase LC	0	0	1
C-301948-00	hsa-miR-5197-5p;;MI0018176;hsa-mir-5197	hsa-miR-5197-5p	MIMAT0021130	CAAUGGCACAAACUCAUUCUUGA	1nuc	1	3	70.9915	1.66632	-38.8861	-0.747598	22.6965	65.3925	20.4643	16.5107										miRBase LC	0	0	0
C-302566-00	hsa-miR-5589-5p;;MI0019148;hsa-mir-5589	hsa-miR-5589-5p	MIMAT0022297	GGCUGGGUGCUCUUGUGCAGU	1nuc	1	3	71.023	3.33187	-4.5214	-0.0828065	17.4247	92.1542	21.5484	70.0484										miRBase LC	0	0	1
C-302576-00	hsa-miR-5681a;;MI0019281;hsa-mir-5681a	hsa-miR-5681a	MIMAT0022469	AGAAAGGGUGGCAAUACCUCUU	1nuc	1	3	114.216	4.51984	-33.0949	-0.531335	8.2312	164.651	-15.3613	76.4446										miRBase LC	0	0	2
C-302589-00	hsa-miR-5681b;;MI0019293;hsa-mir-5681b	hsa-miR-5681b	MIMAT0022480	AGGUAUUGCCACCCUUUCUAGU	1nuc	1	3	90.7399	4.51537	-35.5083	-0.99852	12.6968	133.23	-3.10611	66.0084										miRBase LC	0	0	0
C-301914-00	hsa-miR-212-5p;;MI0000288;hsa-mir-212	hsa-miR-212-5p	MIMAT0022695	ACCUUGGCUCUAGACUGCUUACU	5+nuc	1	3	-30.89	-1.14053	163.619	2.51912	27.874	-36.8675	91.7857	118.401	114.066	95.9437	109.47	Hsa-Mir-132-P2	hsa-mir-212	MIR-132	CCUUGGC	Vertebrata	Vertebrata	miRBase HC	246	82	2
C-302635-00	hsa-miR-6081;;MI0020358;hsa-mir-6081	hsa-miR-6081	MIMAT0023706	AGGAGCAGUGCCGGCCAAGGCGCC	1nuc	1	3	81.6949	4.34986	-52.8988	-0.802104	22.8626	152.131	-16.925	57.2548										miRBase LC	0	0	1
C-302663-00	hsa-miR-6500-5p;;MI0022211;hsa-mir-6500	hsa-miR-6500-5p	MIMAT0025454	AGGAGCUAUCCACUCCAGGUGUCC	1nuc	1	3	70.8775	2.50495	-33.0112	-0.789677	19.1631	152.965	5.46415	61.3489										miRBase LC	0	0	0
C-303042-00	hsa-miR-605-3p;MI0003618;hsa-mir-605	hsa-miR-605-3p	MIMAT0026621	AGAAGGCACUAUGAGAUUUAGA	1nuc	1	3	66.418	3.38771	-49.9415	-1.01718	43.9197	153.983	-15.9469	65.0323	-22.8225	23.1194	21.7764	Hsa-Mir-605-v2	hsa-mir-605	MIR-605	AAGGCAC	Catarrhini	Catarrhini	miRBase HC	0	0	2
C-302974-00	hsa-miR-6753-5p;MI0022598;hsa-mir-6753	hsa-miR-6753-5p	MIMAT0027406	CACCAGGGCAGAGCAGGGCUGA	1nuc	1	3	68.0572	2.19585	-39.9846	-1.05301	14.9927	141.018	-17.389	91.1626										miRBase LC	0	0	2
C-303276-00	hsa-miR-6770-3p;MI0026418;hsa-mir-6770-2	hsa-miR-6770-3p	MIMAT0027441	CUGGCGGCUGUGUCUUCACAG		0	3	110.127	3.94785	-40.2447	-0.89224	18.3507	-1.66187	1.20364	-8.81813										miRBase HC	0	0	0
C-303024-00	hsa-miR-6809-5p;MI0022654;hsa-mir-6809	hsa-miR-6809-5p	MIMAT0027518	UGGCAAGGAAAGAAGAGGAUCA	1nuc	1	3	114.975	3.85022	-45.7449	-0.863055	9.146	206.79	-2.50534	69.8322										miRBase LC	0	0	3
[truncated: 4 more rows]

## Sheet: 4
Supplementary Table 4. List of validated primary screen microRNA hits and their chromosomal positions.
[truncated: 72 more rows]

## Sheet: 5
Supplementary Table 5. Chromosome enrichment analysis for 71 unique microRNA hit genes from the primary screen.
[truncated: 25 more rows]

[truncated: 10 more sheets: 6, 7, 8, 9, 10, 11, 12, 13, 14, 15]
